# Supplementary material for: ﻿Morphology and multigene phylogeny reveal four new Xylaria (Xylariales, Xylariaceae) species from karst region in China
Source: MycoKeys. 2024 Sep 4;108:169–96. doi: 10.3897/mycokeys.108.130565 (PMC11391122; doi:10.3897/mycokeys.108.130565)
Supplement: XML Treatment for Xylaria jichuanii [file mycokeys.108.130565-treatment1.xml]

<!DOCTYPE tp:taxon-treatment
  PUBLIC "-//TaxonX//DTD Taxonomic Treatment Publishing DTD v0 20100105//EN" "tax-treatment-NSO.dtd">
<tp:taxon-treatment xmlns:tp="http://www.plazi.org/taxpub"><tp:treatment-meta><kwd-group><label>Taxon classification</label><kwd>
                <named-content content-type="kingdom">Fungi</named-content>
              </kwd><kwd>
                <named-content content-type="order">Xylariales</named-content>
              </kwd><kwd>
                <named-content content-type="family">Xylariaceae</named-content>
              </kwd></kwd-group><mixed-citation publication-type="journal"><person-group><name><surname>Zeng</surname><given-names>Wenyu</given-names></name><name><surname>Habib</surname><given-names>Kamran</given-names></name><name><surname>Zhou</surname><given-names>Xin</given-names></name><name><surname>Ren</surname><given-names>Yulin</given-names></name><name><surname>Shen</surname><given-names>Xiangchun</given-names></name><name><surname>Wang</surname><given-names>Bei</given-names></name><name><surname>Kang</surname><given-names>Yingqian</given-names></name><name><surname>Kang</surname><given-names>Jichuan</given-names></name><name><surname>Li</surname><given-names>Qirui</given-names></name></person-group><article-title>﻿Morphology and multigene phylogeny reveal four new <italic><tp:taxon-name><tp:taxon-name-part taxon-name-part-type="genus" reg="Xylaria">Xylaria</tp:taxon-name-part></tp:taxon-name></italic> (<tp:taxon-name><tp:taxon-name-part taxon-name-part-type="order">Xylariales</tp:taxon-name-part></tp:taxon-name>, <tp:taxon-name><tp:taxon-name-part taxon-name-part-type="family">Xylariaceae</tp:taxon-name-part></tp:taxon-name>) species from karst region in China</article-title><source>MycoKeys</source><day>04</day><month>09</month><year>2024</year><volume>108</volume><fpage>169</fpage><lpage>196</lpage><pub-id pub-id-type="doi">10.3897/mycokeys.108.130565</pub-id></mixed-citation></tp:treatment-meta><tp:nomenclature><label>﻿</label><tp:taxon-name>
              <object-id xmlns:xlink="http://www.w3.org/1999/xlink" content-type="arpha" xlink:type="simple">BA154B2C-A975-5BFF-BEEA-42184807F9D3</object-id>
              <tp:taxon-name-part taxon-name-part-type="genus" reg="Xylaria">Xylaria</tp:taxon-name-part>
              <tp:taxon-name-part taxon-name-part-type="species" reg="jichuanii">jichuanii</tp:taxon-name-part>
              <object-id xmlns:xlink="http://www.w3.org/1999/xlink" content-type="mycobank" xlink:type="simple">853632</object-id>
            </tp:taxon-name><tp:taxon-authority>W.Y. Zeng &amp; Q.R. Li</tp:taxon-authority><tp:taxon-status xmlns:xlink="http://www.w3.org/1999/xlink" xlink:type="simple">sp. nov.</tp:taxon-status><xref ref-type="fig" rid="F1">Fig. 2</xref></tp:nomenclature><tp:treatment-sec sec-type="etymology" id="SECID0ELWGK"><title>Etymology.</title><p>The epithet “<italic><tp:taxon-name><tp:taxon-name-part taxon-name-part-type="genus" reg="Xylaria"/><tp:taxon-name-part taxon-name-part-type="species" reg="jichuanii">jichuanii</tp:taxon-name-part></tp:taxon-name></italic>” pays tribute to the renowned mycologist, Prof. Jichuan Kang, in recognition of his valuable contributions to the field of mycology.</p><fig id="F1" position="float" orientation="portrait"><object-id xmlns:xlink="http://www.w3.org/1999/xlink" content-type="doi" xlink:type="simple">10.3897/mycokeys.108.130565.figure2</object-id><object-id xmlns:xlink="http://www.w3.org/1999/xlink" content-type="arpha" xlink:type="simple">F8395034-450A-5337-A5BD-A3A91388E04F</object-id><label>Figure 2.</label><caption><p><italic><tp:taxon-name><tp:taxon-name-part taxon-name-part-type="genus" reg="Xylaria">Xylaria</tp:taxon-name-part><tp:taxon-name-part taxon-name-part-type="species" reg="jichuanii">jichuanii</tp:taxon-name-part></tp:taxon-name></italic> (GMB4703) <bold>A</bold> type material <bold>B</bold> stroma <bold>C</bold> surface of stroma <bold>D</bold> transverse section of stroma <bold>E</bold> longitudinal section of stroma <bold>F-H</bold> asci with ascospores <bold>I</bold> a J+, ascus apical apparatus (stained in Melzer’s Reagent) <bold>J–L</bold> ascospores <bold>M</bold> colonies of <italic><tp:taxon-name><tp:taxon-name-part taxon-name-part-type="genus" reg="Xylaria">Xylaria</tp:taxon-name-part><tp:taxon-name-part taxon-name-part-type="species" reg="jichuanii">jichuanii</tp:taxon-name-part></tp:taxon-name></italic> on OA. Scale bars: 0.5 mm (<bold>C–E</bold>); 20 µm (<bold>F–L</bold>).</p></caption><graphic xmlns:xlink="http://www.w3.org/1999/xlink" xlink:href="mycokeys-108-169-g002.jpg" position="float" orientation="portrait" xlink:type="simple" id="oo_1127991.jpg"><uri content-type="original_file" xlink:type="simple">https://binary.pensoft.net/fig/1127991</uri></graphic></fig></tp:treatment-sec><tp:treatment-sec sec-type="material" id="SECID0EUYGK"><title>Type.</title><p>China. •Guangxi Province, Fangchenggang City, Shiwandashan National Nature Reserve, <named-content xmlns:xlink="http://www.w3.org/1999/xlink" content-type="dwc:verbatimCoordinates" xlink:type="simple"><named-content content-type="geo-json" specific-use="{&#34;type&#34;:&#34;Point&#34;,&#34;coordinates&#34;:[107.621944,21.729167]}" id="NCID0E4YGK" xlink:type="simple">21°43'45″N, 107°37'19″E</named-content></named-content>, elev. 459 m, on fallen leaves of unknown plants, August 2023, Wenyu Zeng &amp; Xin Zhou, SWDS1 (GMB4703 Holotype; <named-content xmlns:xlink="http://www.w3.org/1999/xlink" content-type="dwc:institutional_code" xlink:title="Herbarium of Cryptogams, Herbarium of Kunming Institute of Botany, Chinese Academy of Sciences" xlink:href="http://grbio.org/institution/cryptogamic-herbarium-kunming-institute-botany" xlink:type="simple">KUN-HKAS</named-content> 134915 Isotype; GMBC4703 ex-type).</p></tp:treatment-sec><tp:treatment-sec sec-type="description" id="SECID0EGZGK"><title>Description.</title><p>Saprobic on fallen leaves of an unknown plant. <bold>Sexual morph</bold>: Stromata 1–4.2 cm total length, solitary, upright or prostrate, cylindrical, unbranched, straight to most often sinuous to contorted, the stipe glabrous, 4–18 mm long, the base slightly swollen; fertile part 5–16 × 1–2 mm, cylindrical, surface blackish, with conspicuous to half-exposed perithecial mounds, externally black, interior white. Perithecia 371–776 μm diam., subglobose to globose, texture soft. Ostioles papillate. Asci 84–144 × 5.6–8.6 μm (x̄= 119 × 7.5 μm, n = 30), 8-spored, unitunicate, cylindrical, apically rounded, with a J+, hat-shaped, apical apparatus bluing in Melzer’s reagent, 4–6 × 4–5.5 μm (x̄ = 4.9 × 5.0 μm, n = 30). Ascospores 13.5–17 × 5–8 μm (x̄ = 15.1 × 6.5 μm, n = 30), uniseriate, unicellular, brown to dark brown, ellipsoid to inequilateral, with broadly rounded ends, smooth, with a straight germ slit, equal to the length of the spores, lacking sheath; surrounded with a hyaline sheath swelling at both ends to form papillate non-cellular appendages, sometimes retaining a cellular appendage within a noncellular appendage, epispore smooth. <bold>Asexual morph</bold>: Undetermined.</p></tp:treatment-sec><tp:treatment-sec sec-type="description" id="SECID0EQZGK"><title>Culture characteristics.</title><p>Colonies on OA reaching 1.5–2 mm diam. after 2 weeks at 25 °C, white at first, with irregular margins, then extension spreading toward the edge of the Petri dish; the overall color is light white.</p></tp:treatment-sec><tp:treatment-sec sec-type="material" id="SECID0EVZGK"><title>Additional material examined.</title><p>China. •Guangxi Province, Fangchenggang City, Shiwandashan National Nature Reserve, <named-content xmlns:xlink="http://www.w3.org/1999/xlink" content-type="dwc:verbatimCoordinates" xlink:type="simple"><named-content content-type="geo-json" specific-use="{&#34;type&#34;:&#34;Point&#34;,&#34;coordinates&#34;:[107.623333,21.731944]}" id="NCID0E5ZGK" xlink:type="simple">21°43'55″N, 107°37'24″E</named-content></named-content>, elev. 482 m, on fallen leaves of unknown plants, August 2023, Wenyu Zeng &amp; Xin Zhou, SWDS1-1 (GMB4707; GMBC4707).</p></tp:treatment-sec><tp:treatment-sec sec-type="notes" id="SECID0ED1GK"><title>Notes.</title><p>Phylogenetically, it is closely related to <italic><tp:taxon-name><tp:taxon-name-part taxon-name-part-type="genus" reg="Xylaria">Xylaria</tp:taxon-name-part><tp:taxon-name-part taxon-name-part-type="species" reg="amphithele">amphithele</tp:taxon-name-part></tp:taxon-name></italic> and <italic><tp:taxon-name><tp:taxon-name-part taxon-name-part-type="genus" reg="Xylaria">X.</tp:taxon-name-part><tp:taxon-name-part taxon-name-part-type="species" reg="petchii">petchii</tp:taxon-name-part></tp:taxon-name></italic>. However, <italic><tp:taxon-name><tp:taxon-name-part taxon-name-part-type="genus" reg="Xylaria">X.</tp:taxon-name-part><tp:taxon-name-part taxon-name-part-type="species" reg="amphithele">amphithele</tp:taxon-name-part></tp:taxon-name></italic> differ from the new collection by its smaller (≤50 mm) stromata which are conical to globose at the fertile part, large asci 130–220 μm in total length with the spore-bearing part being 80–120 μm long. Furthermore, <italic><tp:taxon-name><tp:taxon-name-part taxon-name-part-type="genus" reg="Xylaria">X.</tp:taxon-name-part><tp:taxon-name-part taxon-name-part-type="species" reg="amphithele">amphithele</tp:taxon-name-part></tp:taxon-name></italic> has a smaller apical apparatus (3.5–4.5 × 2–3 μm), and smaller perithecia (300–550 μm broad) (<xref ref-type="bibr" rid="B29">Ju and Hsieh 2023</xref>). <italic><tp:taxon-name><tp:taxon-name-part taxon-name-part-type="genus" reg="Xylaria">Xylaria</tp:taxon-name-part><tp:taxon-name-part taxon-name-part-type="species" reg="petchii">petchii</tp:taxon-name-part></tp:taxon-name></italic> differs by having a conical to subglobose fertile part (1–10 × 0.5–2 mm), composed of clusters of perithecia near the top of the stromata, smaller perithecia (250–550 µm in diameter), and smaller ascospores (7.5–10 × 3.5–5 µm) with a sigmoid germ slit (<xref ref-type="bibr" rid="B29">Ju and Hsieh 2023</xref>). Morphologically, it is closely related to <italic><tp:taxon-name><tp:taxon-name-part taxon-name-part-type="genus" reg="Xylaria">X.</tp:taxon-name-part><tp:taxon-name-part taxon-name-part-type="species" reg="ficicola">ficicola</tp:taxon-name-part></tp:taxon-name></italic>, which can be easily distinguished from <italic><tp:taxon-name><tp:taxon-name-part taxon-name-part-type="genus" reg="Xylaria">X.</tp:taxon-name-part><tp:taxon-name-part taxon-name-part-type="species" reg="jichuanii">jichuanii</tp:taxon-name-part></tp:taxon-name></italic> by its conical to subglobose capitate fertile head, and larger apical apparatus measuring 5–7.5 × 3–3.5 µm. Additionally, it possesses larger ascospores (16–22.7 × 6.5–8.5 µm) with a round hyaline noncellular appendage of up to 5 × 5 μm (<xref ref-type="bibr" rid="B41">Ma et al. 2011</xref>).</p></tp:treatment-sec><ref-list><ref id="B29"><mixed-citation xmlns:xlink="http://www.w3.org/1999/xlink" xlink:type="simple"><person-group><name name-style="western"><surname>Ju</surname><given-names>YM</given-names></name><name name-style="western"><surname>Hsieh</surname><given-names>HM</given-names></name></person-group> (<year>2023</year>) <article-title><italic><tp:taxon-name><tp:taxon-name-part taxon-name-part-type="genus">Xylaria</tp:taxon-name-part></tp:taxon-name></italic> species associated with fallen leaves and petioles.</article-title><source>Botanical Studies</source><volume>64</volume>(<issue>1</issue>): <fpage>19</fpage>. <ext-link xlink:href="10.1186/s40529-023-00377-w" ext-link-type="doi" xlink:type="simple">https://doi.org/10.1186/s40529-023-00377-w</ext-link></mixed-citation></ref><ref id="B41"><mixed-citation xmlns:xlink="http://www.w3.org/1999/xlink" xlink:type="simple"><person-group><name name-style="western"><surname>Ma</surname><given-names>HX</given-names></name><name name-style="western"><surname>Vasilyeva</surname><given-names>LN</given-names></name><name name-style="western"><surname>Li</surname><given-names>Y</given-names></name></person-group> (<year>2011</year>) <article-title>A new species of <italic><tp:taxon-name><tp:taxon-name-part taxon-name-part-type="genus">Xylaria</tp:taxon-name-part></tp:taxon-name></italic> from China.</article-title><source>Mycotaxon</source><volume>116</volume>: <fpage>151</fpage>–<lpage>155</lpage>. <ext-link xlink:href="10.5248/116.151" ext-link-type="doi" xlink:type="simple">https://doi.org/10.5248/116.151</ext-link></mixed-citation></ref></ref-list></tp:taxon-treatment>
