# Supplementary material for: ﻿Morphology and multigene phylogeny reveal four new Xylaria (Xylariales, Xylariaceae) species from karst region in China
Source: MycoKeys. 2024 Sep 4;108:169–96. doi: 10.3897/mycokeys.108.130565 (PMC11391122; doi:10.3897/mycokeys.108.130565)
Supplement: XML Treatment for Xylaria nanningensis [file mycokeys.108.130565-treatment2.xml]

<!DOCTYPE tp:taxon-treatment
  PUBLIC "-//TaxonX//DTD Taxonomic Treatment Publishing DTD v0 20100105//EN" "tax-treatment-NSO.dtd">
<tp:taxon-treatment xmlns:tp="http://www.plazi.org/taxpub"><tp:treatment-meta><kwd-group><label>Taxon classification</label><kwd>
                <named-content content-type="kingdom">Fungi</named-content>
              </kwd><kwd>
                <named-content content-type="order">Xylariales</named-content>
              </kwd><kwd>
                <named-content content-type="family">Xylariaceae</named-content>
              </kwd></kwd-group><mixed-citation publication-type="journal"><person-group><name><surname>Zeng</surname><given-names>Wenyu</given-names></name><name><surname>Habib</surname><given-names>Kamran</given-names></name><name><surname>Zhou</surname><given-names>Xin</given-names></name><name><surname>Ren</surname><given-names>Yulin</given-names></name><name><surname>Shen</surname><given-names>Xiangchun</given-names></name><name><surname>Wang</surname><given-names>Bei</given-names></name><name><surname>Kang</surname><given-names>Yingqian</given-names></name><name><surname>Kang</surname><given-names>Jichuan</given-names></name><name><surname>Li</surname><given-names>Qirui</given-names></name></person-group><article-title>﻿Morphology and multigene phylogeny reveal four new <italic><tp:taxon-name><tp:taxon-name-part taxon-name-part-type="genus" reg="Xylaria">Xylaria</tp:taxon-name-part></tp:taxon-name></italic> (<tp:taxon-name><tp:taxon-name-part taxon-name-part-type="order">Xylariales</tp:taxon-name-part></tp:taxon-name>, <tp:taxon-name><tp:taxon-name-part taxon-name-part-type="family">Xylariaceae</tp:taxon-name-part></tp:taxon-name>) species from karst region in China</article-title><source>MycoKeys</source><day>04</day><month>09</month><year>2024</year><volume>108</volume><fpage>169</fpage><lpage>196</lpage><pub-id pub-id-type="doi">10.3897/mycokeys.108.130565</pub-id></mixed-citation></tp:treatment-meta><tp:nomenclature><label>﻿</label><tp:taxon-name>
              <object-id xmlns:xlink="http://www.w3.org/1999/xlink" content-type="arpha" xlink:type="simple">3366CEC3-15BC-5791-ACD6-54C242749787</object-id>
              <tp:taxon-name-part taxon-name-part-type="genus" reg="Xylaria">Xylaria</tp:taxon-name-part>
              <tp:taxon-name-part taxon-name-part-type="species" reg="nanningensis">nanningensis</tp:taxon-name-part>
              <object-id xmlns:xlink="http://www.w3.org/1999/xlink" content-type="mycobank" xlink:type="simple">853633</object-id>
            </tp:taxon-name><tp:taxon-authority>W.Y. Zeng &amp; Q.R. Li</tp:taxon-authority><tp:taxon-status xmlns:xlink="http://www.w3.org/1999/xlink" xlink:type="simple">sp. nov.</tp:taxon-status><xref ref-type="fig" rid="F2">Fig. 3</xref></tp:nomenclature><tp:treatment-sec sec-type="etymology" id="SECID0EQ5GK"><title>Etymology.</title><p>The specific epithet refers to its collection location, Nanning City.</p></tp:treatment-sec><tp:treatment-sec sec-type="material" id="SECID0EV5GK"><title>Type.</title><p>China. •Guangxi Province, Nanning City, Liangfengjiang National For-est Park, <named-content xmlns:xlink="http://www.w3.org/1999/xlink" content-type="dwc:verbatimCoordinates" xlink:type="simple"><named-content content-type="geo-json" specific-use="{&#34;type&#34;:&#34;Point&#34;,&#34;coordinates&#34;:[108.283056,22.724444]}" id="NCID0E55GK" xlink:type="simple">22°43'28″N, 108°16'59″E</named-content></named-content>, elev. 97 m, on fallen leaves of unknown plants, August 2023, Wenyu Zeng &amp; Xin Zhou, LFJ1 (GMB4702 Holotype; KUN -HKAS 134916 Isotype; GMBC4702 ex-type).</p><fig id="F2" position="float" orientation="portrait"><object-id xmlns:xlink="http://www.w3.org/1999/xlink" content-type="doi" xlink:type="simple">10.3897/mycokeys.108.130565.figure3</object-id><object-id xmlns:xlink="http://www.w3.org/1999/xlink" content-type="arpha" xlink:type="simple">E45AA879-3CDF-539D-BCD8-A90D67A738D1</object-id><label>Figure 3.</label><caption><p><italic><tp:taxon-name><tp:taxon-name-part taxon-name-part-type="genus" reg="Xylaria">Xylaria</tp:taxon-name-part><tp:taxon-name-part taxon-name-part-type="species" reg="nanningensis">nanningensis</tp:taxon-name-part></tp:taxon-name></italic> (GMB4702) <bold>A</bold> type material <bold>B</bold> fertile part of stroma <bold>C</bold> surface of stroma <bold>D</bold> transverse section of stroma <bold>E</bold> longitudinal section of stroma <bold>F–H</bold> asci with ascospores <bold>I</bold> a J+, ascus apical apparatus (stained in Melzer’s Reagent) <bold>J–L</bold> ascospores <bold>M</bold> colonies of <italic><tp:taxon-name><tp:taxon-name-part taxon-name-part-type="genus" reg="Xylaria">Xylaria</tp:taxon-name-part><tp:taxon-name-part taxon-name-part-type="species" reg="nanningensis">nanningensis</tp:taxon-name-part></tp:taxon-name></italic> on OA. Scale bars: 0.5 mm (<bold>C–E</bold>); 10 µm (<bold>F–L</bold>).</p></caption><graphic xmlns:xlink="http://www.w3.org/1999/xlink" xlink:href="mycokeys-108-169-g003.jpg" position="float" orientation="portrait" xlink:type="simple" id="oo_1127992.jpg"><uri content-type="original_file" xlink:type="simple">https://binary.pensoft.net/fig/1127992</uri></graphic></fig></tp:treatment-sec><tp:treatment-sec sec-type="description" id="SECID0E3AHK"><title>Description.</title><p>Saprobic on fallen leaves of unknown plants. <bold>Sexual morph</bold>: Stromata 1.1–2.8 cm in total length, solitary, upright, unbranched, with capitate fertile apex, head conical to subglobose 0.5–1.2 mm diam × 0.5–1.8 mm thick, consists of closely packed perithecia, surface black, rounded, on a long stipe, slightly swollen at base, rough. Externally black, interior white, texture soft. Stipes thin, glabrous, up to 2 cm long. Perithecia 85–395 μm diam., oval to spherical, embedded, closely arranged, interior white. Ostioles slightly papillate. Asci 114–156 × 6.8–13.6 μm (x̄ = 135 × 10.2 μm, n = 30), 8-spored, unitunicate, cylindrical, apically rounded, with an inverted hat shaped apical apparatus, blue staining in Melzer’s reagent, 5.2–5.7 × 4.9–5.4 μm (x̄ = 5.5 × 5.2 μm, n = 30). Ascospores 15.0–24.1 × 4.4–7.4 μm (x̄ = 19.0 × 5.5 μm, n = 30), uniseriate, unicellular, hyaline when immature, slight brown to dark brown at maturity, ellipsoid-inequilateral, with rounded ends, smooth, each end surround a round sheath, up to 5 × 5 μm, lacking germ slit; epispore smooth. <bold>Asexual morph</bold>: Undetermined.</p></tp:treatment-sec><tp:treatment-sec sec-type="description" id="SECID0EGBHK"><title>Culture characteristics.</title><p>Colonies on OA reaching 3–4 cm diam. after 2 weeks at 25 °C, white at first, with irregular margins, then extension spreading toward the edge of the Petri dish; the overall color is light white.</p></tp:treatment-sec><tp:treatment-sec sec-type="material" id="SECID0ELBHK"><title>Additional material examined.</title><p>China. •Guangxi Province, Nanning City, Liangfengjiang National Forest Park, <named-content xmlns:xlink="http://www.w3.org/1999/xlink" content-type="dwc:verbatimCoordinates" xlink:type="simple"><named-content content-type="geo-json" specific-use="{&#34;type&#34;:&#34;Point&#34;,&#34;coordinates&#34;:[108.283056,22.724444]}" id="NCID0EUBHK" xlink:type="simple">22°43'28″N, 108°16'59″E</named-content></named-content>, elev. 207 m, on fallen leaves of unknown plants, August 2023, Wenyu Zeng &amp; Xin Zhou, LFJ1-1 (GMB4706; GMBC4706).</p></tp:treatment-sec><tp:treatment-sec sec-type="notes" id="SECID0EZBHK"><title>Notes.</title><p>In the phylogram (Fig. <xref ref-type="fig" rid="F5">1</xref>), it is closely related to <italic><tp:taxon-name><tp:taxon-name-part taxon-name-part-type="genus" reg="Xylaria">X.</tp:taxon-name-part><tp:taxon-name-part taxon-name-part-type="species" reg="ficicola">ficicola</tp:taxon-name-part></tp:taxon-name></italic>. The latter can be distinguished by the size of stromata stipe, asci and ascospores (<xref ref-type="bibr" rid="B50">Pan et al. 2022</xref>). <italic><tp:taxon-name><tp:taxon-name-part taxon-name-part-type="genus" reg="Xylaria">Xylaria</tp:taxon-name-part><tp:taxon-name-part taxon-name-part-type="species" reg="nanningensis">nanningensis</tp:taxon-name-part></tp:taxon-name></italic> has less than 2 cm long stipe (vs. up to 6 cm long in <italic><tp:taxon-name><tp:taxon-name-part taxon-name-part-type="genus" reg="Xylaria">X.</tp:taxon-name-part><tp:taxon-name-part taxon-name-part-type="species" reg="ficicola">ficicola</tp:taxon-name-part></tp:taxon-name></italic>), asci measuring 114–156 × 6.8–13.6 μm (vs. 190–220 × 8–10 μm in <italic><tp:taxon-name><tp:taxon-name-part taxon-name-part-type="genus" reg="Xylaria">X.</tp:taxon-name-part><tp:taxon-name-part taxon-name-part-type="species" reg="ficicola">ficicola</tp:taxon-name-part></tp:taxon-name></italic>) and ascospores measuring 15.0–24.1 × 4.4–7.4 μm (vs. 16–22.7 × 6.5–8.5 μm in <italic><tp:taxon-name><tp:taxon-name-part taxon-name-part-type="genus" reg="Xylaria">X.</tp:taxon-name-part><tp:taxon-name-part taxon-name-part-type="species" reg="ficicola">ficicola</tp:taxon-name-part></tp:taxon-name></italic>). Moreover, the apical apparatus of the new species is slightly smaller (5.2–5.7 × 4.9–5.4 μm vs. 5–7.5 × 3–3.5 μm) (<xref ref-type="bibr" rid="B41">Ma et al. 2011</xref>). Morphologically, <italic><tp:taxon-name><tp:taxon-name-part taxon-name-part-type="genus" reg="Xylaria">X.</tp:taxon-name-part><tp:taxon-name-part taxon-name-part-type="species" reg="nanningensis">nanningensis</tp:taxon-name-part></tp:taxon-name></italic> is similar to <italic><tp:taxon-name><tp:taxon-name-part taxon-name-part-type="genus" reg="Xylaria">X.</tp:taxon-name-part><tp:taxon-name-part taxon-name-part-type="species" reg="guazumae">guazumae</tp:taxon-name-part></tp:taxon-name></italic> F. San Martín &amp; J.D. Rogers (<xref ref-type="bibr" rid="B61">San and Rogers 1989</xref>), but the latter grows on the fallen fruits of <italic><tp:taxon-name><tp:taxon-name-part taxon-name-part-type="genus" reg="Guazuma">Guazuma</tp:taxon-name-part><tp:taxon-name-part taxon-name-part-type="species" reg="ulmifolia">ulmifolia</tp:taxon-name-part></tp:taxon-name></italic> Lam. (<tp:taxon-name><tp:taxon-name-part taxon-name-part-type="family">Sterculiaceae</tp:taxon-name-part></tp:taxon-name>) and has relatively smaller ascospores (14–19 × 5.5–6 μm) and smaller rectangular apical ring (2.8–3.2 × 2–2.5 μm) (<xref ref-type="bibr" rid="B61">San and Rogers 1989</xref>). Another morphologically close species is <italic><tp:taxon-name><tp:taxon-name-part taxon-name-part-type="genus" reg="Xylaria">X.</tp:taxon-name-part><tp:taxon-name-part taxon-name-part-type="species" reg="polysporicola">polysporicola</tp:taxon-name-part></tp:taxon-name></italic> Hai X. Ma &amp; X.Y. Pan, but the latter can be distinguished by its stromata which has acute sterile apex up to 2 mm long, fertile part 2–15 mm long × 0.5–1.6 mm diam. (vs. fertile apex 0.5–1.2 mm long × 0.5–1 mm diam), and smaller ascospores (11.5–15 × 5.5–8 µm) with a straight germ slit (<xref ref-type="bibr" rid="B50">Pan et al. 2022</xref>).</p></tp:treatment-sec><tp:treatment-sec><!--Section generated to contain objects referenced in tp:taxon-treatment.--><fig id="F5" position="float" orientation="portrait"><object-id xmlns:xlink="http://www.w3.org/1999/xlink" content-type="doi" xlink:type="simple">10.3897/mycokeys.108.130565.figure1</object-id><object-id xmlns:xlink="http://www.w3.org/1999/xlink" content-type="arpha" xlink:type="simple">5CD3BC06-C6D9-54B5-85CB-2D3A7A44EEF7</object-id><label>Figure 1.</label><caption><p>RAxML tree based on a combined <abbrev xmlns:xlink="http://www.w3.org/1999/xlink" xlink:title="Internal transcribed spacers" id="ABBRID0ETQGK" xlink:type="simple">ITS</abbrev>, <italic>TUB</italic>2 and <italic>rpb</italic>2 gene sequences data set. Bootstrap support values for maximum likelihood (<abbrev xmlns:xlink="http://www.w3.org/1999/xlink" xlink:title="Maximum Likelihood" id="ABBRID0E2QGK" xlink:type="simple">ML</abbrev>) &gt;75% and Bayesian posterior probabilities (BPP) &gt; 0.95 are displayed above or below the respective branches (<abbrev xmlns:xlink="http://www.w3.org/1999/xlink" xlink:title="Maximum Likelihood" id="ABBRID0E6QGK" xlink:type="simple">ML</abbrev>/<abbrev xmlns:xlink="http://www.w3.org/1999/xlink" xlink:title="Bayesian Inference" id="ABBRID0EDRGK" xlink:type="simple">BI</abbrev>). The newly described species are marked and red. Type materials were marked bold.</p></caption><graphic xmlns:xlink="http://www.w3.org/1999/xlink" xlink:href="mycokeys-108-169-g001.jpg" position="float" orientation="portrait" xlink:type="simple" id="oo_1127990.jpg"><uri content-type="original_file" xlink:type="simple">https://binary.pensoft.net/fig/1127990</uri></graphic></fig></tp:treatment-sec><ref-list><ref id="B50"><mixed-citation xmlns:xlink="http://www.w3.org/1999/xlink" xlink:type="simple"><person-group><name name-style="western"><surname>Pan</surname><given-names>XY</given-names></name><name name-style="western"><surname>Song</surname><given-names>ZK</given-names></name><name name-style="western"><surname>Qu</surname><given-names>Z</given-names></name><name name-style="western"><surname>Liu</surname><given-names>TD</given-names></name><name name-style="western"><surname>Ma</surname><given-names>HX</given-names></name></person-group> (<year>2022</year>) <article-title>Three new <italic><tp:taxon-name><tp:taxon-name-part taxon-name-part-type="genus">Xylaria</tp:taxon-name-part></tp:taxon-name></italic> species (<tp:taxon-name><tp:taxon-name-part taxon-name-part-type="family">Xylariaceae</tp:taxon-name-part></tp:taxon-name>, <tp:taxon-name><tp:taxon-name-part taxon-name-part-type="order">Xylariales</tp:taxon-name-part></tp:taxon-name>) on fallen leaves from Hainan Tropical Rainforest National Park.</article-title><source>MycoKeys</source><volume>86</volume>: <fpage>47</fpage>–<lpage>63</lpage>. <ext-link xlink:href="10.3897/mycokeys.86.71623" ext-link-type="doi" xlink:type="simple">https://doi.org/10.3897/mycokeys.86.71623</ext-link></mixed-citation></ref><ref id="B41"><mixed-citation xmlns:xlink="http://www.w3.org/1999/xlink" xlink:type="simple"><person-group><name name-style="western"><surname>Ma</surname><given-names>HX</given-names></name><name name-style="western"><surname>Vasilyeva</surname><given-names>LN</given-names></name><name name-style="western"><surname>Li</surname><given-names>Y</given-names></name></person-group> (<year>2011</year>) <article-title>A new species of <italic><tp:taxon-name><tp:taxon-name-part taxon-name-part-type="genus">Xylaria</tp:taxon-name-part></tp:taxon-name></italic> from China.</article-title><source>Mycotaxon</source><volume>116</volume>: <fpage>151</fpage>–<lpage>155</lpage>. <ext-link xlink:href="10.5248/116.151" ext-link-type="doi" xlink:type="simple">https://doi.org/10.5248/116.151</ext-link></mixed-citation></ref><ref id="B61"><mixed-citation xmlns:xlink="http://www.w3.org/1999/xlink" xlink:type="simple"><person-group><name name-style="western"><surname>San</surname><given-names>MGF</given-names></name><name name-style="western"><surname>Rogers</surname><given-names>JD</given-names></name></person-group> (<year>1989</year>) <article-title>A preliminary account of <italic><tp:taxon-name><tp:taxon-name-part taxon-name-part-type="genus">Xylaria</tp:taxon-name-part></tp:taxon-name></italic> of Mexico.</article-title><source>Mycotaxon</source><volume>34</volume>: <fpage>283</fpage>–<lpage>373</lpage>.</mixed-citation></ref></ref-list></tp:taxon-treatment>
