# Supplementary material for: ﻿Morphology and multigene phylogeny reveal four new Xylaria (Xylariales, Xylariaceae) species from karst region in China
Source: MycoKeys. 2024 Sep 4;108:169–96. doi: 10.3897/mycokeys.108.130565 (PMC11391122; doi:10.3897/mycokeys.108.130565)
Supplement: XML Treatment for Xylaria orientalis [file mycokeys.108.130565-treatment3.xml]

<!DOCTYPE tp:taxon-treatment
  PUBLIC "-//TaxonX//DTD Taxonomic Treatment Publishing DTD v0 20100105//EN" "tax-treatment-NSO.dtd">
<tp:taxon-treatment xmlns:tp="http://www.plazi.org/taxpub"><tp:treatment-meta><kwd-group><label>Taxon classification</label><kwd>
                <named-content content-type="kingdom">Fungi</named-content>
              </kwd><kwd>
                <named-content content-type="order">Xylariales</named-content>
              </kwd><kwd>
                <named-content content-type="family">Xylariaceae</named-content>
              </kwd></kwd-group><mixed-citation publication-type="journal"><person-group><name><surname>Zeng</surname><given-names>Wenyu</given-names></name><name><surname>Habib</surname><given-names>Kamran</given-names></name><name><surname>Zhou</surname><given-names>Xin</given-names></name><name><surname>Ren</surname><given-names>Yulin</given-names></name><name><surname>Shen</surname><given-names>Xiangchun</given-names></name><name><surname>Wang</surname><given-names>Bei</given-names></name><name><surname>Kang</surname><given-names>Yingqian</given-names></name><name><surname>Kang</surname><given-names>Jichuan</given-names></name><name><surname>Li</surname><given-names>Qirui</given-names></name></person-group><article-title>﻿Morphology and multigene phylogeny reveal four new <italic><tp:taxon-name><tp:taxon-name-part taxon-name-part-type="genus" reg="Xylaria">Xylaria</tp:taxon-name-part></tp:taxon-name></italic> (<tp:taxon-name><tp:taxon-name-part taxon-name-part-type="order">Xylariales</tp:taxon-name-part></tp:taxon-name>, <tp:taxon-name><tp:taxon-name-part taxon-name-part-type="family">Xylariaceae</tp:taxon-name-part></tp:taxon-name>) species from karst region in China</article-title><source>MycoKeys</source><day>04</day><month>09</month><year>2024</year><volume>108</volume><fpage>169</fpage><lpage>196</lpage><pub-id pub-id-type="doi">10.3897/mycokeys.108.130565</pub-id></mixed-citation></tp:treatment-meta><tp:nomenclature><label>﻿</label><tp:taxon-name>
              <object-id xmlns:xlink="http://www.w3.org/1999/xlink" content-type="arpha" xlink:type="simple">C6EB6969-B82E-5A9E-8075-76F546F4ADF3</object-id>
              <tp:taxon-name-part taxon-name-part-type="genus" reg="Xylaria">Xylaria</tp:taxon-name-part>
              <tp:taxon-name-part taxon-name-part-type="species" reg="orientalis">orientalis</tp:taxon-name-part>
              <object-id xmlns:xlink="http://www.w3.org/1999/xlink" content-type="mycobank" xlink:type="simple">853634</object-id>
            </tp:taxon-name><tp:taxon-authority>W.Y. Zeng &amp; Q.R. Li</tp:taxon-authority><tp:taxon-status xmlns:xlink="http://www.w3.org/1999/xlink" xlink:type="simple">sp. nov.</tp:taxon-status><xref ref-type="fig" rid="F3">Fig. 4</xref></tp:nomenclature><tp:treatment-sec sec-type="etymology" id="SECID0ENHHK"><title>Etymology.</title><p>The specific epithet refers to the name of host, <italic><tp:taxon-name><tp:taxon-name-part taxon-name-part-type="genus" reg="Hedyosmum">Hedyosmum</tp:taxon-name-part><tp:taxon-name-part taxon-name-part-type="species" reg="orientalis">orientalis</tp:taxon-name-part></tp:taxon-name></italic> Merr. &amp; Chun.</p></tp:treatment-sec><tp:treatment-sec sec-type="material" id="SECID0E5HHK"><title>Type.</title><p>China. •Guangxi Province, Rongshui County, Jiuwanshan National Na-ture Reserve, <named-content xmlns:xlink="http://www.w3.org/1999/xlink" content-type="dwc:verbatimCoordinates" xlink:type="simple"><named-content content-type="geo-json" specific-use="{&#34;type&#34;:&#34;Point&#34;,&#34;coordinates&#34;:[108.749444,25.178333]}" id="NCID0EHIHK" xlink:type="simple">25°10'42″N, 108°44'58″E</named-content></named-content>, elev. 984 m, on fallen leaves of <italic><tp:taxon-name><tp:taxon-name-part taxon-name-part-type="genus" reg="Hedyosmum">Hedyosmum</tp:taxon-name-part><tp:taxon-name-part taxon-name-part-type="species" reg="orientalis">orientalis</tp:taxon-name-part></tp:taxon-name></italic> (<tp:taxon-name><tp:taxon-name-part taxon-name-part-type="family">Chloranthaceae</tp:taxon-name-part></tp:taxon-name>), August 2023, Wenyu Zeng &amp; Xin Zhou, JWS2 (GMB4701 Holotype; <named-content xmlns:xlink="http://www.w3.org/1999/xlink" content-type="dwc:institutional_code" xlink:title="Herbarium of Cryptogams, Herbarium of Kunming Institute of Botany, Chinese Academy of Sciences" xlink:href="http://grbio.org/institution/cryptogamic-herbarium-kunming-institute-botany" xlink:type="simple">KUN-HKAS</named-content> 134917 Isotype; GMBC4701 ex-type).</p><fig id="F3" position="float" orientation="portrait"><object-id xmlns:xlink="http://www.w3.org/1999/xlink" content-type="doi" xlink:type="simple">10.3897/mycokeys.108.130565.figure4</object-id><object-id xmlns:xlink="http://www.w3.org/1999/xlink" content-type="arpha" xlink:type="simple">9CAD53DB-CC49-560A-A58C-C38077D1E7D5</object-id><label>Figure 4.</label><caption><p><italic><tp:taxon-name><tp:taxon-name-part taxon-name-part-type="genus" reg="Xylaria">Xylaria</tp:taxon-name-part><tp:taxon-name-part taxon-name-part-type="species" reg="orientalis">orientalis</tp:taxon-name-part></tp:taxon-name></italic> (GMB4701) <bold>A</bold> type material <bold>B</bold> stroma <bold>C</bold> surface of stroma <bold>D</bold> transverse section of stroma <bold>E</bold> longitudinal section of stroma <bold>F-H</bold> asci with ascospores <bold>I</bold> a J+, ascus apical apparatus (stained in Melzer’s Reagent) <bold>J–L</bold> ascospores <bold>M</bold> colonies of <italic><tp:taxon-name><tp:taxon-name-part taxon-name-part-type="genus" reg="Xylaria">Xylaria</tp:taxon-name-part><tp:taxon-name-part taxon-name-part-type="species" reg="orientalis">orientalis</tp:taxon-name-part></tp:taxon-name></italic> on OA. Scale bars: 0.5 mm (<bold>C–E</bold>); 15 µm (<bold>F–L</bold>).</p></caption><graphic xmlns:xlink="http://www.w3.org/1999/xlink" xlink:href="mycokeys-108-169-g004.jpg" position="float" orientation="portrait" xlink:type="simple" id="oo_1127993.jpg"><uri content-type="original_file" xlink:type="simple">https://binary.pensoft.net/fig/1127993</uri></graphic></fig></tp:treatment-sec><tp:treatment-sec sec-type="description" id="SECID0EZKHK"><title>Description.</title><p>Saprobic on fallen leaves of <italic><tp:taxon-name><tp:taxon-name-part taxon-name-part-type="genus" reg="Hedyosmum">Hedyosmum</tp:taxon-name-part><tp:taxon-name-part taxon-name-part-type="species" reg="orientalis">orientalis</tp:taxon-name-part></tp:taxon-name></italic>. <bold>Sexual morph</bold>: Stromata 1.7–8.5 cm long, upright, solitary, black, thread-like, unbranched, with a long sterile filiform apex up to 0.2–4 cm long, fertile part 4–13 mm long × 0.5–1 mm wide, glabrous, finely longitudinally striate, the base slightly swollen, with 2/3-exposed to fully exposed perithecial mounds. The exterior is black, interior white, has soft texture. Perithecia subglobose, 350–573 μm diam. Ostioles papillate. Asci 81–115 × 4.6–6.6 μm (x̄ = 98 × 5.6 μm, n = 30), 8-spored, unitunicate, cylindrical, with a J+, tubular to wedge-shaped apical apparatus bluing in Melzer’s reagent, 2.1–4.1 × 2.8–4.0 μm (x̄ = 3.1 × 3.4 μm, n = 30). Ascospores 9.4–11.2 × 3.5–5.0 μm (x̄ = 10.2 × 4.3 μm, n = 30), uniseriate, unicellular, dark brown to black, ellipsoid-inequilateral, with narrowly rounded ends, smooth, straight germ slit of a spore-length, lacking sheath, epispore smooth. <bold>Asexual morph</bold>: Undetermined.</p></tp:treatment-sec><tp:treatment-sec sec-type="description" id="SECID0EOLHK"><title>Culture characteristics.</title><p>Colonies on OA reaching 12–15 mm diam. after 2 weeks at 25 °C, white at first, with irregular margins, then extension spreading toward the edge of the Petri dish; the overall color is light white.</p></tp:treatment-sec><tp:treatment-sec sec-type="material" id="SECID0ETLHK"><title>Additional material examined.</title><p>China. •Guangxi Province, Rongshui County, Jiuwanshan National Nature Reserve, <named-content xmlns:xlink="http://www.w3.org/1999/xlink" content-type="dwc:verbatimCoordinates" xlink:type="simple"><named-content content-type="geo-json" specific-use="{&#34;type&#34;:&#34;Point&#34;,&#34;coordinates&#34;:[108.749444,25.178333]}" id="NCID0E3LHK" xlink:type="simple">25°10'42″N, 108°44'58″E</named-content></named-content>, elev. 765 m, on fallen leaves of <italic><tp:taxon-name><tp:taxon-name-part taxon-name-part-type="genus" reg="Hedyosmum">Hedyosmum</tp:taxon-name-part><tp:taxon-name-part taxon-name-part-type="species" reg="orientalis">orientalis</tp:taxon-name-part></tp:taxon-name></italic>, August 2023, Wenyu Zeng &amp; Xin Zhou, JWS2-1 (GMB4705; GMBC4705).</p></tp:treatment-sec><tp:treatment-sec sec-type="notes" id="SECID0EMMHK"><title>Notes.</title><p>Morphologically and phylogenetically (Fig. <xref ref-type="fig" rid="F5">1</xref>), <italic><tp:taxon-name><tp:taxon-name-part taxon-name-part-type="genus" reg="Xylaria">Xylaria</tp:taxon-name-part><tp:taxon-name-part taxon-name-part-type="species" reg="orientalis">orientalis</tp:taxon-name-part></tp:taxon-name></italic> is closely related to <italic><tp:taxon-name><tp:taxon-name-part taxon-name-part-type="genus" reg="Xylaria">X.</tp:taxon-name-part><tp:taxon-name-part taxon-name-part-type="species" reg="filiformis">filiformis</tp:taxon-name-part></tp:taxon-name></italic> and <italic><tp:taxon-name><tp:taxon-name-part taxon-name-part-type="genus" reg="Xylaria">X.</tp:taxon-name-part><tp:taxon-name-part taxon-name-part-type="species" reg="crinalis">crinalis</tp:taxon-name-part></tp:taxon-name></italic>, sharing similar stromatal characteristics (<xref ref-type="bibr" rid="B16">Hashemi et al. 2014</xref>; <xref ref-type="bibr" rid="B40">Ma and Yu 2018</xref>). However, differences are observed in their asci and ascospores. The ascospores of <italic><tp:taxon-name><tp:taxon-name-part taxon-name-part-type="genus" reg="Xylaria">X.</tp:taxon-name-part><tp:taxon-name-part taxon-name-part-type="species" reg="orientalis">orientalis</tp:taxon-name-part></tp:taxon-name></italic> are distinctly dark brown to black, whereas those of <italic><tp:taxon-name><tp:taxon-name-part taxon-name-part-type="genus" reg="Xylaria">X.</tp:taxon-name-part><tp:taxon-name-part taxon-name-part-type="species" reg="filiformis">filiformis</tp:taxon-name-part></tp:taxon-name></italic> are light brown. Additionally, <italic><tp:taxon-name><tp:taxon-name-part taxon-name-part-type="genus" reg="Xylaria">X.</tp:taxon-name-part><tp:taxon-name-part taxon-name-part-type="species" reg="filiformis">filiformis</tp:taxon-name-part></tp:taxon-name></italic> has larger asci 130–155 × 5.5–6.2 μm, and ascospores 12.5–21 × 4.5–5.5 μm (<xref ref-type="bibr" rid="B16">Hashemi et al. 2014</xref>). <italic><tp:taxon-name><tp:taxon-name-part taxon-name-part-type="genus" reg="Xylaria">Xylaria</tp:taxon-name-part><tp:taxon-name-part taxon-name-part-type="species" reg="crinalis">crinalis</tp:taxon-name-part></tp:taxon-name></italic> differs by having a few scattered perithecia on the stroma, a more or less conspicuous germ slit, a narrower apical apparatus 1.5–2.5 µm broad, larger ascospores 14–17.5 × 3.5–6 µm, and its occurrence on wood. Morphologically, <italic><tp:taxon-name><tp:taxon-name-part taxon-name-part-type="genus" reg="Xylaria">Xylaria</tp:taxon-name-part><tp:taxon-name-part taxon-name-part-type="species" reg="orientalis">orientalis</tp:taxon-name-part></tp:taxon-name></italic> also shares stromatal characteristics with <italic><tp:taxon-name><tp:taxon-name-part taxon-name-part-type="genus" reg="Xylaria">X.</tp:taxon-name-part><tp:taxon-name-part taxon-name-part-type="species" reg="vagans">vagans</tp:taxon-name-part></tp:taxon-name></italic> Petch. However, <italic><tp:taxon-name><tp:taxon-name-part taxon-name-part-type="genus" reg="Xylaria">X.</tp:taxon-name-part><tp:taxon-name-part taxon-name-part-type="species" reg="vagans">vagans</tp:taxon-name-part></tp:taxon-name></italic> is distinguished by its black rhizomorphoid mycelium connecting dead leaves, asci lacking a J+ apical apparatus, and ascospores with broadly rounded ends that lack a germ slit (<xref ref-type="bibr" rid="B29">Ju and Hsieh 2023</xref>).</p></tp:treatment-sec><tp:treatment-sec><!--Section generated to contain objects referenced in tp:taxon-treatment.--><fig id="F5" position="float" orientation="portrait"><object-id xmlns:xlink="http://www.w3.org/1999/xlink" content-type="doi" xlink:type="simple">10.3897/mycokeys.108.130565.figure1</object-id><object-id xmlns:xlink="http://www.w3.org/1999/xlink" content-type="arpha" xlink:type="simple">5CD3BC06-C6D9-54B5-85CB-2D3A7A44EEF7</object-id><label>Figure 1.</label><caption><p>RAxML tree based on a combined <abbrev xmlns:xlink="http://www.w3.org/1999/xlink" xlink:title="Internal transcribed spacers" id="ABBRID0ETQGK" xlink:type="simple">ITS</abbrev>, <italic>TUB</italic>2 and <italic>rpb</italic>2 gene sequences data set. Bootstrap support values for maximum likelihood (<abbrev xmlns:xlink="http://www.w3.org/1999/xlink" xlink:title="Maximum Likelihood" id="ABBRID0E2QGK" xlink:type="simple">ML</abbrev>) &gt;75% and Bayesian posterior probabilities (BPP) &gt; 0.95 are displayed above or below the respective branches (<abbrev xmlns:xlink="http://www.w3.org/1999/xlink" xlink:title="Maximum Likelihood" id="ABBRID0E6QGK" xlink:type="simple">ML</abbrev>/<abbrev xmlns:xlink="http://www.w3.org/1999/xlink" xlink:title="Bayesian Inference" id="ABBRID0EDRGK" xlink:type="simple">BI</abbrev>). The newly described species are marked and red. Type materials were marked bold.</p></caption><graphic xmlns:xlink="http://www.w3.org/1999/xlink" xlink:href="mycokeys-108-169-g001.jpg" position="float" orientation="portrait" xlink:type="simple" id="oo_1127990.jpg"><uri content-type="original_file" xlink:type="simple">https://binary.pensoft.net/fig/1127990</uri></graphic></fig></tp:treatment-sec><ref-list><ref id="B16"><mixed-citation xmlns:xlink="http://www.w3.org/1999/xlink" xlink:type="simple"><person-group><name name-style="western"><surname>Hashemi</surname><given-names>SA</given-names></name><name name-style="western"><surname>Khodaparast</surname><given-names>SA</given-names></name><name name-style="western"><surname>Zare</surname><given-names>R</given-names></name><name name-style="western"><surname>Elahinia</surname><given-names>SA</given-names></name></person-group> (<year>2014</year>) <article-title>Contribution to the identification of <italic><tp:taxon-name><tp:taxon-name-part taxon-name-part-type="genus">Xylaria</tp:taxon-name-part></tp:taxon-name></italic> species in Iran.</article-title><source>Rostaniha</source><volume>15</volume>(<issue>2</issue>): <fpage>153</fpage>–<lpage>166</lpage>. <ext-link xlink:href="10.22092/BOTANY.2014.101239" ext-link-type="doi" xlink:type="simple">https://doi.org/10.22092/BOTANY.2014.101239</ext-link></mixed-citation></ref><ref id="B40"><mixed-citation xmlns:xlink="http://www.w3.org/1999/xlink" xlink:type="simple"><person-group><name name-style="western"><surname>Ma</surname><given-names>HX</given-names></name><name name-style="western"><surname>Yu</surname><given-names>L</given-names></name></person-group> (<year>2018</year>) <article-title><italic><tp:taxon-name><tp:taxon-name-part taxon-name-part-type="genus">Xylaria</tp:taxon-name-part><tp:taxon-name-part taxon-name-part-type="species">crinalis</tp:taxon-name-part></tp:taxon-name></italic> and <italic><tp:taxon-name><tp:taxon-name-part taxon-name-part-type="genus">X.</tp:taxon-name-part><tp:taxon-name-part taxon-name-part-type="species">betulicola</tp:taxon-name-part></tp:taxon-name></italic> from China - two new species with thread-like stromata.</article-title><source>Sydowia</source><volume>70</volume>: <fpage>37</fpage>–<lpage>49</lpage>. <ext-link xlink:href="10.12905/0380.sydowia70-2018-0037" ext-link-type="doi" xlink:type="simple">https://doi.org/10.12905/0380.sydowia70-2018-0037</ext-link></mixed-citation></ref><ref id="B29"><mixed-citation xmlns:xlink="http://www.w3.org/1999/xlink" xlink:type="simple"><person-group><name name-style="western"><surname>Ju</surname><given-names>YM</given-names></name><name name-style="western"><surname>Hsieh</surname><given-names>HM</given-names></name></person-group> (<year>2023</year>) <article-title><italic><tp:taxon-name><tp:taxon-name-part taxon-name-part-type="genus">Xylaria</tp:taxon-name-part></tp:taxon-name></italic> species associated with fallen leaves and petioles.</article-title><source>Botanical Studies</source><volume>64</volume>(<issue>1</issue>): <fpage>19</fpage>. <ext-link xlink:href="10.1186/s40529-023-00377-w" ext-link-type="doi" xlink:type="simple">https://doi.org/10.1186/s40529-023-00377-w</ext-link></mixed-citation></ref></ref-list></tp:taxon-treatment>
