# Supplementary material for: ﻿Morphology and multigene phylogeny reveal four new Xylaria (Xylariales, Xylariaceae) species from karst region in China
Source: MycoKeys. 2024 Sep 4;108:169–96. doi: 10.3897/mycokeys.108.130565 (PMC11391122; doi:10.3897/mycokeys.108.130565)
Supplement: XML Treatment for Xylaria taiyangheensis [file mycokeys.108.130565-treatment4.xml]

<!DOCTYPE tp:taxon-treatment
  PUBLIC "-//TaxonX//DTD Taxonomic Treatment Publishing DTD v0 20100105//EN" "tax-treatment-NSO.dtd">
<tp:taxon-treatment xmlns:tp="http://www.plazi.org/taxpub"><tp:treatment-meta><kwd-group><label>Taxon classification</label><kwd>
                <named-content content-type="kingdom">Fungi</named-content>
              </kwd><kwd>
                <named-content content-type="order">Xylariales</named-content>
              </kwd><kwd>
                <named-content content-type="family">Xylariaceae</named-content>
              </kwd></kwd-group><mixed-citation publication-type="journal"><person-group><name><surname>Zeng</surname><given-names>Wenyu</given-names></name><name><surname>Habib</surname><given-names>Kamran</given-names></name><name><surname>Zhou</surname><given-names>Xin</given-names></name><name><surname>Ren</surname><given-names>Yulin</given-names></name><name><surname>Shen</surname><given-names>Xiangchun</given-names></name><name><surname>Wang</surname><given-names>Bei</given-names></name><name><surname>Kang</surname><given-names>Yingqian</given-names></name><name><surname>Kang</surname><given-names>Jichuan</given-names></name><name><surname>Li</surname><given-names>Qirui</given-names></name></person-group><article-title>﻿Morphology and multigene phylogeny reveal four new <italic><tp:taxon-name><tp:taxon-name-part taxon-name-part-type="genus" reg="Xylaria">Xylaria</tp:taxon-name-part></tp:taxon-name></italic> (<tp:taxon-name><tp:taxon-name-part taxon-name-part-type="order">Xylariales</tp:taxon-name-part></tp:taxon-name>, <tp:taxon-name><tp:taxon-name-part taxon-name-part-type="family">Xylariaceae</tp:taxon-name-part></tp:taxon-name>) species from karst region in China</article-title><source>MycoKeys</source><day>04</day><month>09</month><year>2024</year><volume>108</volume><fpage>169</fpage><lpage>196</lpage><pub-id pub-id-type="doi">10.3897/mycokeys.108.130565</pub-id></mixed-citation></tp:treatment-meta><tp:nomenclature><label>﻿</label><tp:taxon-name>
              <object-id xmlns:xlink="http://www.w3.org/1999/xlink" content-type="arpha" xlink:type="simple">0E3B27A6-69A0-57B7-B132-E69A718F386A</object-id>
              <tp:taxon-name-part taxon-name-part-type="genus" reg="Xylaria">Xylaria</tp:taxon-name-part>
              <tp:taxon-name-part taxon-name-part-type="species" reg="taiyangheensis">taiyangheensis</tp:taxon-name-part>
              <object-id xmlns:xlink="http://www.w3.org/1999/xlink" content-type="mycobank" xlink:type="simple">853635</object-id>
            </tp:taxon-name><tp:taxon-authority>W.Y. Zeng &amp; Q.R. Li</tp:taxon-authority><tp:taxon-status xmlns:xlink="http://www.w3.org/1999/xlink" xlink:type="simple">sp. nov.</tp:taxon-status><xref ref-type="fig" rid="F4">Fig. 5</xref></tp:nomenclature><tp:treatment-sec sec-type="etymology" id="SECID0ECSHK"><title>Etymology.</title><p>The specific epithet refers to its collection location, Taiyanghe Provincial Nature Reserve.</p></tp:treatment-sec><tp:treatment-sec sec-type="material" id="SECID0EHSHK"><title>Type.</title><p>China. •Yunnan Province, Puer City, Taiyanghe Provincial Nature Reserve, <named-content xmlns:xlink="http://www.w3.org/1999/xlink" content-type="dwc:verbatimCoordinates" xlink:type="simple"><named-content content-type="geo-json" specific-use="{&#34;type&#34;:&#34;Point&#34;,&#34;coordinates&#34;:[101.253611,22.640000]}" id="NCID0EQSHK" xlink:type="simple">22°38'24″N, 101°15'13″E</named-content></named-content>, elev. 1032 m, on twigs of <italic><tp:taxon-name><tp:taxon-name-part taxon-name-part-type="genus" reg="Goniothalamus">Goniothalamus</tp:taxon-name-part><tp:taxon-name-part taxon-name-part-type="species" reg="cheliensis">cheliensis</tp:taxon-name-part></tp:taxon-name></italic> Hu, July 2023, Wenyu Zeng &amp; Xin Zhou, TYH5 (GMB4704 Holotype; <named-content xmlns:xlink="http://www.w3.org/1999/xlink" content-type="dwc:institutional_code" xlink:title="Herbarium of Cryptogams, Herbarium of Kunming Institute of Botany, Chinese Academy of Sciences" xlink:href="http://grbio.org/institution/cryptogamic-herbarium-kunming-institute-botany" xlink:type="simple">KUN-HKAS</named-content> 134918 Isotype; GMBC4704 ex-type).</p><fig id="F4" position="float" orientation="portrait"><object-id xmlns:xlink="http://www.w3.org/1999/xlink" content-type="doi" xlink:type="simple">10.3897/mycokeys.108.130565.figure5</object-id><object-id xmlns:xlink="http://www.w3.org/1999/xlink" content-type="arpha" xlink:type="simple">46B2110C-5160-56F2-9C05-B2C23279A8D5</object-id><label>Figure 5.</label><caption><p><italic><tp:taxon-name><tp:taxon-name-part taxon-name-part-type="genus" reg="Xylaria">Xylaria</tp:taxon-name-part><tp:taxon-name-part taxon-name-part-type="species" reg="taiyangheensis">taiyangheensis</tp:taxon-name-part></tp:taxon-name></italic> (GMB4704) <bold>A</bold> type material <bold>B</bold> stroma <bold>C</bold> surface of stroma <bold>D</bold> transverse section of stroma <bold>E</bold> longitudinal section of stroma <bold>F–H</bold> asci with ascospores <bold>I</bold> a J+, ascus apical apparatus (stained in Melzer’s Reagent) <bold>J–L</bold> ascospores <bold>M</bold> colonies of <italic><tp:taxon-name><tp:taxon-name-part taxon-name-part-type="genus" reg="Xylaria">Xylaria</tp:taxon-name-part><tp:taxon-name-part taxon-name-part-type="species" reg="taiyangheensis">taiyangheensis</tp:taxon-name-part></tp:taxon-name></italic> on OA. Scale bars: 0.5 mm (<bold>C–E</bold>); 15 µm (<bold>F–L</bold>).</p></caption><graphic xmlns:xlink="http://www.w3.org/1999/xlink" xlink:href="mycokeys-108-169-g005.jpg" position="float" orientation="portrait" xlink:type="simple" id="oo_1127994.jpg"><uri content-type="original_file" xlink:type="simple">https://binary.pensoft.net/fig/1127994</uri></graphic></fig></tp:treatment-sec><tp:treatment-sec sec-type="description" id="SECID0E4UHK"><title>Description.</title><p>Saprobic on twigs of <italic><tp:taxon-name><tp:taxon-name-part taxon-name-part-type="genus" reg="Goniothalamus">Goniothalamus</tp:taxon-name-part><tp:taxon-name-part taxon-name-part-type="species" reg="cheliensis">cheliensis</tp:taxon-name-part></tp:taxon-name></italic>. <bold>Sexual morph</bold>: Stromata 0.7–2.7 cm in total length, cylindrical at fertile part, unbranched, long and smooth stipe, 10–24 mm long, fertile part 5–13 mm long × 0.5–1 mm diam., surface black, with 2/3-exposed to fully exposed perithecial mounds, interior white, homogeneous. Perithecia 247–365 μm broad, closely arranged. Ostioles papillate. Asci 79–107 × 6.5–11.3 μm (x̄ = 93 × 8.9 μm, n = 30), 8-spored, unitunicate, cylindrical, apically rounded, with a urn-shaped apical apparatus, blue staining in Melzer’s reagent, 4.1–7.1 × 4.6–6.5 μm (x̄ = 5.6 × 5.5 μm, n = 30). Ascospores 11.6–20.3 × 4.0–7.0 μm (x̄ = 15.9 × 5.5 μm, n = 30), uniseriate, unicellular, brown, ellipsoid to inequilateral, with broadly rounded ends, smooth, without germ slit, lacking appendages and sheaths, epispore smooth. <bold>Asexual morph</bold>: Undetermined.</p></tp:treatment-sec><tp:treatment-sec sec-type="description" id="SECID0ESVHK"><title>Culture characteristics.</title><p>Colonies on OA reaching 1–1.5 cm diam. after 2 weeks at 25 °C white at first, with irregular margins, then extension spreading toward the edge of the petri dish; the overall color is light white.</p></tp:treatment-sec><tp:treatment-sec sec-type="material" id="SECID0EXVHK"><title>Additional material examined.</title><p>China. •Yunnan Province, Puer City, Taiyanghe Provincial Nature Reserve, <named-content xmlns:xlink="http://www.w3.org/1999/xlink" content-type="dwc:verbatimCoordinates" xlink:type="simple"><named-content content-type="geo-json" specific-use="{&#34;type&#34;:&#34;Point&#34;,&#34;coordinates&#34;:[101.253611,22.640000]}" id="NCID0EAWHK" xlink:type="simple">22°38'24″N, 101°15'13″E</named-content></named-content>, elev. 962 m, on twigs of unknown plants, July 2023, Wenyu Zeng &amp; Xin Zhou, TYH5-1 (GMB4708; GMBC4708).</p></tp:treatment-sec><tp:treatment-sec sec-type="notes" id="SECID0EFWHK"><title>Notes.</title><p>Phylogenetically, it is closely related to <italic><tp:taxon-name><tp:taxon-name-part taxon-name-part-type="genus" reg="Xylaria">X.</tp:taxon-name-part><tp:taxon-name-part taxon-name-part-type="species" reg="phyllocharis">phyllocharis</tp:taxon-name-part></tp:taxon-name></italic>. However, <italic><tp:taxon-name><tp:taxon-name-part taxon-name-part-type="genus" reg="Xylaria">X.</tp:taxon-name-part><tp:taxon-name-part taxon-name-part-type="species" reg="phyllocharis">phyllocharis</tp:taxon-name-part></tp:taxon-name></italic> differs in having stromata with a slight perithecial mound, smaller ascomata (100–250 μm in breadth), and smaller ascospores (9–12.5 × 4.5–7 μm) with a straight germ slit (<xref ref-type="bibr" rid="B29">Ju and Hsieh 2023</xref>). Morphologically, <italic><tp:taxon-name><tp:taxon-name-part taxon-name-part-type="genus" reg="Xylaria">X.</tp:taxon-name-part><tp:taxon-name-part taxon-name-part-type="species" reg="taiyangheensis">taiyangheensis</tp:taxon-name-part></tp:taxon-name></italic> and <italic><tp:taxon-name><tp:taxon-name-part taxon-name-part-type="genus" reg="Xylaria">X.</tp:taxon-name-part><tp:taxon-name-part taxon-name-part-type="species" reg="noduliformis">noduliformis</tp:taxon-name-part></tp:taxon-name></italic> show similar stromata, but the latter has smaller ascospores (9–11 × 5.5–7 µm) with a straight germ slit (<xref ref-type="bibr" rid="B29">Ju and Hsieh 2023</xref>). Moreover, <italic><tp:taxon-name><tp:taxon-name-part taxon-name-part-type="genus" reg="Xylaria">X.</tp:taxon-name-part><tp:taxon-name-part taxon-name-part-type="species" reg="noduliformis">noduliformis</tp:taxon-name-part></tp:taxon-name></italic> differs from the new collection by its host, and association with petioles.</p></tp:treatment-sec><ref-list><ref id="B29"><mixed-citation xmlns:xlink="http://www.w3.org/1999/xlink" xlink:type="simple"><person-group><name name-style="western"><surname>Ju</surname><given-names>YM</given-names></name><name name-style="western"><surname>Hsieh</surname><given-names>HM</given-names></name></person-group> (<year>2023</year>) <article-title><italic><tp:taxon-name><tp:taxon-name-part taxon-name-part-type="genus">Xylaria</tp:taxon-name-part></tp:taxon-name></italic> species associated with fallen leaves and petioles.</article-title><source>Botanical Studies</source><volume>64</volume>(<issue>1</issue>): <fpage>19</fpage>. <ext-link xlink:href="10.1186/s40529-023-00377-w" ext-link-type="doi" xlink:type="simple">https://doi.org/10.1186/s40529-023-00377-w</ext-link></mixed-citation></ref></ref-list></tp:taxon-treatment>
