# Supplementary material for: ﻿Morphology and multigene phylogeny reveal four new Xylaria (Xylariales, Xylariaceae) species from karst region in China
Source: MycoKeys. 2024 Sep 4;108:169–96. doi: 10.3897/mycokeys.108.130565 (PMC11391122; doi:10.3897/mycokeys.108.130565)
Supplement: Supplementary material 1 — Alignment file [file mycokeys-108-169-s001.fasta]

>Xylaria_jichuanii_GMB4703
gatcattacagagtaccaacccatgtgaattaccactgttgcctcggcaatctgtttgat
ctgaactaatgttaaaactttcaacaacggatctcttggttctggcatcgatgaagaacg
cagcgaaatgcgataagtaatgtgaattgcagaattcagtgaatcatcgaatctttgaac
gcacattgcgcccattagtattctagtgggcatgcctgttcgagcgtcatttcaaccctt
aagcccctgttgcttagtgttgggagcctacggagctccccaaagtcagtggcggagtcg
gccaagctctagacgtagt-----------------------------------------
------------------------------------------------------------
-----------------------tctcgatggcagtggtgtgtattagttacaacggtac
ctctgagctccagctcgagcgtatgagcgtttacttcaacgaggtagggtgccggtaaca
agtatgtccctcgcgccgtcctcgtcgatttggagcccggtactatggatgcggtccgtg
ccggtcccttcggccagctcttccgccccgacaacttcgtcttcggccaatccggtgccg
gcaacaactgggccaagggtca--------------------------------------
------------------------------------------------------------
------------------------------------------------------------
------------------------------------------------------------
------------------------------------------------------------
------------------------------------------------------------
------------------------------------------------------------
------------------------------------------------------------
------------------------------------------------------------
------------------------------------------------------------
------------------------------------------------------------
------------------------------------------------------------
------------------------------------------------------------
------------------------------------------------------------
------------------------------------------------------------
------------------------------------------------------------
------------------------------------------------------------
------------------------------------------------------------
------------------------------------------------------------
------------------------------------------------------------
------------------------------------------------------------
------------------------------------------------------------
------------------------------------------------------------
------------------------------------------------------------
------------------------------------------------------------
------------------------------------------------------------
---------------------------------------------
>Xylaria_jichuanii_GMB4707
gatcattacagagtaccaacccatgtgaattaccactgttgcctcggcaatctgtttgat
ctgaactaatagttaaaactttcaacaacggatctcttggttctggcatcgatgaagaac
gcagcgaaatgcgataagtaatgtgaattgcagaattcagtgaatcatcgaatctttgaa
cgcacattgcgcccattagtattctagtgggcatgcctgttcgagcgtcatttcaaccct
taagcccctgttgcttagtgttgggagcctacgtagctccccaaagtcagtggcggagtc
ggtcaagctctagacgtagt----------------------------------------
------------------------------------------------------------
------------------------tctcgatggcagtggtgtgtattagttacaacggta
cctctgagctccagctcgagcgtatgagcgtttacttcaacgaggtagggtgccggtaac
aagtatgtccctcgcgccgtcctcgtcgatttggagcccggtactatggatgcggtccgt
gccggtcccttcggccagctcttccgccccgacaacttcgtcttcggccaatccggtgcc
ggcaacaactgggccaagggtca-------------------------------------
------------------------------------------------------------
------------------------------------------------------------
------------------------------------------------------------
------------------------------------------------------------
------------------------------------------------------------
------------------------------------------------------------
------------------------------------------------------------
------------------------------------------------------------
------------------------------------------------------------
------------------------------------------------------------
------------------------------------------------------------
------------------------------------------------------------
------------------------------------------------------------
------------------------------------------------------------
------------------------------------------------------------
------------------------------------------------------------
------------------------------------------------------------
------------------------------------------------------------
------------------------------------------------------------
------------------------------------------------------------
------------------------------------------------------------
------------------------------------------------------------
------------------------------------------------------------
------------------------------------------------------------
------------------------------------------------------------
----------------------------------------------
>Xylaria_petchii__HAFFR118
gatcattatagagtaccaacccatgtgaactaccatcgttgcctcggcaatctgtttgat
ctgaactaatagttaaaactttcaacaacggatctcttggttctggcatcgatgaagaac
gcagcgaaatgcgataagtaatgtgaattgcagaattcagtgaatcatcgaatctttgaa
cgcacattgcgcccattagtattctagtgggcatgcctgttcgagcgtcatttcaaccct
taagcccctgttgcttagtgttgggagcctacgtagctcctgaaagttagtggcggagtc
ggtcaagctctagacgtagtaatatctcgcctaggatgagccgtccctgccgtgaaaccg
gtgacctacctccagaccggccaatgcgtatgagggtaaccaaattggtgctgctttctg
gcagcaaatttccggcgagcacggtctcgatggcagtggtgtgtattagttacaacggta
cctcggagctccagctcgagcgcatgagcgtttacttcaacgaggtagggtgccggtaac
aagtatgtccctcgcgccgtcctcgtcgatttggagcccggtaccatggatgctgtccgt
gccggtcccttcggtcagctcttccgtcccgacaacttcgtcttcggccagtccggtgcc
ggcaacaactgggccaagggtcactacactgagggtgctgagctcgtcgacaacgttctc
gatgtcgtccgtcgcgaggccgagggctgcgactgcctccagggtttccagatcactcac
tctctcggtggtggtaccggtgccggtatgggtacgctgttgatctccaagatccgtgag
gagttccccgaccgcatgatggctaccttctccgtcatgccttcccccaaggtttcggat
accgttgttgagccctacaacgccaccctctcagtccatcagctggtcgagaactctgac
gagaccttctgtatcgacaacgaggctctgtacgatatctgcatgcgtaccctgaagcta
tccaacccttcgtacggtgacctgaaccacctggtttctgcggtcatgtccggcgtgacc
acctgcctgcgtttcccaggtcagcttaactctgacctgcgcaagttggctgtcaacatg
gtgcccttccctcgtctgcacttcttcatggtgggcttcgctcctctcaccagccgtggt
gctcactctttccgtgccgtcacggttcccgagttgacccagcaaatgttcgaccccaag
aacatgatggccgccgctgacttccgcaacggtcgttacctgacctgctctgctatcttg
tagccgtggtaaggtctccatgaaggaggtcgaggaccag--------------------
-------------ctgctggcgtttcgcaggtgctgaaccgatacacttttgcatcgact
ctttcgcatttgcgaagaacgaatactccagtcggccgagacggcaagctggccaagcca
cggcagctgcacaacagtcactggggtctcgtctgtccagctgagacccccgaaggccag
gcctgtggtctcgtcaaaaacctatctctgatgtgctccattagcgtcggtacctcgaca
gaaccaattatagattatatgattctgcggaatatggaagttttggaggaatatgatcac
cataggtatcccaacgccaccaaggtcttccttaatggtgcgtggatcggcgttcatcag
gatcccaaggctttggtgaaggacgtacaagagttgcgcagaaccaatcagattccggcc
gaggtctctttgatcagggacattcgtgaccgtgagttcaagatcttttccgatgcgggt
cgtgtcatgcgacccttgtatgtagtccaccaggacgatgatccggagaagggcatcgcg
aaaggcactctggtcttgacgaaagacatggtgcggagactcgagattgaccagaccctc
ccacccggcagtgatgaatattttggatggcacggtctggtgaattctggtgtcattgag
tatatggacgcagaagaagaggagacggctatgatatgcatgactccagaggatctcgag
agtttccgttgctccaagttgggtcatcccttttcgcacccaataagcgactgaagacca
agatcaacccgaccacccacatgtacacacattgcgagattcaccccagtatgctcctgg
gcatttgcgccagcatcatccctttccctgatcataaccaggtaag
>Xylaria_petchii_HAFFR126
gatcattatagagtaccaacccatgtgaactaccatcgttgcctcggcaatctgtttgat
ctgaactaatagttaaaactttcaacaacggatctcttggttctggcatcgatgaagaac
gcagcgaaatgcgataagtaatgtgaattgcagaattcagtgaatcatcgaatctttgaa
cgcacattgcgcccattagtattctagtgggcatgcctgttcgagcgtcatttcaaccct
taagcccctgttgcttagtgttgggagcctacgtagctcctgaaagttagtggcggagtc
ggtcaagctctagacgtagtaatatctcgcctaggatgagccgtccctgccgtgaaaccg
gtgacctacctccagaccggccaatgcgtatgagggtaaccaaattggtgctgctttctg
gcagcaaatttccggcgagcacggtctcgatggcagtggtgtgtattagttacaacggta
cctcggagctccagctcgagcgcatgagcgtttacttcaacgaggtagggtgccggtaac
aagtatgtccctcgcgccgtcctcgtcgatttggagcccggtaccatggatgctgtccgt
gccggtcccttcggtcagctcttccgtcccgacaacttcgtcttcggccagtccggtgcc
ggcaacaactgggccaagggtcactacactgagggtgctgagctcgtcgacaacgttctc
gatgtcgtccgtcgcgaggccgagggctgcgactgcctccagggtttccagatcactcac
tctctcggtggtggtaccggtgccggtatgggtacgctgttgatctccaagatccgtgag
gagttccccgaccgcatgatggctaccttctccgtcatgccttcccccaaggtttcggat
accgttgttgagccctacaacgccaccctctcagtccatcagctggtcgagaactctgac
gagaccttctgtatcgacaacgaggctctgtacgatatctgcatgcgtaccctgaagcta
tccaacccttcgtacggtgacctgaaccacctggtttctgcggtcatgtccggcgtgacc
acctgcctgcgtttcccaggtcagcttaactctgacctgcgcaagttggctgtcaacatg
gtgcccttccctcgtctgcacttcttcatggtgggcttcgctcctctcaccagccgtggt
gctcactctttccgtgccgtcacggttcccgagttgacccagcaaatgttcgaccccaag
aacatgatggccgccgctgacttccgcaacggtcgttacctgacctgctctgctatcttg
tagccgtggtaaggtctccatgaag-----------------------------------
-------------ctgctggcgtttcgcaggtgctgaaccgatacacttttgcatcgact
ctttcgcatttgcgaagaacgaatactccagtcggccgagacggcaagctggccaagcca
cggcagctgcacaacagtcactggggtctcgtctgtccagctgagacccccgaaggccag
gcctgtggtctcgtcaaaaacctatctctgatgtgctccattagcgtcggtacctcgaca
gaaccaattatagattatatgattctgcggaatatggaagttttggaggaatatgatcac
cataggtatcccaacgccaccaaggtcttccttaatggtgcgtggatcggcgttcatcag
gatcccaaggctttggtgaaggacgtacaagagttgcgcagaaccaatcagattccggcc
gaggtctctttgatcagggacattcgtgaccgtgagttcaagatcttttccgatgcgggt
cgtgtcatgcgacccttgtatgtagtccaccaggacgatgatccggagaagggcatcgcg
aaaggcactctggtcttgacgaaagacatggtgcggagactcgagattgaccagaccctc
ccacccggcagtgatgaatattttggatggcacggtctggtgaattctggtgtcattgag
tatatggacgcagaagaagaggagacggctatgatatgcatgactccagaggatctcgag
agtttccgttgctccaagttgggtcatcccttttcgcacccaataagcgactgaagacca
agatcaacccgaccacccacatgtacacacattgcgagattcaccccagtatgctcctgg
gcatttgcgccagcatcatccctttccctgatcataaccaggtaag
>Xylaria_nanningensis_GMB4702
gatcattacagagtaccaacccatgtgaactacctctgttgcctcggcaatctgtccgat
ctgaactaatagttaaaactttcaacaacggatctcttggttctggcatcgatgaagaac
gcagcgaaatgcgataagtaatgtgaattgcagaattcagtgaatcatcgaatctttgaa
cgcacattgcgcccattagtattctagtgggcatgcctgttcgagcgtcatttcaaccct
taagcccccgttgcttagtgttgggagcctacgtagctcctcaaagttagtggcggagtc
ggccaagctctagacgtagtaatatctcgcctag--------------------------
------------------------------------------------------------
----------------------------------------------tagttacaacggta
cctctgagctccagctcgagcgtatgagcgtttacttcaacgaggtagggtgccaataac
aagtatgtccctcgtgccgtcctcgttgatctggagcccggtactatggacgctgtccgt
gccggtcccttcggccagctcttccgtcccgacaacttcgtcttcggccaatccggtgcc
ggcaacaactgggccaagggtcactacaccgagggtgctgagctcgtcgacaacgttctc
gatgtcgtccgtcgcgaggctgagggctgcgattgcctccagggtttccagatcacccac
tcgctcggtggtggtaccggtgccggtatgggtacgctgctgatctctaagatccgtgag
------------------------------------------------------------
------------------------------------------------------------
------------------------------------------------------------
------------------------------------------------------------
------------------------------------------------------------
------------------------------------------------------------
------------------------------------------------------------
------------------------------------------------------------
------------------------------------------tggggagatcaaaaaaag
gcaatgagctcgaccgctggtgtttcgcaggtgctgaaccgatacacatttgcatcaact
ctttcacatttgcgaagaaccaacactccagtcggccgagatggtaagctcgccaaacca
cgacagcttcacaacactcactggggtctcgtctgtccggctgagacccctgaaggccag
gcttgtggtctcgtcaagaacctgtctctcatgtgctccatcagtgtcggtacatccaca
gaaccaattatagattatatgattctgcggaatatggaagttttggaagaatatgatcac
cacaggtatcccaacgcgaccaaggtgtttctcaacggtgcgtggattggtgttcatcag
gatcccaaggctcttgtaaaggacgtgcaagaattgcgacgaacgaaccagattcctgcc
gaagtctctctgattcgagacattcgtgaccgcgaattcaagatcttttccgatgctggt
cgtgtcatgcgacccttgtatgtggtccaacaggaggacgatcctgagaagggcatcgta
aaaggcactttagtcctgacaaaggacatagtccggagacttgaaatcgatcagaccctt
ccacctggtagtgacgaatatttcggatggcaaggtctcgtgaatgccggtgtcattgaa
tacatggatgccgaggaagaagagaccgccttgatatgtatgactcccgaggatcttgaa
agtttccgctgctccaagttgggctatccctttacgcacccaataagcgactcaggacga
agatcaacccgactacccacatgtacacccactgcgagattcaccccagcatgcttttag
gcatttgcgctagcatcattcctttccctgatcataaccaggtagg
>Xylaria_nanningensis_GMB4706
gatcattacagagtaccaacccatgtgaactacctctgttgcctcggcaatctgtccgat
ctgaactaatagttaaaactttcaacaacggatctcttggttctggcatcgatgaagaac
gcagcgaaatgcgataagtaatgtgaattgcagaattcagtgaatcatcgaatctttgaa
cgcacattgcgcccattagtattctagtgggcatgcctgttcgagcgtcatttcaaccct
taagcccccgttgcttagtgttgggagcctacgtagctcctcaaagttagtggcggagtc
ggccaagctctagacgtagtaatatctcgcctag--------------------------
------------------------------------------------------------
----------------------------------------------tagttacaacggta
cctctgagctccagctcgagcgtatgagcgtttacttcaacgaggtagggtgccaataac
aagtatgtccctcgtgccgtcctcgttgatctggagcccggtactatggacgctgtccgt
gccggtcccttcggccagctcttccgtcccgacaacttcgtcttcggccaatccggtgcc
ggcaacaactgggccaagggtcactacaccgagggtgctgagctcgtcgacaacgttctc
gatgtcgtccgtcgcgaggctgagggctgcgattgcctccagggtttccagatcacccac
tcgctcggtggtggtaccggtgccggtatgggtacgctgctgatctctaagatccgtgag
------------------------------------------------------------
------------------------------------------------------------
------------------------------------------------------------
------------------------------------------------------------
------------------------------------------------------------
------------------------------------------------------------
------------------------------------------------------------
------------------------------------------------------------
------------------------------------------tggggagatcaaaaaaag
gcaatgagctcgaccgctggtgtttcgcaggtgctgaaccgatacacatttgcatcaact
ctttcacatttgcgaagaaccaacactccagtcggccgagatggtaagctcgccaaacca
cgacagcttcacaacactcactggggtctcgtctgtccggctgagacccctgaaggccag
gcttgtggtctcgtcaagaacctgtctctcatgtgctccatcagtgtcggtacatccaca
gaaccaattatagattatatgattctgcggaatatggaagttttggaagaatatgatcac
cacaggtatcccaacgcgaccaaggtgtttctcaacggtgcgtggattggtgttcatcag
gatcccaaggctcttgtaaaggacgtgcaagaattgcgacgaacgaaccagattcctgcc
gaagtctctctgattcgagacattcgtgaccgcgaattcaagatcttttccgatgctggt
cgtgtcatgcgacccttgtatgtggtccaacaggaggacgatcctgagaagggcatcgta
aaaggcactttagtcctgacaaaggacatagtccggagacttgaaatcgatcagaccctt
ccacctggtagtgacgaatatttcggatggcaaggtctcgtgaatgccggtgtcattgaa
tacatggatgccgaggaagaagagaccgccttgatatgtatgactcccgaggatcttgaa
agtttccgctgctccaagttgggctatccctttacgcacccaataagcgactcaggacga
agatcaacccgactacccacatgtacacccactgcgagattcaccccagcatgcttttag
gcatttgcgctagcatcattcctttccctgatcataaccaggtagg
>Xylaria_amphithele_HAST_529
gatcattacagagtaccaacccatgtgaactacctctgttgcctcggcaatctgtctgat
ctgaactaatagttaaaactttcaacaacggatctcttggttctggcatcgatgaagaac
gcagcgaaatgcgataagtaatgtgaattgcagaattcagtgaatcatcgaatctttgaa
cgcacattgcgcccattagtattctagtgggcatgcctgttcgagcgtcatttcaaccct
taag-ccctgttgcttagtgttgggagcctacgtagctcctcaaagtcagtggcggagtc
ggtcaagctctagacgtagtaatatctcgcctaggatgagccgtccctgccgtaaaaccg
gtgacctacctccagaccggccaatgcgtatgagggtaaccaaatcggtgccgctttctg
gcaacaaatttccagcgagcacggtctcgatggcaatggtgtgtatcagttatggcggtt
cctctgagctccagctcgagcgtatgagcgtctacttcaacgaggtagggtgccaataac
aagtatgtccctcgtgccgtcctcgtcgatctggagcccggtaccatggacgctgtccgt
gccggtcctttcggccagctcttccgtcccgacaacttcgtcttcggccaatctggtgcc
ggcaacaactgggccaagggtcactacaccgaaggtgctgagctcgtcgacaccgttctc
gatgtcgtccgtcgcgaggctgagggctgcgactgcctccagggtttccagatcacccac
tcgctcggtggtggtaccggtgccggtatgggtacgctgttgatctccaagatccgcgag
gagttccccgaccgcatgatggccactttctccgtcatgccttctcccaaggtttcggat
accgttgttgagccttacaacgccaccctctctgtccaccagctggtcgagaactcggac
gagaccttctgtatcgataacgaggctctgtatgatatctgcatgcgtactctgaagcta
tccaacccttcatacggcgacctcaaccacctggtttctgccgtcatgtctggtgtgacc
acctgcctgcgtttcccaggtcagcttaactctgacctgcgcaagttggctgtcaacatg
gtgcccttcccccgtctgcacttcttcatggtgggattcgctcctctcaccagccgtggt
gctcactctttccgtgccgtcacggtccccgagttgacccagcagatgttcgaccccaag
aacatgatggccgccgctgactttcgcaacggtcgttacctgacatgctctgctattttg
tagccgtggcaaggtttccatgaaggaggtcgaggaccagattggggagatcagaaaaag
gcaatgagctcgaccgctggtgtttcgcaggtgctgaaccgatacacatttgcatcgact
ctttcacatttgcgaagaaccaacaccccagtcggccgagatggtaagctcgccaaacca
cggcagcttcacaacactcactggggtctcgtctgtccggctgagacccccgaaggccag
gcctgtggcctcgtcaagaacctgtctctcatgtgctccatcagtgtcggtacatccaca
gaaccaattatagattatatgattctgcggaatatggaagttttggaagaatatgatcat
cacaggtatcccaacgcgaccaaggtgtttctcaacggtgcgtggattggcgttcatcag
gatcccaaggctcttgtaaaggacgtacaagaattgcgacgaacgaatcagatccctgcc
gaagtctctctgatccgagacattcgtgaccgcgaattcaagatcttctccgacgctggt
cgtgtcatgcgacccttgtatgtggtccaacaggaggacgatcctgagaagggcaccgaa
aaaggcactttagtcctgacaaaggacatggtccggagacttgaaatcgatcagaccctt
ccacctggtagtgacgaatatttcggatggcaaggtctagtgaatgccggtgtcattgaa
tatatggatgccgaggaggaggagaccgccatgatatgtatgactcccgaggatcttgaa
agtttccgctgctccaagctgggatatcccttttcgcacctaataagcggctcaagacga
agatcaacccgactacccacatgtacactcactgtgagattcaccctagtatgcttctag
gcatttgcgctagcatcattcctttccctgatcataaccaggtagg
>Xylaria_ficicola_HMJAU_22818
---cattacagagtaccaacccatgtgaactacctctgttgcctcggcaatctgtccgat
ctgaactaatagttaaaactttcaacaacggatctcttggttctggcatcgatgaagaac
gcagcgaaatgcgataagtaatgtgaattgcagaattcagtgaatcatcgaatctttgaa
cgcacattgcgcccattagtattctagtgagcatgcctgttcgagcgtcatttcaaccct
taagcccccgttgcttagtgttgggagcctacgtagctcctcaaagttagtggcggagtc
ggtcaagctctagacgtagtaatatctcgcctaggatgagccgtccctgccgtaaaaccg
gtgacct-----------------------------------------------------
------------------------------------------------------------
------------------------------------------------------------
------------------------------------------------------------
------------------------------------------------------------
------------------------------------------------------------
------------------------------------------------------------
------------------------------------------------------------
------------------------------------------------------------
------------------------------------------------------------
------------------------------------------------------------
------------------------------------------------------------
------------------------------------------------------------
------------------------------------------------------------
------------------------------------------------------------
------------------------------------------------------------
------------------------------------------------------------
------------------------------------------------------------
------------------------------------------------------------
------------------------------------------------------------
------------------------------------------------------------
------------------------------------------------------------
------------------------------------------------------------
------------------------------------------------------------
------------------------------------------------------------
------------------------------------------------------------
------------------------------------------------------------
------------------------------------------------------------
------------------------------------------------------------
------------------------------------------------------------
------------------------------------------------------------
----------------------------------------------
>Xylaria_polysporicola_FCATAS848
gatcattaaagagtaccaccccatgtgaattacctttgttgcctcggcaatctgtttgat
ctgaactaatagttaaaactttcaacaacggatctcttggttctggcatcgatgaagaac
gcagcgaaatgcgataagtaatgtgaattgcagaattcagtgaatcatcgaatctttgaa
cgcacattgcgcccattagtattctagtgggcatgcctgttcgagcgtcatttcaaccct
taagcccctgttgcttagcgttgggagactacgtagctcctcaaagtcagtggcggagtc
ggtcaagctctagacgtagtaatatctcgcctaagatgagtcgcccctgccataaaacca
gtgacctacctccagaccggccaatgcgtatgagggtaaccaaattggtgctgctttctg
gcaacaaatttccggcgagcacggcctcgatggcagtggtgtgtattagttacaacggta
cctttgagctccagctcgagcgtatgagcgtttacttcaacgaggtagggtgccggtaac
aagtatgtcccccgcgccgtcctcgtcgatttggagcccggcaccatggacgctgtccgt
gctggtcccttcggtcagctcttccgccccgacaacttcgttttcggtcagtccggtgcc
ggcaacaactgggccaagggtcactacactgagggtgctgagctcgtcgacaacgttctc
gatgtcgtccgtcgcgaggccgagggctgcgactgcctccagggtttccagatcacccac
tcgctcggtggtggtaccggtgccggtatgggtacgctgctgatctccaagatccgcgag
gagttccccgaccgtatgatggccaccttctccgtcatgccctcccctaaggtctcggat
accgttgtcgagccctacaacgccaccctctccgtccaccagctggtcgagaactcggac
gagaccttctgtatcgataacgaggctctgtacgatatctgcatgcgtaccctcaagcta
tccaacccttcatacggtgacctgaaccacctggtctctgccgtcatgtccggtgtgacc
acctgcctgcgtttccctggtcagctgaactctgatctgcgcaagttggctgtcaacatg
gttcctttcccccgtctgcacttcttcatggtgggcttcgctcccctgaccagccgtggt
gctcactctttccgtgctgtcacggttcccgagttgacccagcagatgttcgaccccaag
aacatgatggctgccgctgacttccgtaacggtcgttacctgacttgctctgctattttg
tagccgtggcaaggtttccatgaaggaggtcgaggaccagattggggagaccagaagaag
gcgatgagctccacggcgggtgtttcgcaggtgttgaaccgatacacgttcgcctcgact
ctgtcccatttgcgcaggacaaacacgccagtcggtcgagacggtaagcttgccaaaccg
cgccagcttcacaatacacactggggtcttgtttgtccagccgagactcccgaaggccag
gcctgtggcctcgtcaagaatctgtctctcatgtgctccatcagcgtcggtacatccaca
gaaccaattatagattatatgattctgcgtaatatggaggttctggaggagtacgatcat
catagatatcccaatgcgaccaaggtgttcctcaacggtgcttggatcggcgttcaccag
gatccgaaggccctcgtcagggacgtacaagaactgcgacgaaccaaccagatcccagcc
gaggtatctctaatccgagacatccgtgaccgcgagttcaagatcttctctgacgcgggt
cgcgtcatgcgacccctctatgtggttcaacaggaggatgatgccgacaagggtgttcag
aaaggcactttagtcttaaccaaagacatggttaggcgactcgagattgaccagactctt
ccacccgacagtgacgaatactttggatggcaaggcctggtcaatgccggtgtgattgaa
tacatggatgctgaggaagaggagactgccctgatatgcatgacccccgaggacctcgaa
agtttccgttgctccaagctgggttatcctttttcgcgcccaataagcgcctgaagacga
ggatcaatccgactacccacatgtacacgcattgcgaaattcaccccagtatgcttctag
gcatttgcgccagcatcatccctttccccgatcataaccaggtaag
>Xylaria_polysporicola__FCATAS849
gatcattaaagagtaccaccccatgtgaattacctttgttgcctcggcaatctgtttgat
ctgaactaatagttaaaactttcaacaacggatctcttggttctggcatcgatgaagaac
gcagcgaaatgcgataagtaatgtgaattgcagaattcagtgaatcatcgaatctttgaa
cgcacattgcgcccattagtattctagtgggcatgcctgttcgagcgtcatttcaaccct
taagcccctgttgcttagcgttgggagactacgtagctcctcaaagtcagtggcggagtc
ggtcaagctctagacgtagtaatatctcgcctaagatgagtcgcccctgccataaaacca
gtgacctacctccagaccggccaatgcgtatgagggtaaccaaattggtgctgctttctg
gcaacaaatttccggcgagcacggcctcgatggcagtggtgtgtattagttacaacggta
cctctgagctccagctcgagcgtatgagcgtttacttcaacgaggtagggtgccggtaac
aagtatgtcccccgcgccgtcctcgtcgatttggagcccggcaccatggacgctgtccgt
gctggtcccttcggtcagctcttccgccccgacaacttcgttttcggtcagtccggtgcc
ggcaacaactgggccaagggtcactacactgagggtgctgagctcgtcgacaacgttctc
gatgtcgtccgtcgcgaggccgagggctgcgactgcctccagggtttccagatcacccac
tcgctcggtggtggtaccggtgccggtatgggtacgctgctgatctccaagatccgcgag
gagttccccgaccgtatgatggccaccttctccgtcatgccctcccctaaggtctcggat
accgttgtcgagccctacaacgccaccctctccgtccaccagctggtcgagaactcggac
gagaccttctgtatcgataacgaggctctgtacgatatctgcatgcgtaccctcaagcta
tccaacccttcatacggtgacctgaaccacctggtctctgccgtcatgtccggtgtgacc
acctgcctgcgtttccctggtcagctgaactctgatctgcgcaagttggctgtcaacatg
gttcctttcccccgtctgcacttcttcatggtgggcttcgctcccctgaccagccgtggt
gctcactctttccgtgctgt----------------------------------------
------------------------------------------------------------
------------------------------------------tggggagaccagaagaag
gcgatgagctccacggcgggtgtttcgcaggtgctgaaccgatacactttcgcctcgact
ctgtcccatttgcgcaggacaaacacaccagtcggtcgagacggtaagcttgccaaaccg
cgccagcttcacaatacacactggggtcttgtctgtccagccgagactcccgaaggccag
gcctgtggcctcgtcaagaatctatctctcatgtgctccatcagcgtcggtacatccaca
gaaccaattatagattatatgattctgcgtaatatggaggttctggaggagtacgatcat
catagataccccaatgccaccaaggtgttcctcaacggtgcttggatcggcgttcaccag
gatcccaaggctctcgtcagggacgtacaagaactgcgacgaaccaaccagatcccagcc
gaggtatctctaatcagagacatccgtgaccgcgagttcaagatcttctctgacgcgggt
cgcgtcatgcgacccctctatgtggttcaacaggaggatgatgcagacaagggtgtccag
aaaggcactctagtcttgaccaaagacatggtcaggagactcgagattgatcagactctt
ccacccgacagtgacgaatactttggatggcaaggcctggtcaatgctggtgtcattgaa
tacatggatgctgaggaagaggagactgccctgatatgcatgacccccgaggacctggaa
agtttccgttgctccaagttgggttatcctttttcgcgcccaataagcgcctgaagacga
ggatcaatccgactacccacatgtacacgcattgcgaaattcaccccagtatgcttctag
gcatttgcgccagcatcatccctttccctgatcataaccaggtaag
>Xylaria_orientalis_GMB4701
gatcattaaagagtaccaacccatgtgaactacctctgttgcctcggcaatctgtttgat
ctgaactaatagttaaaactttcaacaacggatctcttggttctggcatcgatgaagaac
gcagcgaaatgcgataagtaatgtgaattgcagaattcagtgaatcatcgaatctttgaa
cgcacattgcgcccattagtattctagtgggcatgcctgttcgagcgtcatttcaaccct
taagcccccgttgcttagtgttgggagcctacatagctcctcaaagttagtggcggagtc
ggtcaagctctagacgtagta---------------------------------------
------------------------------------------------------------
----------------------------------------------cagttacaacggta
cctctgagctccagctcgagcgtatgagcgtctacttcaacgaggtagggtgccggtaac
aagtatgttcctcgcgctgtcctcgtcgatttggagcccggtaccatggatgctgtccgt
gccggtcccttcggtcagctcttccgccccgacaacttcgtcttcggtcagtccggtgcc
ggcaacaactgggccaagggtcattacacggagggtgctgagctcgtcgaccaagttctc
gatgtcgtccgtcgtgaggccgagggctgtgactgccttcagggtttccaaatcacccac
tcgctcggtggtggtactggtgccggtatgggtacgctgctgatct--------------
------------------------------------------------------------
------------------------------------------------------------
------------------------------------------------------------
------------------------------------------------------------
------------------------------------------------------------
------------------------------------------------------------
------------------------------------------------------------
------------------------------------------------------------
------------------------------------------tggggagaccagaagaag
gcgatgagttctaccgccggtgtttcgcaggtgctgaatcgatacactttcgcatcgact
ctgtcgcatttgcgaagaacaaacactccggttggccgagacgggaagcttgctaaacca
cggcagcttcacaacactcattggggtcttgtctgccctgccgagacacccgagggccag
gcctgtggcctagtcaagaacctatctctcatgtgctcaataagcgtcggtacttcgaca
gaaccaattattgactacatgattctgcggaacatggaagttttggaagagtatgaccat
cacaggtatcccaacgctacaaaggtgttcctgaatggtgcatggataggcgttcatcag
gatcccaaagctcttgtcagggacgtgcaagagctgcgccgaacgaatcagattccagct
gaggtatccctgatcagagatatccgcgaccgcgagttcaagatcttctccgatgcgggt
cgtgtcatgcggcccctgtatgtggttcatcaggaggatgatgctgaaaagggcgttgag
agaagcacactggttttaaccaaagacatggtcaggagactcgagattgaccagaccctc
ccacctgggagtgatgaatactttggttggcaaggcttggtaaatgctggtgtcattgaa
tatatggatgctgaggaagaggagactgccatgatatgcatgactcccgaggatctagaa
agcttccggtgcaccaagctgggttatccctttacgcgccgaacaagcgactaaaaacaa
gaattaacccaacgactcactcgtacactcattgcgaaattcaccccagcatgcttctgg
gcatttgcgccagtatcattcccttccccgatcataaccaggtaag
>Xylaria_orientalis_GMB4705
gatcattaaagagtaccaacccatgtgaactacctctgttgcctcggcaatctgtttgat
ctgaactaatagttaaaactttcaacaacggatctcttggttctggcatcgatgaagaac
gcagcgaaatgcgataagtaatgtgaattgcagaattcagtgaatcatcgaatctttgaa
cgcacattgcgcccattagtattctagtgggcatgcctgttcgagcgtcatttcaaccct
taagcccccgttgcttagtgttgggagcctacatagctcctcaaagttagtggcggagtc
ggtcaagctctagacgtagta---------------------------------------
------------------------------------------------------------
----------------------------------------------cagttacaacggta
cctctgagctccagctcgagcgtatgagcgtctacttcaacgaggtagggtgccggtaac
aagtatgttcctcgcgctgtcctcgtcgatttggagcccggtaccatggatgctgtccgt
gccggtcccttcggtcagctcttccgccccgacaacttcgtcttcggtcagtccggtgcc
ggcaacaactgggccaagggtcattacacggagggtgctgagctcgtcgaccaagttctc
gatgtcgtccgtcgtgaggccgagggctgtgactgccttcagggtttccaaatcacccac
tcgctcggtggtggtactggtgccggtatgggtacgctgctgatct--------------
------------------------------------------------------------
------------------------------------------------------------
------------------------------------------------------------
------------------------------------------------------------
------------------------------------------------------------
------------------------------------------------------------
------------------------------------------------------------
------------------------------------------------------------
------------------------------------------tggggagaccagaagaag
gcgatgagttctaccgccggtgtttcgcaggtgctgaatcgatacactttcgcatcgact
ctgtcgcatttgcgaagaacaaacactccggttggccgagacgggaagcttgctaaacca
cggcagcttcacaacactcattggggtcttgtctgccctgccgagacacccgagggccag
gcctgtggcctagtcaagaacctatctctcatgtgctcaataagcgtcggtacttcgaca
gaaccaattattgactacatgattctgcggaacatggaagttttggaagagtatgaccat
cacaggtatcccaacgctacaaaggtgttcctgaatggtgcatggataggcgttcatcag
gatcccaaagctcttgtcagggacgtgcaagagctgcgccgaacgaatcagattccagct
gaggtatccctgatcagagatatccgcgaccgcgagttcaagatcttctccgatgcgggt
cgtgtcatgcggcccctgtatgtggttcatcaggaggatgatgctgaaaagggcgttgag
agaagcacactggttttaaccaaagacatggtcaggagactcgagattgaccagaccctc
ccacctgggagtgatgaatactttggttggcaaggcttggtaaatgctggtgtcattgaa
tatatggatgctgaggaagaggagactgccatgatatgcatgactcccgaggatctagaa
agcttccggtgcaccaagctgggttatccctttacgcgccgaacaagcgactaaaaacaa
gaattaacccaacgactcactcgtacactcattgcgaaattcaccccagcatgcttctgg
gcatttgcgccagtatcattcccttccccgatcataaccaggtaag
>KX258206.1_Entalbostroma_erumpens_ICMP:21152
gatcattaaagagtaccaacccatgtgaactacctctgttgcctcggcaatctgtttgat
ctgaactaatagttaaaactttcaacaacggatctcttggttctggcatcgatgaagaac
gcagcgaaatgcgataagtaatgtgaattgcagaattcagtgaatcatcgaatctttgaa
cgcacattgcgcccattagtattctagtgggcatgcctgttcgagcgtcatttcaaccct
taagcccctgttgcttagtgttgggagcctacatagctccccaaagttagtggcggggcc
ggtccatccctagacgtagtaatatctcgcctaggacgcgccgtcctcgccgtaaaaccg
gtgacct--------------------------gggtaaccaaattggtgctgctttctg
gcaacaaatttctggcgagcacggtctcgatggcagtggcgtgtatcagttacaacggta
cctctgagctccagctcgagcgtatgagcgtctacttcaacgaggtagggtgccggtaac
aagtatgttcctcgcgctgtcctcgtcgatttggagcccggtaccatggatgctgtccgt
gccggtcccttcggtcagctcttccgccccgacaacttcgtcttcggtcagtccggtgcc
ggcaacaactgggccaagggtcattacacggaaggtgctgagctcgtcgaccaagttctc
gatgtcgtccgtcgtgaggccgagggctgtgactgcctccagggtttccaaatcacccac
tcgctcggcggtggtaccggtgctggtatgggtacgctgctgatctccaagatccgtgag
gagttccccgaccgcatgatggccaccttctccgtcatgccttctcccaaggtttccgac
accgttgtcgagccttacaacgccaccctctcggtccaccagctggtcgagaactccgat
gagaccttctgtatcgataacgaggctctgtacgatatctgcatgcgtaccctgaagctc
tccaacccttcgtacggtgacctgaaccacctcgtctccgctgtcatgtctggcgtgacc
acctgtctgcgcttccccggtcagcttaactctgatctgcgcaagttggccgtcaacatg
gtgcccttccctcgtctgcatttcttcatggtgggctttgctcctctcaccagccgtggt
gctcactctttccgtgccgtcacggttcccgagttgacccagcaaatgtttgaccctaag
aacatgatggccgccgctgacttccgtaacggtcgttacctgac----------------
------------------------------------------tggggagaccagaagaag
gcgatgagttctactgccggtgtctcgcaggtgctgaatcgatacactttcgcgtcgact
ctgtcgcatttgcgaagaacaaacactcctgttggtcgagacggcaagcttgctaaacca
cggcaacttcacaacacccattggggtctcgtctgccctgccgagacccccgagggccag
gcctgtggtctagtcaagaacctgtccctcatgtgctccataagcgtcggtacttcgaca
gaaccaattattgactacatgattctacggaacatggaagttttggaagagtatgaccat
cacaggtatcccaacgcgacaaaggtgttcctgaacggtgcatggataggcgttcatcag
gatcccaaggctctggtgaaggacgtacaagagctgcgccgaacgaatcagattccagcg
gaggtctccctcatcagagatatccgcgaccgcgagttcaaaatcttctccgatgcaggc
cgtgtcatgcggcccctgtatgtggtcaatcaggaggatgatgctgacaagggcgttgag
aaatgtacactagttttgaccaaagacatggtcaggagactcgagattgaccagacactc
ccacctgggagtgatgaatactttggttggcaaggcttggtgaatgccggtgtcattgaa
tacatggacgctgaggaagaggaaactgccatgatatgcatgacccccgaagacctggaa
agcttccggtgtaccaagctgggttatccctttttgcgccgaataagcggctaaagacga
gaattaaccccacgactcactcgtacacccattgcgaaatccatcccagcatgcttttgg
gcatttgcgccagtatcatccccttccccgatcacaatcaggtaag
>Xylaria_filiformis_GUM_IRN_1052
gatcattaaagagtaccaacccatgtgaactacctctgttgcctcggcaatctgtttgat
ctgaactaatagttaaaactttcaacaacggatctcttggttctggcatcgatgaagaac
gcagcgaaatgcgataagtaatgtgaattgcagaattcagtgaatcatcgaatctttgaa
cgcacattgcgcccattagtattctagtgggcatgcctgttcgagcgtcatttcaaccct
taagccctcgttgcttagtgttgggagcctacatagctccccaaagttagtggcggagtc
ggtcaagctctaaacgtagtaatatctcgcctaagatgcgccgtccctgccgtaaaaccg
gtgacct-----------------------------------------------------
------------------------------------------------------------
------------------------------------------------------------
------------------------------------------------------------
------------------------------------------------------------
------------------------------------------------------------
------------------------------------------------------------
------------------------------------------------------------
------------------------------------------------------------
------------------------------------------------------------
------------------------------------------------------------
------------------------------------------------------------
------------------------------------------------------------
------------------------------------------------------------
------------------------------------------------------------
------------------------------------------------------------
------------------------------------------------------------
------------------------------------------------------------
------------------------------------------------------------
------------------------------------------------------------
------------------------------------------------------------
------------------------------------------------------------
------------------------------------------------------------
------------------------------------------------------------
------------------------------------------------------------
------------------------------------------------------------
------------------------------------------------------------
------------------------------------------------------------
------------------------------------------------------------
------------------------------------------------------------
------------------------------------------------------------
----------------------------------------------
>Xylaria_filiformis_FCATAS_MHX_750
gatcattaaagagtaccaacccatgtgaactacctctgttgcctcggcaatctgtttgat
ctgaactaatagttaaaactttcaacaacggatctcttggttctggcatcgatgaagaac
gcagcgaaatgcgataagtaatgtgaattgcagaattcagtgaatcatcgaatctttgaa
cgcacattgcgcccattagtattctagtgggcatgcctgttcgagcgtcatttcaaccct
taagcccctgttgcttagtgttgggagcctacatagctcctcaaagttagtggcggagtc
ggtcaagctctagacgtagtaatatctcgcctaagatgcgccgtccctgccgtaaaaccg
gtgacct-----------------------------------------------------
------------------------------------------------------------
------------------------------------------------------------
------------------------------------------------------------
------------------------------------------------------------
------------------------------------------------------------
------------------------------------------------------------
------------------------------------------------------------
------------------------------------------------------------
------------------------------------------------------------
------------------------------------------------------------
------------------------------------------------------------
------------------------------------------------------------
------------------------------------------------------------
------------------------------------------------------------
------------------------------------------------------------
------------------------------------------------------------
------------------------------------------------------------
------------------------------------------------------------
------------------------------------------------------------
------------------------------------------------------------
------------------------------------------------------------
------------------------------------------------------------
------------------------------------------------------------
------------------------------------------------------------
------------------------------------------------------------
------------------------------------------------------------
------------------------------------------------------------
------------------------------------------------------------
------------------------------------------------------------
------------------------------------------------------------
----------------------------------------------
>Xylaria_crinalis_FCATAS_MHX_751
gatcattaaagagtaccaacccatgtgaactacctctgttgcctcggcaatctgtttgat
ctgaactaatagttaaaactttcaacaacggatctcttggttctggcatcgatgaagaac
gcagcgaaatgcgataagtaatgtgaattgcagaattcagtgaatcatcgaatctttgaa
cgcacattgcgcccattagtattctagtgggcatgcctgttcgagcgtcatttcaaccct
taagcccccgttgcttagcgttgggagcctacatagctccccaaagtcagtggcggagtc
ggtcaagctctagacgtagtaatatctcgcctaagatgcgccgtccctgccataaaaccg
gtgacct-----------------------------------------------------
------------------------------------------------------------
------------------------------------------------------------
------------------------------------------------------------
------------------------------------------------------------
------------------------------------------------------------
------------------------------------------------------------
------------------------------------------------------------
------------------------------------------------------------
------------------------------------------------------------
------------------------------------------------------------
------------------------------------------------------------
------------------------------------------------------------
------------------------------------------------------------
------------------------------------------------------------
------------------------------------------------------------
------------------------------------------------------------
------------------------------------------------------------
------------------------------------------------------------
------------------------------------------------------------
------------------------------------------------------------
------------------------------------------------------------
------------------------------------------------------------
------------------------------------------------------------
------------------------------------------------------------
------------------------------------------------------------
------------------------------------------------------------
------------------------------------------------------------
------------------------------------------------------------
------------------------------------------------------------
------------------------------------------------------------
----------------------------------------------
>Amphirosellinia_fushanensis_HAST_91111209
gatcattaaagagtaccaacccatgtgaactacttatgttgcttcggcaatctgtttgat
ctgaactaatagttaaaactttcaacaacggatctcttggttctggcatcgatgaagaac
gcagcgaaatgcgataagtaatgtgaattgcagaattcagtgaatcatcgaatctttgaa
cgcacattgcgcccattagtattctagtgggcatgcctgttcgagcgtcatttcaaccct
taagcctctgttgcttagtgttgggagcctacgtagctcctcaaagttagtggcggagtc
ggtcacactctagacgtagtaatatctcgcctgagttggaccgttctcgccgtaaaaccg
gtgacctaccttcagaccggccaatgcgtaggagggtaaccaaattggtgctgctttctg
gcaacaaatctccggcgagcacggtctcgacggcaatggagtgtatcagctacaacggaa
cctcggagctccagttggagcgcatgagcgtttacttcaacgaggtagggtgccaacaac
aagtatgtccctcgcgcagtcctagtcgatttggaacccggtaccatggatgctgtccgt
gccggtcccttcggccaactcttccgccccgacaacttcgtcttcggccagtctggtgct
ggcaacaactgggccaagggacattacaccgagggtgctgagctggttgacaacgttctg
gatgttgtccgtcgcgaggctgagggctgcgactgcctccagggcttccagatcacccac
tccctcggtggtggtaccggtgccggtatgggtacgctgctgatctccaagatccgcgag
gagttcccggaccgcatgatggctaccttctctgtcatgccctctcccaaggtctcagac
accgtcgtcgagccctacaacgctaccctctccgtccaccagctggtcgagaactcagac
gagaccttctgtatcgacaatgaggctctatacgatatttgcatgcgtaccctgaagcta
tccaacccctcatacggtgacttgaaccacctggtctccgccgtcatgtctggcgtcact
acttgcctgcgtttccctggtcagcttaactctgacctgcgcaagttggccgtcaacatg
gtgccattccctcgtctgcacttcttcatggtcggctttgcccctcttactagtcgtggt
gctcactctttccgtgctgtgacggtccccgagctgacgcagcaaatgttcgaccccaag
aacatgatggctgccgctgacttccgcaacggtcgttacctgacctgctctgctatcttg
tagccgtggtaaggtttccatgaaggaagttgaggaccagattggggtgatcaaaagaag
gccatgagctcgactgctggcgtttcgcaagtcctgaacagatacacattcgcatcaaca
ttatcgcatttgcgaagaaccaacacgccggttggcagggatggcaagcttgccaagcca
cggcagcttcacaacacgcactggggtctcgtctgcccggccgagacgcccgaaggccag
gcttgtggtctggtcaagaacctgtcccttatgtgttctattagcgtgggtacatcgacg
gaaccaattatagagtatatgatttcgcgaaatatggaggttctagaggaatacgaaccc
caaaggtacccaaacgctaccaagatcttcctcaacggatcatgggtcggcactcaccaa
gatccgaaagcccttgtcagggatgttcagcaactgcgtaggacgaatcaaataccgtct
gaagtctccttggtccgagacattcgtgatcgggagttcaacatcttctcggatgctggt
cgagtgatgcggcctttgttcgttgtcgagcaagatgacgatcccgataacaatatcgag
aggaacacactggtcttgaagaaagacatggtcaggcggctagagattgaccaaaccctc
ccgcccggaagcgatggatattttggatggcagggcttggtgaatgccggtgtcatcgaa
tatatggatgccgaggaagaagagacggccatgatttgcatgacccccgaagatttagaa
gctttcagggtggtcaagatgggccatcctgagatgcgccgaataagcgactcaagacaa
aaattaacccgacgacccatggctacacacattgcgagattcaccccagtatgcttcttg
gtatttgtgccagcatcatccccttccccgatcataaccaggtatg
>Leptomassaria_simplex_WU:MYC:0044025
gatcattaaagagtaccaacccatgtgaactacctacgttgcctcggcaatctgtttgat
ctgaactaatagttaaaactttcaacaacggatctcttggttctggcatcgatgaagaac
gcagcgaaatgcgataagtaatgtgaattgcagaattcagtgaatcatcgaatctttgaa
cgcacattgcgcccattagtattctagtgggcatgcctgttcgagcgtcatttcaaccct
taagcctctgctgcttagtgttgggagcctacatagctcctcaaagttagtggcggagtc
ggtcacactctagacgtagtagtatctcgcctaagttggaccgtccctgccgtaaaaacg
gtgacctacctccaaaccggccaatgcgtaggagggtaaccaaatcggtgctgctttctg
gcaacaaatctctggcgagcacggtctcgacggcaatggagtgtaccagctacaacggaa
cctccgagctccagctggagcgcatgagcgtttacttcaacgaggtagggtgccaacaac
aagtatgtccctcgcgccgtcctcgtcgacttggagcccggtaccatggatgctgtccgt
gccggccccttcggccagcttttccgccccgacaacttcgtcttcggtcagtccggtgcc
ggcaacaactgggccaagggccactacaccgagggtgctgagctggttgaccaggttctc
gatgtggtccgtcgcgaggctgaaggctgcgactgcctccagggcttccagatcacccac
tcgcttggtggtggtaccggtgccggtatgggtacgctgctgatctccaagattcgcgag
gagttccccgaccgcatgatggctaccttctccgtcatgccctctcctaaggtctctgac
accgtcgtcgagccctacaacgccaccctctccgtccaccagctggtcgagaactcggac
gagaccttctgcattgacaacgaggctctgtacgacatctgcatgcgtaccctcaagcta
tccaacccctcctacggtgatttgaaccacctggtctccgccgttatgtctggtgttact
acctgcctgcgtttccctggtcagcttaactctgacctgcgcaagttggctgtcaacatg
gtgccattccctcgtctgcacttcttcatggtcggctttgcgcctctgacaagtcgtggt
gctcactctttccgtgccgtcacggttcccgagctgacccagcaaatgttcgacccgaag
aacatgatggctgccgctgacttccgcaacggccgttatctgacatgctctgctatcttg
tagccgtggcaaggtttccatgaaggaagtggaggaccagattggggtgatcagaagaag
gccatgagctctactgctggcgtttcgcaggtgttgaacagatacactttcgcatctacg
ctttcccatttgcgaagaacaaatactccggttggcagagatggtaagcttgctaaacca
cggcagcttcacaacacccactggggcctggtgtgcccggccgagacacctgaaggtcag
gcgtgtggtttggtgaaaaacttgtcacttatgtgctctatcagcgtgggtacgtcgacg
gaacctattatagaatatatgatttcgcgaaatatggaggttctggaagagtatgaacct
caaaggtacccacatgctacgaagatctttctcaacggatcatggatcggtatccaccaa
gatccaaaagctcttgtcagggatgttcaacaactgcgtaggacgaatcagattccggct
gaagtatctctgattcgggatattcgggatcgtgaattcaagatcttctcagatgctggc
cgtgtcatgcggcccttgtttgtggtcgagcaagatgatgatcctgacaaccatattgaa
aagggcacactggtcttgaaaaaggacatggtccggcggcttgaaatcgaccagaccctt
ccacccggaagcgatgaatatttcggatgggacggcttggtcaatgccggtgtcatcgaa
tacatggatgccgaggaagaagaaaccgccatgatttgcatgacccccgaggatttggag
gctttcagactgaccaagttgggtcatcccgaaacgagccgaataagcgactgaagacaa
agatgaatccgacgacccatacgtacactcattgtgagattcacccaagtatgcttcttg
gtatctgtgccagcatcattcccttccccgatcataatcaggtaag
>Leptomassaria_simplex_WU:MYC:0044026
gatcattaaagagtaccaacccatgtgaactacctacgttgcctcggcaatctgtttgat
ctgaactaatagttaaaactttcaacaacggatctcttggttctggcatcgatgaagaac
gcagcgaaatgcgataagtaatgtgaattgcagaattcagtgaatcatcgaatctttgaa
cgcacattgcgcccattagtattctagtgggcatgcctgttcgagcgtcatttcaaccct
taagcctctgctgcttagtgttgggagcctacatagctcctcaaagttagtggcggagtc
ggtcacactctagacgtagtagtatctcgcctaagttggaccgtccctgccgtaaaaacg
gtgacctacctccaaaccggccaatgcgtaggagggtaaccaaatcggtgctgctttctg
gcaacaaatctctggcgagcacggtctcgacggcaatggagtgtaccagctacaacggaa
cctccgagctccagctggagcgcatgagcgtttacttcaacgaggtagggtgccaacaac
aagtatgtccctcgcgccgtcctcgtcgacttggagcccggtaccatggatgctgtccgt
gccggccccttcggccagcttttccgccccgacaacttcgtcttcggtcagtccggtgcc
ggcaacaactgggccaagggccactacaccgagggtgctgagctggttgaccaggttctc
gatgtggtccgtcgcgaggctgaaggctgcgactgcctccagggcttccagatcacccac
tcgcttggtggtggtaccggtgccggtatgggtacgctgctgatctccaagattcgcgag
gagttccccgaccgcatgatggctaccttctccgtcatgccctctcctaaggtctctgac
accgtcgtcgagccctacaacgccaccctctccgtccaccagctggtcgagaactcggac
gagaccttctgcattgacaacgaggctctgtacgacatctgcatgcgtaccctcaagcta
tccaacccctcctacggtgatttgaaccacctggtctccgccgttatgtctggtgttact
acctgcctgcgtttccctggtcagcttaactctgacctgcgcaagttggctgtcaacatg
gtgccattccctcgtctgcacttcttcatggtcggctttgcgcctctgacaagtcgtggt
gctcactctttccgtgccgtcacggttcccgagctgacccagcaaatgttcgacccgaag
aacatgatggctgccgctgacttccgcaacggccgttatctgacatgctctgctatcttg
tagccgtggcaaggtttccatgaaggaagtggaggaccagattggggtgatcagaagaag
gccatgagctctactgctggcgtttcgcaggtgttgaacagatacactttcgcatctacg
ctttcccatttgcgaagaacaaatactccggttggcagagatggtaagcttgctaaacca
cggcagcttcacaacacccactggggcctggtgtgcccggccgagacacctgaaggtcag
gcgtgtggtttggtgaaaaacttgtcacttatgtgctctatcagcgtgggtacgtcgacg
gaacctattatagaatatatgatttcgcgaaatatggaggttctggaagagtatgaacct
caaaggtacccacatgctacgaagatctttctcaacggatcatggatcggtatccaccaa
gatccaaaagctcttgtcagggatgttcaacaactacgtaggacgaatcagattccggct
gaagtatctctgattcgggatattcgggatcgtgaattcaagatcttctcagatgctggc
cgtgtcatgcggcccttgtttgtggtcgagcaagatgatgatcctgacaaccatattgaa
aagggcacactggtcttgaaaaaggacatggtccggcggcttgaaatcgaccagaccctt
ccacccggaagcgatgaatatttcggatgggacggcttggtcaatgccggtgtcatcgaa
tacatggatgccgaggaagaagaaaccgccatgatttgcatgacccccgaggatttggag
gctttcagactgaccaagttgggtcatcccgaaacgagccgaataagcgactgaagacaa
agatgaatccgacgacccatacgtacactcattgtgagattcacccaagtatgcttcttg
gtatctgtgccagcatcattcccttccccgatcataatcaggtaag
>Xylaria_berteroi_JDR_256
gatcattaaagagtaccaacccatgtgaactacctacgttgcctcggcaatctgtttgat
ctgaactaatagttaaaactttcaacaacggatctcttggttctggcatcgatgaagaac
gcagcgaaatgcgataagtaatgtgaattgcagaattcagtgaatcatcgaatctttgaa
cgcacattgcgcccattagtattctagtgggcatgcctgttcgagcgtcatttcaaccct
taagcctctgttgcttagtgttgggagcctacatagctcctcaaagttagtggcggagtc
ggtcacactctagacgtagtaatatctcgcctaagttggaccgttcccgccgtaaaaccg
gtgacctacctccaaaccggccaatgcgtacgagggtaaccaaattggtgctgctttctg
gcaacaaatttctggcgagcacggtctcgacggcaatggagtgtattagctacaacggaa
cctctgagctccagctggagcgcatgagcgtttacttcaacgaggtagggtgccaacaac
aagtatgtccctcgcgctgtgctcgtcgacttggagcccggtaccatggatgctgtccgt
gccggtccctttggccagcttttccgccccgacaacttcgtcttcggtcagtccggtgcc
ggcaacaactgggccaagggtcactacactgagggtgctgagctggttgacaacgttctc
gatgtcgtccgtcgcgaggctgagggctgtgactgccttcagggtttccagatcacccac
tcgcttggtggtggtaccggtgccggtatgggtacgctgctgatctccaagatccgcgag
gagttccctgaccgcatgatggctactttctccgtcatgccctctcccaaggtctccgac
accgtcgtcgagccctacaacgccaccctctccgtccatcagctggtcgagaactcggac
gagaccttctgtattgacaacgaggctctgtacgacatctgcatgcgtaccctgaagcta
tccaacccttcatacggtgacttgaaccaccttgtctccgctgtcatgtctggtgttacc
acctgcctgcgtttccctggtcagcttaactctgacctgcgcaagttggccgtcaacatg
gtgccattcccccgtctgcactttttcatggtcggctttgcgcctctcactagccgtggt
gctcactctttccgtgctgtcacggttcccgagctgacccagcaaatgttcgaccccaag
aacatgatggctgctgctgacttccgtaacggtcgttacctgacatgctctgctatcttg
tagccgtggtaaggtttccatgaaggaggtcgaggaccagattggggtgatcagaagaag
gccatgagctctactgccggtgtttcgcaggtgttgaacagatacacattcgcatctact
ttgtcacatttgcgaagaacaaacaccccagttggcagagatggtaaacttgccaagcca
cggcagcttcacaacacccactggggtcttgtctgcccggccgagacgcctgaaggtcag
gcttgtggcttagtcaagaacctgtcccttatgtgttcgatcagcgtgggtacgtcgacg
gaacctattatagagtatatgatttcgcgaaatatggaggttctggaagaatatgaacct
caaagatacccacatgctacgaagatatttctcaatggatcgtggattggtatccaccaa
gatccaaaagccctcgtcagagatgttcaacaattgcgccggacgaatcagatcccggcc
gaggtatccctgattcgggatattcgcgatcgtgaattcaagatcttctcagatgctggc
cgtgtcatgcgacccttgttcgtggttgagcaagaagatgaccccgataacaatgtcgaa
aagggtacattagtcctgacaaaagacatggtgcggcgtcttgagattgatcaaactctt
ccacctggaagtgatgaatattttggatggcaaggcttggtcaatgccggcgttatagaa
tacatggatgccgaggaagaagaaaccgccatgatttgcatgactcccgaagacctagag
gctttcagaatgaccaagttaggctatcctgaaacgcgcccaatagacgactaaagacaa
ggatgaatccgacaactcatacatacactcattgtgaaattcacccaagcatgcttcttg
gtatttgtgccagcatcatccccttccctgatcacaaccaggtaag
>Xylaria_berteroi_HAST_90112623
gatcattaaagagtaccaacccatgtgaactacctacgttgcctcggcaatctgtttgat
ctgaactaatagttaaaactttcaacaacggatctcttggttctggcatcgatgaagaac
gcagcgaaatgcgataagtaatgtgaattgcagaattcagtgaatcatcgaatctttgaa
cgcacattgcgcccattagtattctagtgggcatgcctgttcgagcgtcatttcaaccct
taagcctctgttgcttagcgttgggagcctacatagctcctcaaagttagtggcggagtc
ggtcacactctagacgtagtaatatctcgcctaagttggaccgttcccgccgtaaaaccg
gtgacctacctccaaaccggccaatgcgtacgagggtaaccaaattggtgctgctttctg
gcaacaaatttctggcgagcacggtctcgacggcaatggagtgtattagctacaacggaa
cctctgagctccagctcgagcgcatgagcgtctacttcaacgaggtagggtgccaacaac
aagtatgtccctcgcgccgtgctcgtcgacttggaacccggtaccatggatgctgtccgt
gccggtcccttcggccagcttttccgccccgacaacttcgtcttcggtcagtccggtgcc
ggcaacaactgggccaagggtcactacactgagggtgctgagctggttgacaacgttctc
gatgtcgtccgtcgcgaggctgagggctgtgactgccttcagggtttccagatcacccac
tcgcttggtggtggtaccggtgccggtatgggtacgctgttgatctccaagatccgcgag
gagttccctgaccgcatgatggctaccttctccgtcatgccctctcccaaggtctccgac
accgttgtcgagccctacaacgccaccctctccgtccatcagctggtcgagaactcagac
gagaccttctgcattgacaacgaggctctgtacgacatctgcatgcgtaccctgaagcta
tccaacccttcatacggtgacttgaaccaccttgtctccgccgtcatgtccggtgttact
acctgcctgcgtttccctggtcagcttaactctgacctgcgcaagttggctgtcaacatg
gtgccattcccccgtctgcacttcttcatggtcggctttgcgcctctcaccagccgtggt
gctcactctttccgtgctgtcacggttcccgagctgacccagcaaatgttcgaccccaag
aacatgatggctgctgctgacttccgcaacggtcgttacctgacatgctctgctatcttg
tagccgtggtaaggtttccatgaaggaggtcgaggaccagattggggtgatcagaagaag
gccatgagctctactgccggtgtttcgcaggtgttgaacagatacacattcgcatctacc
ctgtcacatttgcgaagaacaaataccccagttggcagagacggtaaacttgccaagcca
cggcagcttcacaacacccactggggtcttgtctgcccagccgagacgcctgaaggtcag
gcttgtggcttagtcaagaacctgtcccttatgtgttcgatcagcgtgggtacatcgacg
gaacctattatagagtatatgatttcgcgaaatatggaggttctggaagagtatgaacct
caaaggtacccacatgctaccaagatatttcttaatgggtcatggattggtatccaccaa
gatccaaaagccctcgtcagagatgttcaacaattgcgccggacgaatcaaatcccggcc
gaagtatccctaattcgggatattcgcgatcgtgaattcaagatcttctcagatgctggc
cgtgtcatgcgacccttgtttgtggttgagcaagaagatgatcccgacaacggtatcgaa
aagggtacattagtcctaacaaaagacatggtgcggcggcttgagattgatcaaactctt
ccacctggaagtgacgaatatttcggatggcaaggtttggtcaatgccggtgttatagaa
tacatggatgccgaggaagaagaaaccgccatgatttgcatgactcccgaagacctagag
gctttcagaatgaccaagttaggctatcctgaaacgcgcccaacaaacgactaaagacga
ggatgaacccgacaactcatacatacactcattgtgaaatccacccaagcatgcttcttg
gtatttgtgccagcattatccccttccctgatcacaaccaggtaag
>Xylosphaera_berteroi_MFLUCC_14-0150
------------------------------tacctacgttgcctcggcaatctgtttgat
ctgaactaatagttaaaactttcaacaacggatctcttggttctggcatcgatgaagaac
gcagcgaaatgcgataagtaatgtgaattgcagaattcagtgaatcatcgaatctttgaa
cgcacattgcgcccattagtattctagtgggcatgcctgttcgagcgtcatttcaaccct
taagcctctgttgcttagcgttgggagcctacatagctcctcaaagttagtggcggagtc
ggtcacactctagacgtagtaatatctcgcctaagttggaccgttcccgccgtaaaaccg
gtgacct----------------------------------------gtgctgctttctg
gcaacaaatttctggcgagcacggtctcgacggcaatggagtgtattagctacaacggaa
cctctgagctccagctcgagcgcatgagcgtctacttcaacga-gtagggtgccaacaac
aagtatgtccctcgcgccgtgctcgtcgacttggaacccggtaccatggatgctgtccgt
gccggtcccttcggccagcttttccgccccgacaacttcgtcttcggtcagtccggtgcc
ggcaacaactgggccaagggtcac------------------------------------
------------------------------------------------------------
------------------------------------------------------------
------------------------------------------------------------
------------------------------------------------------------
------------------------------------------------------------
------------------------------------------------------------
------------------------------------------------------------
------------------------------------------------------------
------------------------------------------------------------
------------------------------------------------------------
------------------------------------------tggggtgatcagaagaag
gccatgagctctactgccggtgtttcgcaggtgttgaacagatacacattcgcatctacc
ctgtcacatttgcgaagaacaaataccccagttggcagagacggtaaacttgccaagcca
cggcagcttcacaacacccactggggtcttgtctgcccagccgagacgcctgaaggtcag
gcttgtggcttagtcaagaacctgtcccttatgtgttcgatcagcgtgggtacatcgacg
gaacctattatagagtatatgatttcgcgaaatatggaggttctggaagagtatgaacct
caaaggtacccacatgctaccaagatatttcttaatgggtcatggattggtatccaccaa
gatccaaaagccctcgtcagagatgttcaacaattgcgccggacgaatcaaatcccggcc
gaagtatccctaattcgggatattcgcgatcgtgaattcaagatcttctcagatgctggc
cgtgtcatgcgacccttgtttgtggttgagcaagaagatgatcccgacaacggtatcgaa
aagggtacattagtcctaacaaaagacatggtgcggcggcttgagattgatcaaactctt
ccacctggaagtgacgaatatttcggatggcaaggtttggtcaatgccggtgttatagaa
tacatggatgccgaggaagaagaaaccgccatgatttgcatgactcccgaagacctagag
gctttcagaatgaccaagttaggctatcctgaaacgcgcccaacaaacgactaaagacga
ggatgaacccgacaactcatacatacactcattgtgaaatccacccaagcatgcttcttg
gtatttgtgccagcattatccccttccctgatcacaacca------
>Xylaria_crozonensis_HAST_398
gatcattaaagagtaccaacccatgtgaactacctacgttgcctcggcaatctgtttgat
ctgaactaatagttaaaactttcaacaacggatctcttggttctggcatcgatgaagaac
gcagcgaaatgcgataagtaatgtgaattgcagaattcagtgaatcatcgaatctttgaa
cgcacattgcgcccattagtattctagtgggcatgcctgttcgagcgtcatttcaaccct
taagcctctgttgcttagtgttgggagcctacatagctcctcaaagttagtggcggagtc
ggtcacactctagacgtagtaacatctcgcctaagttagaccgttcccgccgtaaaaccg
gtgacctacctccaaaccggccaatgcgtacgagggtaaccaaattggtgctgctttttg
gcaacaaatttctggcgagcacggtctcgacggaaatggagtgtatcagctacaacggat
cttccgagctccagctggagcgcatgagcgtttacttcaacgaggtagggtgccaacaac
aagtatgtcccccgcgccgtgctcgtcgacttggaacccggtaccatggatgctgtccgt
gccggtcccttcggccagcttttccgccccgacaacttcgtcttcggtcagtccggtgct
ggcaacaactgggccaagggtcactacactgagggtgctgagctggttgaccaggttctc
gatgtcgtccgtcgcgaggctgagggctgtgactgccttcagggtttccagatcacccac
tcgcttggtggtggtaccggtgccggtatgggtacgctgttgatctccaagatccgcgag
gagttccccgaccgcatgatggctaccttctccgtcatgccctctcccaaggtctccgac
accgtcgtcgagccctacaacgccaccctctccgtccatcagctggtcgagaactcggac
gagaccttctgtatcgacaacgaggctctgtacgacatctgcatgcgtaccctgaagcta
tccaacccttcatacggtgacttgaaccaccttgtctccgctgtcatgtctggtgttact
acctgcctgcgtttccctggtcagcttaactctgacctgcgcaagctggctgtcaacatg
gtgccattcccccgtctgcacttcttcatggtcggctttgcgcccctcactagccgtggt
gctcactctttccgtgctgtcacggttcccgagctgacccagcaaatgttcgaccccaag
aacatgatggctgctgctgacttccgcaacggtcgttacctgacatgctctgccatcttg
tagccgtggtaaggtttccatgaaggaggttgaggaccagattggggtgatcagaagaag
gccatgagctctactgccggtgtttcgcaggtgttgaacagatacacattcgcatctact
ttgtcacatttgcgaagaacgaacaccccagttggcagagatggcaaacttgccaagcca
cggcagcttcacaacacccactggggtcttgtctgcccggccgagacgcctgaaggtcaa
gcttgtggcttagtcaagaatctgtcccttatgtgttcgatcagcgtgggtacatcgacg
gaacctattatagagtatatgatttcgcgaaatatggaggttctggaagagtatgagccc
caaagatacccacacgctacgaagatatttctcaatggatcgtggattggtatccaccaa
gatccaaaagccctcgtcagagatgttcaacagttgcgccggacgaatcagatcccggcc
gaggtatccctgatccgggatattcgcgaccgtgaattcaagatcttctcagatgctggc
cgtgtcatgcgacccttgtttgtggttgagcaagaagatgatcccgacaacagtatcgaa
aagggcaccttagtcctgacaaaagacatggtgcggcggcttgagattgatcaaactctt
ccacctggaagtgacgaatatttcggatggcaaggtttggtcaatgccggcgtcatagaa
tacatggatgccgaggaagaagaaaccgccatgatttgcatgactcctgaagatctagag
gctttcagaatgaccaagttgggctatcctgaaacgcgcctaataaacgactaaagacga
ggatgaatccgacaactcatacatacactcattgtgaaattcacccaagcatgcttcttg
gtatttgtgccagcattatccccttccctgatcacaatcaggtaag
>Xylaria_zangmui_GMB0781
gatcattaaagagtaccaacccatgtgaactacctacgttgcctcggcaatctgtttgat
ctgaactaatagttaaaactttcaacaacggatctcttggttctggcatcgatgaagaac
gcagcgaaatgcgataagtaatgtgaattgcagaattcagtgaatcatcgaatctttgaa
cgcacattgcgcccattagtattctagtgggcatgcctgttcgagcgtcatttcaaccct
taagcctctgttgcttagtgttgggagcctacatagctcctgaaagttagtggcggagtc
ggtcacactctagacgtagtaatatctcgcctaagttagaccgtccctgccgtaaaaccg
gtgacct-----------------------------------------------------
-----------------------------------atggagtgtattagctacaacggaa
catccgagctccagttggagcgcatgagcgtttacttcaacgaggtagggtgccaacaac
aagtatgtccctcgcgccgtactcgtagacttggagcccggtaccatggatgctgtccgt
gccggtcccttcggccagcttttccgccccgacaacttcgtcttcggtcagtccggtgcc
ggcaacaactgggccaagggtcactacactgagggtgctgagctggttgacaacgttctc
gatgtcgtccgtcgcgaggctgagggctgtgactgccttcagggtttccagatcacccac
tcgcttggtggtggtactggtgccggtatgggtacgctgctgatctccaagatccgtgag
gagttccctgaccgcatgatggctaccttctccgtcatgccctctcccaaggtctccgac
accgtcgtcgagccctataacgccaccctctccgtccatcagctggtcgagaactcagac
gagaccttctgcattgacaacgaggctctgtacgacatctgcatgcgtaccctaaagcta
tccaacccttcatacggtgacttgaaccaccttgtctccgctgtcatgtctggtgtcact
acctgcctgcgtttccctggtcagcttaactctgacctgcgcaagttggctgtcaacatg
gtgccattccctcgtctgcacttcttcatggtcggctttgcgcctctcaccagccgtggt
gctcactctttccgtgctgtcacggtccccgagctaacccagcaaatgttcgaccccaag
aacatgatggctgctgctgacttccgcaacggtcgttacctgacatgctctgctatcttg
t-----------------------------------------tggggtgaccagaagaag
gccatgagctctactgccggtgtttcacaggtgttgaacagatacacattcgcatctacc
ctgtcacatttgcgaagaacgaatactccagttggcagagatggtaaacttgccaagccg
cggcagcttcacaacacccactggggtctggtctgcccggcagagacgcctgagggtcag
gcttgtggcttagtcaagaacctgtcccttatgtgttcgatcagcgtgggtacgtcgacg
gaacctattatagagtatatgatttcgcgaaatatggaggttctggaagagtatgaacct
caaagatacccacacgctaccaagatatttctcaatggatcttggattggtatccaccaa
gatccgaaagctctcgtcagagatgttcaacaattacgccggacgaatcagattccggcc
gaggtgtctctgattagggatattcgcgatcgtgaattcaagatcttctcagatgctggc
cgtgttatgcgacccttgtttgtggtcgagcaagaagatgatcccgacaatggtatcgaa
aagggcacattagtcttgacaaaagacatggtccggcggcttgagattgatcagaccctt
ccacctggaagtgacgaatatttcggatggcaaggtttggtcaatgccggcgtcattgaa
tatatggatgctgaggaagaagaaaccgccatgatttgcatgacccccgaagacctggag
gctttcagaatgaccaagttgggctatcctgaaatgcacctaataaacgactaaagacga
ggatgaatccaacaactcatacatacactcattgtgaaattcaccccagcatgcttcttg
gtatttgtgccagcattatccctttccctgatcacaaccaggtaag
>Xylaria_zangmui_GMB1130
gatcattaaagagtaccaacccatgtgaactacctacgttgcctcggcaatctgtttgat
ctgaactaatagttaaaactttcaacaacggatctcttggttctggcatcgatgaagaac
gcagcgaaatgcgataagtaatgtgaattgcagaattcagtgaatcatcgaatctttgaa
cgcacattgcgcccattagtattctagtgggcatgcctgttcgagcgtcatttcaaccct
taagcctctgttgcttagtgttgggagcctacatagctcctgaaagttagtggcggagtc
ggtcacactctagacgtagtaatatctcgcctaagttagaccgtccctgccgtaaaaccg
gtgacct-----------------------------------------------------
-----------------------------------atggagtgtattagctacaacggaa
catccgagctccagttggagcgcatgagcgtttacttcaacgaggtagggtgccaacaac
aagtatgtccctcgcgccgtactcgtagacttggagcccggtaccatggatgctgtccgt
gccggtcccttcggccagcttttccgccccgacaacttcgtcttcggtcagtccggtgcc
ggcaacaactgggccaagggtcactacactgagggtgctgagctggttgacaacgttctc
gatgtcgtccgtcgcgaggctgagggctgtgactgccttcagggtttccagatcacccac
tcgcttggtggtggtactggtgccggtatgggtacgctgctgatctccaagatccgtgag
gagttccctgaccgcatgatggctaccttctccgtcatgccctctcccaaggtctccgac
accgtcgtcgagccctataacgccaccctctccgtccatcagctggtcgagaactcagac
gagaccttctgcattgacaacgaggctctgtacgacatctgcatgcgtaccctaaagcta
tccaacccttcatacggtgacttgaaccaccttgtctccgctgtcatgtctggtgtcact
acctgcctgcgtttccctggtcagcttaactctgacctgcgcaagttggctgtcaacatg
gtgccattccctcgtctgcacttcttcatggtcggctttgcgcctctcaccagccgtggt
gctcactctttccgtgctgtcacggtccccgagctaacccagcaaatgttcgaccccaag
aacatgatggctgctgctgacttccgcaacggtcgttacctgacatgctctgctatcttg
t-----------------------------------------tggggtgaccagaagaag
gccatgagctctactgccggtgtttcacaggtgttgaacagatacacattcgcatctacc
ctgtcacatttgcgaagaacgaatactccagttggcagagatggtaaacttgccaagccg
cggcagcttcacaacacccactggggtctggtctgcccggcagagacgcctgagggtcag
gcttgtggcttagtcaagaacctgtcccttatgtgttcgatcagcgtgggtacgtcgacg
gaacctattatagagtatatgatttcgcgaaatatggaggttctggaagagtatgaacct
caaagatacccacacgctaccaagatatttctcaatggatcttggattggtatccaccaa
gatccgaaagctctcgtcagagatgttcaacaattacgccggacgaatcagattccggcc
gaggtgtctctgattagggatattcgcgatcgtgaattcaagatcttctcagatgctggc
cgtgttatgcgacccttgtttgtggtcgagcaagaagatgatcccgacaatggtatcgaa
aagggcacattagtcttgacaaaagacatggtccggcggcttgagattgatcagaccctt
ccacctggaagtgacgaatatttcggatggcaaggtttggtcaatgccggcgtcattgaa
tatatggatgctgaggaagaagaaaccgccatgatttgcatgacccccgaagacctggag
gctttcagaatgaccaagttgggctatcctgaaatgcacctaataaacgactaaagacga
ggatgaatccaacaactcatacatacactcattgtgaaattcaccccagcatgcttcttg
gtatttgtgccagcattatccctttccctgatcacaaccaggtaag
>Xylaria_castorea_PDD_600
gatcattaaagagtaccaacccatgtgaactacctacgttgcctcggcaatctgtttgat
ctgaactaatagttaaaactttcaacaacggatctcttggttctggcatcgatgaagaac
gcagcgaaatgcgataagtaatgtgaattgcagaattcagtgaatcatcgaatctttgaa
cgcacattgcgcccattagtattctagtgggcatgcctgttcgagcgtcatttcaaccct
taagcctctgttgcttagtgttaggagcctacgtagctccccaaagttagtggcggagtc
ggtcacactctagacgtagtaatttctcgcctaagttggaccgtccttgccgtaaaaccg
gtgacctacctccaaaccggccaatgcgtaggagggtaaccaaattggtgctgctttctg
gcaacaaatttctggcgagcacggtctcgacggcaatggagtgtatcagctacaacggaa
cttccgagctccagctggagcgcatgagcgtttatttcaacgaggtagggtgccaacaac
aagtatgtccctcgcgccgtgctcgtcgacttggaacccggtaccatggatgctgtccgt
gccggtcccttcggccagcttttccgccccgacaacttcgtcttcggtcagtccggtgcc
ggcaacaactgggccaagggccattacaccgagggtgctgagctggttgaccaagttctc
gatgtcgtccgtcgcgaggctgagggttgtgactgccttcagggtttccagatcacccac
tcgcttggtggtggtaccggtgccggtatgggtacgctgctgatctccaagatccgcgag
gagttccccgaccgcatgatggctaccttctccgtcatgccgtctcctaaggtctccgac
accgtcgtcgagccctacaacgctaccctctccgtccatcagctggtcgagaactcggac
gagaccttctgcattgacaacgaggctctgtacgacatctgcatgcgtaccttgaagtta
tccaacccctcatacggtgacttgaaccaccttgtctccgctgtcatgtctggtgttact
acctgcctgcgtttccctggtcagcttaactctgacctgcgcaagttggctgtcaacatg
gtgccattccctcgtctgcacttcttcatggtcggctttgcgcctctcactagccgtggt
gctcactctttccgtgctgtcacggttcccgagctgacccagcaaatgtttgaccccaag
aacatgatggctgctgctgacttccgcaatggtcgttacctgacatgctctgctatcttg
tagccgtggtaaggtttccatgaaggaggttgaggaccagattggggtgatcagaagaag
gccatgagctctactgcaggtgtttcgcaggtgttgaacagatacacattcgcatctacc
ttgtcacatttgcgaagaacaaatactccggttggcagagatggtaagcttgccaagcca
cggcagcttcacaacacccattggggtctggtctgcccggccgagacgcctgaaggtcag
gcttgcggtctagtcaagaacctctccctcatgtgctccatcagtgtgggtacttcgacg
gaacctattatagaatatatgatttcgcgaaatatggaggttctggaagagtatgaacct
caaaggtacccacatgctacaaagatttttctcaatggatcgtggatcggtatacaccaa
gatccaaaagctctcgtcagggatgtccagcaattgcgtcggacgaatcagattccagct
gaagtatccctgattcgggatattcgtgatcgtgaattcaaaatcttctcagatgctggc
cgtgttatgcggcccttatttgtggtcgagcaagatgatgatcctgacaacggtatcgaa
aagggctcgttagtcttgacaaaagacatggtccggcggcttgagattgatcagaccctt
ccacctggaagtgacgaatacttcgggtggcaaggcctggtcaatgccggtgtcattgaa
tatatggatgctgaggaagaggaaactgccatgatttgcatgactcccgaagacctggag
gctttcagaatgaccgagttgggccatcctgaaacgcgcccaacaagcgactgaagacga
ggatgaatccgacgactcatacatatacccattgtgaaattcacccaagtatgcttcttg
gtatttgtgctagcatcattcctttccctgatcacaaccaggtaag
>Xylaria_cf._castorea_HAST_91092303
gatcattaaagagtaccttcccatgtgaactacctacgttgcctcgcaaatctgtttgat
ctgaactaatagttaaaactttcaacaacggatctcttggttctggcatcgatgaagaac
gcagcgaaatgcgataagtaatgtgaattgcagaattcagtgaatcatcgaatctttgaa
cgcacattgcgcccattagtattctagtgggcatgcctgttcgagcgtcatttcaaccct
taagcctctgttgcttagtgttaggagcctacgtagctccccaaagttagtggcggagtc
ggtcacactctagacgtagtaatttctcgcctaagttggaccgtccctgccgtaaaaccg
gtgacctacctccaaaccggccaatgcgtaggagggtaaccaaattggtgctgctttctg
gcaacaaatttctggcgagcacggtctcgacggcaatggagtgtatcagctacaacggaa
cttccgagctccagctggagcgcatgagcgtttacttcaacgaggtagggttccaacaac
aagtatgtccctcgcgccgtgctcgtcgacttggagcccggtaccatggatgctgtccgt
gccggtcccttcggccagcttttccgccccgacaacttcgtcttcggccagtccggtgcc
ggcaacaactgggccaagggccactacaccgagggtgctgagctggttgatcaagttctc
gatgtcgtccgtcgcgaggctgagggctgtgactgccttcagggtttccagatcacccac
tcgcttggtggtggtaccggtgccggtatgggtacgctgctgatctccaagatccgcgag
gagtttcctgaccgcatgatggctaccttctccgtcatgccctctcctaaggtctccgat
accgtcgtcgagccctacaacgccaccctctccgttcaccagctggtcgagaactcggac
gagaccttctgcattgacaacgaggctctgtacgatatctgcatgcgtactttgaagcta
tccaacccctcatacggtgacttgaaccaccttgtctccgctgtcatgtctggtgttact
acctgcctgcgtttccctggtcagcttaactctgacctgcgcaagttggctgtcaacatg
gtgccattccctcgtctgcacttcttcatggtcggcttttcacctctcactagccgaggt
gcttactctttccgtgctgtcacggttcccgagctaacccagcaaatgtttgaccccaag
aacatgatggctgctgctgacttccgcaacggtcgttatctgacatgctctgctatcttg
tagccgtggtaaggtttccatgaaggaggttgaggaccagattggggtgatcagaagaag
gccatgagctctactgcaggtgtttcgcaggtgttgaacagatacacattcgcatctacc
ttgtcacatttgcgaagaacgaatacaccggttggcagagatggtaagcttgccaagcca
cggcagcttcataacacccattggggtctggtctgcccggccgagactcctgaaggccag
gcttgtggcctagtcaagaacctctctcttatgtgctccatcagcgtgggtacgtcgacg
gaacctattatagaatatatgatttcgcgaaatatggaggttctagaagagtatgaacct
caaaggtacccacatgctacaaagatttttctcaatggatcgtggatcggtatacaccaa
gatccaaaagctctcgtcagggatgtccagcaattgcgccggacgaatcagattcccgct
gaagtatccctgattcgagatattcgtgatcgggaattcaagatcttctcagatgccggc
cgtgtcatgcggcccttgtttgtggtcgagcaagatgatgatcctgacaatggtatcgaa
aagggctcattagtcttgacaaaagacatggtccggcggcttgaggttgatcagaccctt
ccacctggaagcgatgagtatttcggatggcaaggcttggttaatgccggtgtcattgaa
tatatggatgccgaggaagaagaaacagccatgatttgcatgactcccgaagacctggag
gctttcagaatgaccaaattgggcaatcctgaaacgcgcccaacaagcgactaaagacga
ggatgaatccgacgactcatacgtatacccattgtgaaattcacccaagtatgcttcttg
gtatttgtgccagcatcattcccttccctgatcacaaccaggtaag
>Xylaria_ellisii_DAOM:628556
gatcattaaagagtaccaacccatgtgaactacctacgttgcctcggcaatctgtttgat
ctgaactaatagttaaaactttcaacaacggatctcttggttctggcatcgatgaagaac
gcagcgaaatgcgataagtaatgtgaattgcagaattcagtgaatcatcgaatctttgaa
cgcacattgcgcccattagtattctagtgggcatgcctgttcgagcgtcatttcaaccct
taagcctctgttgcttagtgttgggagcctacgtagctcctcaaagttagtggcggagtc
ggtcacactctagacgtagtaatatctcgcctaagttggaccgtccctgccgtaaaaccg
gtgacct-----------------------------------------------------
------------------------------------------------------------
------------------------------------------------------------
------------------------------------------------------------
------------------------------------------------------------
------------------------------------------------------------
------------------------------------------------------------
------------------------------------------------------------
------------------------------------------------------------
------------------------------------------------------------
------------------------------------------------------------
------------------------------------------------------------
------------------------------------------------------------
------------------------------------------------------------
------------------------------------------------------------
------------------------------------------------------------
------------------------------------------tggggtgatcagaagaag
gccatgagctctactgctggtgtttcgcaggtgttgaacagatacacattcgcatctacc
ttgtcacatttgcgacgaacgaatactccggttggcagagatggtaagcttgccaagcca
cggcagcttcacaacacccattggggtctggtctgcccggccgagacgcctgaaggtcag
gcttgtggcttagtcaagaacctgtccctcatgtgttccatcagtgtgggtacgtcgacg
gaacctattatagagtatatgatttcgcgaaatatggaggttctggaagagtatgaacct
caaaggtacccacatgctacgaagatttttctcaatggatcgtggattggtatccaccaa
gatccaaaagccctcgtcagagatgttcaacaattacgacggacaaatcagattccggct
gaggtatccctgattcgggatattcgtgatcgcgagttcaagatcttctcagatgccggc
cgtgtcatgcggcccctatttgtcgtcgagcaagacgatgaccctgacaacggtgtcgaa
aaggggtcattagtcttgacaaaagacatggtccggcggcttgaaattgatcagaccctt
ccacctggaagtgacgaatatttcggatggcaaggcttagtcaacgccggtgtcatagaa
tacatggatgccgaggaagaagaaaccgccatgatttgcatgactcctgaagacctggag
gcctttagaatgaccaagttgggcaatcctgaaacgcgcccaacaagcgactaaagacga
ggatgaatccgacaactcatacgtacacccattgtgaaattcaccccagtatgcttcttg
gtatttgtgccagcatcattcccttccctgatcacaaccaggtaag
>Xylaria_laevis_HAST_419
gatcattaaagagtaccaacccatgtgaactacctacgttgcctcggcaatctgtttgat
ctgaactaatagttaaaactttcaacaacggatctcttggttctggcatcgatgaagaac
gcagcgaaatgcgataagtaatgtgaattgcagaattcagtgaatcatcgaatctttgaa
cgcacattgcgcccattagtattctagtgggcatgcctgttcgagcgtcatttcaaccct
taagccctcgttgcttagtgttgggagcctacgtagctcctcaaagttagtggcggagtc
ggtcacactctagacgtagtaatatctcgcctaagttggaccgtccctgccgtaaaaccg
gtgacctacctccaaaccggccaatgcgtaggagggtaaccaaatcggtgctgctttctg
gcaacaaatttccggcgagcacggtctcgacggcaatggagtgtatcagctacaacggaa
cctctgagctccagctggagcgcatgagcgtttacttcaacgaggtagggtgctaacaac
aagtacgtccctcgcgccgtcctcgtcgatttggaacccggtaccatggatgctgtccgt
gccggtcccttcggccagcttttccgccccgacaacttcgtcttcggccagtccggtgct
ggcaacaactgggccaagggccactacaccgagggtgctgagctggttgacaacgttctc
gatgtcgtccgtcgcgaggctgagggttgtgactgccttcagggtttccagatcacccac
tcgcttggtggtggtaccggtgctggtatgggtacgctgttgatctccaagatccgcgag
gagttccctgaccgcatgatggctaccttctccgtcatgccctcccccaaggtctccgac
accgttgtcgagccctacaacgccaccctctccgtccaccagctggtcgagaactcggac
gagaccttctgcattgataacgaggctctgtacgacatctgcatgcgtaccctgaagcta
tccaacccctcatatggtgacttgaaccaccttgtctccgctgtcatgtccggtgttact
acttgcctgcgtttccctggtcagcttaactctgacctgcgcaagttggctgtcaacatg
gtgccattccctcgtctgcacttcttcatggtcggcttcgcgcctctcactagtcgtggt
gctcactctttccgtgctgtcacggttcctgagctgacccagcaaatgtttgaccccaag
aacatgatggctgctgctgacttccgcaacggtcgttacctgacatgttctgccatcttg
tagccgtggcaaggtttccatgaaggaggttgaggaccagattggggtgatcagaagaag
gccatgagctccactgctggtgtttcgcaggtgttgaacagatacacattcgcatctacc
ttgtcacatttacgaagaacgaatactccggttggcagagatggtaagcttgccaagcca
cggcagcttcacaacacccattggggtctggtctgcccggccgagacgcctgaaggccag
gcttgtggcttagtcaagaacctttccctaatgtgttccatcagtgtgggtacgtcgacg
gaacctattatagaatatatgatttcgcgaaatatggaggttctggaagagtatgaacct
caaaggtacccacatgccactaagatttttctcaatggatcgtggattggtattcaccaa
gatccgaaagccctcgtcagagacgttcagcagttgcgacggacgaatcagattccggct
gaggtatctctaattcgggatatccgtgatcgcgaattcaagatcttctcagatgccggc
cgtgtcatgcggcccttgtttgtggtccagcaagaagatgatcctgacaacggtatcgaa
aagggcacattagtcttgacaaaagacatggtccgacggcttgaaattgatcaaacactt
ccacctggaagcgaagaatatttcggatggcaaggcttggtcaatgccggtgtcattgaa
tatatggatgctgaggaggaagaaacagcgatgatttgcatgactcctgaagacctggaa
gctttcagaatgactaagctgggccatcctgaaatgcgcccaacaaacgactcaagacga
ggatgaatccaacaactcatacgtacacccattgtgaaattcatcccagtatgcttcttg
gtatttgtgccagcatcattcccttccctgatcacaatcaggtaag
>Xylaria_laevis_HAST_95072910
gatcattaaagagtaccaacccatgtgaactacctacgttgcctcggcaatctgtttgat
ctgaactaatagttaaaactttcaacaacggatctcttggttctggcatcgatgaagaac
gcagcgaaatgcgataagtaatgtgaattgcagaattcagtgaatcatcgaatctttgaa
cgcacattgcgcccattagtattctagtgggcatgcctgttcgagcgtcatttcaaccct
taagcctctgttgcttagtgttgggagcctacgtagctcctcaaagttagtggcggagtc
ggtcacactctagacgtagtaatatctcgcctaagttggaccgtccctgccgtaaaacag
gtgacctacctccaaaccggccaatgcgtaggagggtaaccaaatcggtgctgctttctg
gcaacaaatttctggcgagcacggtctcgacggcaatggagtgtatcagctacaacggaa
cctccgagctccagctggagcgcatgagcgtttacttcaacgaggtagggtgccaacaac
aagtacgtccctcgcgccgtcctcgtcgatttggaacccggtaccatggatgctgtccgt
gccggtccctttggccagcttttccgccccgacaacttcgtcttcggccagtccggtgct
ggcaacaactgggccaagggtcactacactgagggtgctgagctggttgacaacgttctc
gatgtcgtccgtcgcgaggctgagggctgtgactgccttcagggtttccagatcacccac
tcgcttggtggtggtaccggtgctggtatgggtacgctactgatctccaagatccgcgag
gagttccctgaccgcatgatggctaccttctccgtcatgccctctcccaaggtctccgac
accgttgtcgagccctacaacgccaccctctccgtccaccagctggtcgagaactcggac
gagaccttctgtattgacaacgaggctctgtacgacatctgcatgcgtaccctgaagcta
tccaacccctcatacggtgacttgaaccaccttgtctccgctgtcatgtccggtgttact
acttgcctgcgtttccctggtcagcttaactctgacctgcgcaagttggctgtcaacatg
gtgccattccctcgtctgcacttcttcatggtcggcttcgcgcctctcactagccgtggt
gctcactctttccgtgctgtcacggttcccgagctgacccaacaaatgttcgaccccaag
aacatgatggctgctgctgacttccgcaacggtcgttacctgacatgctctgctatcttg
tagccgtggtaaggtttccatgaaggaggttgaggaccagattggggtgatcagaagaag
gccatgagctccactgctggtgtttcgcaggtgttgaatcgatacacattcgcgtctacc
ttgtcacatttgcgaagaacgaatactccggttggtagagatggtaagcttgccaagcca
cggcagcttcacaacacccattggggtctggtctgcccggccgagacgcctgaaggccag
gcttgtggcttagtcaagaacctgtcccttatgtgttccatcagtgtgggtacttcgacg
gaacctattatagagtatatgatttcgcgaaatatggaggttctggaagagtatgaacct
caaaggtacccacatgctacgaagatttttctcaatggatcatggattggtattcaccaa
gatccgaaagccctcgtcagagacgtccaacaattgcgacggacgaatcagattccggct
gaggtatccctgattcgggatatccgtgatcgtgaattcaagatcttctcagacgccggc
cgtgtcatgcggcccttgtttgtagtccagcaagaagatgatcctgacaatgatatcgaa
aagggcacactagtcttgacgaaagacatggtccggcggctcgagattgatcagaccctt
ccacctggaagcgacgaatatttcggatggcaagggttggtcaatgccggtgtcatcgaa
tatatggatgctgaggaggaagaaacagcgatgatttgcatgactcccgaagacctggaa
gctttcagaatcactaagttgggctatcctgaaatgcgcccaacaaacgacttaagacga
ggatgaatccgacaactcatacgtacacccattgtgaaattcaccctagtatgcttcttg
gtatttgtgctagcatcattccctttcctgatcacaatcaggtaag
>Xylaria_zonghuangii_GMB1132
gatcattaaagagtaccaacccatgtgaactacctacgttgcctcggcaatctgtttgat
ctgaactaatagttaaaactttcaacaacggatctcttggttctggcatcgatgaagaac
gcagcgaaatgcgataagtaatgtgaattgcagaattcagtgaatcatcgaatctttgaa
cgcacattgcgcccattagtattctagtgggcatgcctgttcgagcgtcatttcaaccct
taagcctctgttgcttagagttgggagcctacgtagctccccaaagttagtggcggagtc
ggtcacactctagacgtagtaatatctcgcctaagttggaccgtccctgccgtaaaaccg
gtgacct-----------------------------------------------------
------------------------------------tggagtgtattagttacaacggaa
cctctgagctccagctggagcgcatgagcgtttacttcaacgaggtagggtgctaacaac
aagtacgtccctcgcgccgtcctcgtcgacttggaacccggtactatggatgctgtccgt
gccggtcccttcggccagcttttccgccccgacaacttcgtcttcggtcagtccggtgcc
ggcaacaactgggccaagggccactacaccgagggtgctgagctagttgacaacgttctc
gatgtcgtccgtcgcgaggctgagggttgtgactgccttcagggtttccagattacccac
tctcttggtggtggtaccggtgccggtatgggtacgctgctgatctccaagatccgcgag
gagttccctgaccgcatgatggctaccttctccgttatgccctctcccaaggtctccgac
accgtcgttgagccctacaacgccaccctctccgtccaccagctggtcgagaactctgac
gagaccttctgcattgacaacgaggctctgtacgacatctgcatgcgtaccctgaagcta
tccaatccctcatatggtgacttgaaccaccttgtctccgccgtcatgtctggtgttact
acctgcttgcgtttccctggtcagcttaactctgacctacgcaagttggctgtcaacatg
gtgccattccctcgtctgcatttcttcatggtgggctttgcgcctctgactagtcgtggt
gctcactctttccgtgctgtcacggttcccgagctgacccagcaaatgtttgaccccaag
aacatgatggctgctgctgacttccgcaacggtcgttacctgacatgctctgctaatctt
g-----------------------------------------tggggtgatcagaagaag
gccatgagctcgactgctggtgtttcgcaggtgttgaacagatacacattcgcatctacc
ttgtcacatttgcgaaggacaaatactccggttggtagagatggtaagcttgctaaacca
cggcagcttcacaatacccactggggactggtctgcccggccgagacgcctgaaggccag
gcttgtggcctagtcaagaacctatcccttatgtgctccatcagtgtgggtacgtcgacg
gaacctattatagagtatatgatttcgcgaaatatggaggttctagaagaatacgaacct
caaaggtacccgcatgctacgaagatttttctcaatggatcgtggattggtattcaccaa
gatccaaaagctcttgtcagggatgttcagcaactgcgacggacgaatcagattccggct
gaggtgtccctaattcgggatattcgtgatcgcgaattcaagatcttctcagatgccggt
cgtgtcatgcggcccttgtttgtggtcgagcaagatgatgatcctgagaacggtatcgaa
aagggcacattagtcttgacaaaagacatggtacggcggcttgagatagatcagaccctt
ccacccggaagcgacgaatatttcggatggcaaggcttggttaacgccggtgtcattgaa
tatatggatgccgaggaagaagagactgccatgatttgcatgactcccgaagacctggag
gctttcagattaactaagctgggcaatcctgaaacgcgcctaacaagcgattaaagacga
gaatgaacccaacaactcatacatacacccattgtgaaattcaccccagtatgcttcttg
gtatttgtgccagcatcattcccttccctgatcacaaccaggtaag
>Xylaria_zonghuangii_GMB1131
gatcattaaagagtaccaacccatgtgaactacctacgttgcctcggcaatctgtttgat
ctgaactaatagttaaaactttcaacaacggatctcttggttctggcatcgatgaagaac
gcagcgaaatgcgataagtaatgtgaattgcagaattcagtgaatcatcgaatctttgaa
cgcacattgcgcccattagtattctagtgggcatgcctgttcgagcgtcatttcaaccct
taagcctctgttgcttagagttgggagcctacgtagctccccaaagttagtggcggagtc
ggtcacactctagacgtagtaatatctcgcctaagttggaccgtccctgccgtaaaaccg
gtgacct-----------------------------------------------------
------------------------------------tggagtgtattagttacaacggaa
cctctgagctccagctggagcgcatgagcgtttacttcaacgaggtagggtgctaacaac
aagtacgtccctcgcgccgtcctcgtcgacttggaacccggtactatggatgctgtccgt
gccggtcccttcggccagcttttccgccccgacaacttcgtcttcggtcagtccggtgcc
ggcaacaattgggccaagggtcactacactgagggta-----------------------
------------------------------------------------------------
------------------------------------------------------------
------------------------------------------------------------
------------------------------------------------------------
------------------------------------------------------------
------------------------------------------------------------
------------------------------------------------------------
------------------------------------------------------------
------------------------------------------------------------
------------------------------------------------------------
------------------------------------------tggggtgatcagaagaag
gccatgagctcgactgctggtgtttcgcaggtgttgaacagatacacattcgcatctacc
ttgtcacatttgcgaaggacaaatactccggttggtagagatggtaagcttgctaaacca
cggcagcttcacaatacccactggggactggtctgcccggccgagacgcctgaaggccag
gcttgtggcctagtcaagaacctatcccttatgtgctccatcagtgtgggtacgtcgacg
gaacctattatagagtatatgatttcgcgaaatatggaggttctagaagaatacgaacct
caaaggtacccgcatgctacgaagatttttctcaatggatcgtggattggtattcaccaa
gatccaaaagctcttgtcagggatgttcagcaactgcgacggacgaatcagattccggct
gaggtgtccctaattcgggatattcgtgatcgcgaattcaagatcttctcagatgccggt
cgtgtcatgcggcccttgtttgtggtcgagcaagatgatgatcctgagaacggtatcgaa
aagggcacattagtcttgacaaaagacatggtacggcggcttgagatagatcagaccctt
ccacccggaagcgacgaatatttcggatggcaaggcttggttaacgccggtgtcattgaa
tatatggatgccgaggaagaagagactgccatgatttgcatgactcccgaagacctggag
gctttcagattaactaagctgggcaatcctgaaacgcgcctaacaagcgattaaagacga
gaatgaacccaacaactcatacatacacccattgtgaaattcaccccagtatgcttcttg
gtatttgtgccagcatcattcccttccctgatcacaaccaggtaag
>Xylaria_cubensis_JDR_860
gatcattaaagagtaccaacccatgtgaactactaacgttgcctcggcaatctgtttgat
ctgaactaatagttaaaactttcaacaacggatctcttggttctggcatcgatgaagaac
gcagcgaaatgcgataagtaatgtgaattgcagaattcagtgaatcatcgaatctttgaa
cgcatattgcgcccattagtattctagtgggcaggaccgttcgagcgtcatttcgaccct
taagccttggttgcttagtgttgggagcctacgtagctcctcaaagttagtggcggagtt
ggtcacactctagacgtagtagtatctcgcctaagttggaccgtccctgccgtaaaacca
gtgacctacctccaaaccggccaatgcgtaggagggtaaccaaattggtgctgctttctg
gcaacaaatttctggcgagcacggtctcgacggcaatggagtgtaccagctacaacggaa
cttccgagctccagctggagcgtatgagcgtttacttcaacgaggtagggtgccaacaac
aagtatgttcctcgcgccgtgctcgtcgatttggaacccggtaccatggatgctgtccgt
gccggccccttcggccagcttttccgccccgacaacttcgtcttcggtcagtccggtgcc
ggcaacaactgggccaagggccactacaccgagggtgctgagctggttgaccaggttctc
gatgtcgtccgtcgcgaggctgagggctgtgactgccttcagggtttccagatcacccac
tcgcttggtggtggtaccggtgccggtatgggtacgctgctgatctccaagatccgcgag
gagttccctgaccgcatgatggctaccttctccgtcatgccctcccccaaggtctccgac
accgtcgtcgagccctacaacgccaccctctccgtccaccagctggtcgagaactcggat
gagaccttctgtattgacaacgaggctctgtacgacatctgcatgcgtaccctgaagcta
tccaacccttcatacggtgacttgaaccaccttgtctccgccgtcatgtctggtgttact
acctgcctgcgtttccctggccagctaaactctgacctgcgcaagttggctgtcaacatg
gtgccattccctcgtctgcacttcttcatggtcggctttgcgcctctcactagtcgtggt
gctcactctttccgtgctgtcacggttcccgagttgacccagcaaatgtttgaccccaag
aacatgatggctgctgctgatttccgcaacggtcgttacttgacatgctctgctatcttg
tagccgtggcaaggtttccatgaaggaggttgaggaccagattggggtgatcagaagaag
gccatgagctctactgccggtgtttcacaggtgttgaacagatacacattcgcatctact
ttgtcacatttgcgaagaacgaatactccggttggtagagatggtaagctggccaagcca
cggcagcttcacaacacgcattggggcctggtctgtccggccgagacgcctgaaggtcag
gcttgtggcttagtcaagaatctttctcttatgtgctccatcagtgtgggtacctcgacg
gaaccaattatagaatatatgatttcgcgaaatatggaggttctggaagagtatgaacct
caaaggtacccacatgctacgaagatctttctcaatggatcgtggattggtatccaccaa
gatccaaaagctcttgtcagagatgtccaacaattacgccggacgaatcagattccagct
gaggtatccctcattcgagatattcgtgatcgtgaattcaagatcttctcagatgccggc
cgtgttatgcggcccttgtttgtggtccaccaagaagatgatcctgataacaacatcgaa
aagggctcattagtcttgacaaaagacatggtccgtcggcttgaaattgatcagaccctt
ccacctggaagcgacgaatatttcggatggcagggcttggtcaatgctggtgtcatcgaa
tatatggatgccgaggaagaggaaaccgccatgatttgcatgacccctgaagacctggag
gctttcagaatgaccaagttgggccatcccgaaacgcgccgaacaagcgattaaagacaa
gaatgaatccgacaacacatacgtacacccactgtgaaatccaccccagtatgcttcttg
gtatttgtgccagcattattcccttccctgatcacaaccaggtaag
>Xylaria_pseudocubensis_GMB1089
gatcattaaagagtaccaacccatgtgaactaccaacgttgcctcggcaatctgtttgat
ctgaactaatagttaaaactttcaacaacggatctcttggttctggcatcgatgaagaac
gcagcgaaatgcgataagtaatgtgaattgcagaattcagtgaatcatcgaatctttgaa
cgcatattgcgcccattagtattctagtgggcaggaccgttcgagcgtcatttcgaccct
taagccttggttgcttagtgttgggagcctacgtagctcctcaaagtcagtggcggagtt
ggtcacactctagacgtagtaatatctcgcctaagttggaccatccctgccgtgaaacca
gtgacct-----------------------------------------------------
------------------------------------tggagtgtatcagctacaacggaa
cttccgagctccagctggagcgcatgagcgtttacttcaacgaggtagggtgccaacaac
aagtatgtccctcgcgccgtgctcgtcgacttggaacccggtaccatggatgctgtccgt
gccggtcccttcggccagcttttccgccccgacaacttcgtcttcggtcagtccggtgcc
ggcaacaactgggcaaagggccactacaccgagggtgctgagctggttgatcaggttctc
gatgtcgtccgtcgcgaggctgagggctgtgactgccttcagggtttccagatcacccac
tcgcttggtggtggtaccggtgccggtatgggtacgctgctgatctccaagatccgcgag
gagttccctgaccgcatgatggctaccttctccgtcatgccctctcccaaggtctccgac
accgtcgtcgagccctacaacgccactctctccgtccaccagctggtcgagaactcagac
gagaccttctgcattgacaacgaggctctgtacgacatctgcatgcgtaccctgaagcta
tccaacccctcatacggtgacttgaaccaccttgtctccgccgtcatgtctggtgttact
acttgcctgcgtttccctggccagcttaactctgacctgcgcaagttggctgtcaacatg
gtgccattccctcgtctgcacttcttcatggtcggctttgcgcctctcactagtcgtggt
gcccactctttccgtgctgtcacggttcccgagctgacccagcaaatgttcgaccccaag
aacatgatggctgctgctgatttccgcaacggtcgttacttgacatgctctgc-------
------------------------------------------tggggtgatcagaagaag
gccatgagctctactgctggtgtctcacaggtgttgaacagatacacattcgcatctact
ttgtcacatttgcgaagaacgaatactccggttggtagagatggtaagcttgccaagcca
cggcagcttcacaacacccactggggcctggtctgtccggccgagacgcctgaaggtcag
gcttgtggcttagtcaagaacctttcccttatgtgctccatcagcgtgggtacctcgacg
gaaccaattatagaatatatgatttcgcgaaatatggaggttctggaagagtatgaacct
caaaggtacccacatgctacgaagatctttctcaatggatcgtggattggtatccatcaa
gatccaaaagccctcgttcgagatgttcaacagttacgccggacgaatcagattccagct
gaagtatccctaattcgagatattcgtgatcgcgaattcaagatcttctcagatgccggc
cgtgttatgcggcctttgtttgtggtccaccaagaagatgatcctgacaacaacattgaa
aagggctcattagtcttgacaaaagacatggtccggcggcttgaaatagatcagaccctt
ccacctggaagcgacgaatatttcggatggcagggcttggtcaatgccggtgtcatcgaa
tatatggatgccgaggaagaggaaaccgccatgatttgcatgacccccgaagacctagag
gctttcagaatgaccaagttgggccatcccgaaacgcgcccaataagcgattaaagacga
gaatgaatccgacaacacatacgtacacccactgtgaaattcaccccagtatgcttcttg
gtatttgtgccagcatcatccccttccctgatcacaaccaggtaag
>Xylaria_pseudocubensis_GMB0775
gatcattaaagagtaccaacccatgtgaactaccaacgttgcctcggcaatctgtttgat
ctgaactaatagttaaaactttcaacaacggatctcttggttctggcatcgatgaagaac
gcagcgaaatgcgataagtaatgtgaattgcagaattcagtgaatcatcgaatctttgaa
cgcatattgcgcccattagtattctagtgggcaggaccgttcgagcgtcatttcgaccct
taagccttggttgcttagtgttgggagcctacgtagctcctcaaagtcagtggcggagtt
ggtcacactctagacgtagtaatatctcgcctaagttggaccatccctgccgtgaaacca
gtgacct-----------------------------------------------------
------------------------------------tggagtgtatcagctacaacggaa
cttccgagctccagctggagcgcatgagcgtttacttcaacgaggtagggtgccaacaac
aagtatgtccctcgcgccgtgctcgtcgacttggaacccggtaccatggatgctgtccgt
gccggtcccttcggccagcttttccgccccgacaacttcgtcttcggtcagtccggtgcc
ggcaacaactgggcaaagggccactacaccgagggtgctgagctggttgatcaggttctc
gatgtcgtccgtcgcgaggctgagggctgtgactgccttcagggtttccagatcacccac
tcgcttggtggtggtaccggtgccggtatgggtacgctgctgatctccaagatccgcgag
gagttccctgaccgcatgatggctaccttctccgtcatgccctctcccaaggtctccgac
accgtcgtcgagccctacaacgccactctctccgtccaccagctggtcgagaactcagac
gagaccttctgcattgacaacgaggctctgtacgacatctgcatgcgtaccctgaagcta
tccaacccctcatacggtgacttgaaccaccttgtctccgccgtcatgtctggtgttact
acttgcctgcgtttccctggccagcttaactctgacctgcgcaagttggctgtcaacatg
gtgccattccctcgtctgcacttcttcatggtcggctttgcgcctctcactagtcgtggt
gcccactctttccgtgctgtcacggttcccgagctgacccagcaaatgttcgaccccaag
aacatgatggctgctgctgatttccgcaacggtcgttacttgacatgctctgc-------
------------------------------------------tggggtgatcagaagaag
gccatgagctctactgctggtgtctcacaggtgttgaacagatacacattcgcatctact
ttgtcacatttgcgaagaacgaatactccggttggtagagatggtaagcttgccaagcca
cggcagcttcacaacacccactggggcctggtctgtccggccgagacgcctgaaggtcag
gcttgtggcttagtcaagaacctttcccttatgtgctccatcagcgtgggtacctcgacg
gaaccaattatagaatatatgatttcgcgaaatatggaggttctggaagagtatgaacct
caaaggtacccacatgctacgaagatctttctcaatggatcgtggattggtatccatcaa
gatccaaaagccctcgttcgagatgttcaacagttacgccggacgaatcagattccagct
gaagtatccctaattcgagatattcgtgatcgcgaattcaagatcttctcagatgccggc
cgtgttatgcggcctttgtttgtggtccaccaagaagatgatcctgacaacaacattgaa
aagggctcattagtcttgacaaaagacatggtccggcggcttgaaatagatcagaccctt
ccacctggaagcgacgaatatttcggatggcagggcttggtcaatgccggtgtcatcgaa
tatatggatgccgaggaagaggaaaccgccatgatttgcatgacccccgaagacctagag
gctttcagaatgaccaagttgggccatcccgaaacgcgcccaataagcgattaaagacga
gaatgaatccgacaacacatacgtacacccactgtgaaattcaccccagtatgcttcttg
gtatttgtgccagcatcatccccttccctgatcacaaccaggtaag
>Xylaria_tongrenensis_GMB1169
gatcattaacgagtaccaacccctgtgaactaccaacgttgcctccgcaatctgtttgat
ctgaactaatagttaaaactttcaacaacggatctcttggttctggcatcgatgaagaac
gcagcgaaatgcgataagtaatgtgaattgcagaattcagtgaatcatcgaatctttgaa
cgcatattgcgcccattagtattctagtgggcaggaccgttcgagcgtcatttcgaccct
taagccttagttgcttagtgttgggagcctacgtagctcctcaaagttagtggcggagtt
ggtcacactctagacgtagtaatatctcgcctaagttgaactatccctgccgtaaaaccg
gtgacct-----------------------------taaccaaatcggtgctgctttctg
gcaacaaatttctggcgagcacggtctcgacggcaatggagtgtatcagctacaacggaa
cctccgagctccagctggagcgcatgagcgtttacttcaacgaggtagggtgctaacaac
aagtatgtccctcgtgccgtgctcgtcgatttggaacccggtaccatggatgctgtccgt
gccggtcccttcggccagcttttccgccccgacaacttcgtct-----------------
------------------------------------------------------------
------------------------------------------------------------
------------------------------------------------------------
------------------------------------------------------------
------------------------------------------------------------
------------------------------------------------------------
------------------------------------------------------------
------------------------------------------------------------
------------------------------------------------------------
------------------------------------------------------------
------------------------------------------------------------
------------------------------------------tggggtgatcagaagaag
gccatgagctctactgctggtgtctcgcaggtgttgaacagatacacattcgcatctact
ttgtcacatttgcgaagaacgaatactccggttggtagagatggtaagcttgccaagccg
cggcagcttcacaacacccactggggtctagtttgtccggccgagacgcctgaaggtcag
gcttgtggcttagtcaagaacctttcccttatgtgctctatcagcgtgggtacttcgacg
gaacctattatagaatatatgatttcgcgaaatatggaggttctggaagagtacgaacct
cagagatacccacatgctacgaagatctttctcaatggatcttggattggtatccaccaa
gatccaaaagctctcgtcagagatgttcaacagctacgccggacgaatcagatccccgct
gaagtatccctgatccgagatattcgtgatcgtgaattcaagatcttctcagatgccggc
cgggttatgcggcccttgtttgttgtccaccaagaagatgatcatgacaacaacatcgaa
aagggcacattagtcttgacaaaagatatggtccggcggcttgaaatagatcagaccctt
ccacctggaagcgacgaatatttcggatggcagggcttggtcaatgctggtgtcatcgaa
tatatggatgccgaggaagaggaaaccgccatgatttgcatgacacccgaagacctggag
gctttcagaatgaccaagttaggccatcccgaaatgcacccaataagcgattaaagacga
gaatgaatccaacaacgcatacgtatacccactgtgaaattcaccccagtatgcttcttg
gtatttgtgccagcatcatccccttccctgatcacaaccaggtaag
>Xylaria_ovate_GMB1085
gatcattaaagagtaccaacccatgtgaactacctacgttgcctcggcaatctgtttgat
ctgaactaatagttaaaactttcaacaacggatctcttggttctggcatcgatgaagaac
gcagcgaaatgcgataagtaatgtgaattgcagaattcagtgaatcatcgaatctttgaa
cgcatattgcgcccattagtattctagtgggcaggaccgttcgagcgtcatttcaaccct
taagcccctgttgcttagcgttgggagcctacgtagctcctcaaagttagtggcggagtt
ggtcacactctagacgtagtaatatctcgcctaagttggaccgcccccgccgtaaaaaca
gtgacct-----------------------------------------------------
------------------------------------------------------------
------------------------------------------------------------
------------------------------------------------------------
------------------------------------------------------------
------------------------------------------------------------
------------------------------------------------------------
------------------------------------------------------------
------------------------------------------------------------
------------------------------------------------------------
------------------------------------------------------------
------------------------------------------------------------
------------------------------------------------------------
------------------------------------------------------------
------------------------------------------------------------
------------------------------------------------------------
------------------------------------------tggggtgatcagaagaag
gccatgagctctactgctggtgtctcacaggtgttgaacagatacacattcgcatctact
ttgtcacatttacggagaacgaatactcccgttggcagagatggcaagcttgccaagcca
cggcagcttcacaacacccactggggtctggtctgtccggccgagacgcctgaaggccag
gcttgtggtttagtcaagaacctttctctcatgtgctccatcagcgtgggtacttcgacg
gaacctattatagaatatatgatttcgcgaaatatggaggttctggaagagtatgaacct
caaaggtacccacatgctacgaagatctttctcaacggatcgtggatcggtatccaccaa
gatccaaaagccctcgtcagagatgttcagcaattgcgccggacgaatcagattcccgct
gaagtatccctaattcgggatattcgtgatcgcgaattcaagatcttctcagatgcgggt
cgtgttatgcggcccttgtttgtagtccagcaagacgatgatcctgacaacggcatcgaa
aagggctcattagtcttgacaaaagatatggtccggcggcttgaaattgatcagacactt
ccacctggaagcgacgaatacttcggatggcaaggcttggtcaatgccggtgtcatcgaa
tatatggatgctgaggaagaagaaactgctatgatttgcatgacccctgaagacctggag
gctttcagaatgacaaagttgggccatcccgaaacgcgcccaataagcgattaaagacga
gaatgaatccgacgacacatacgtacacccattgtgaaattcaccccagtatgcttcttg
gtatttgtgccagtatcatcccattccccgatcacaatcaggtaag
>Xylaria_ovate_GMB1086
gatcattaaagagtaccaacccatgtgaactacctacgttgcctcggcaatctgtttgat
ctgaactaatagttaaaactttcaacaacggatctcttggttctggcatcgatgaagaac
gcagcgaaatgcgataagtaatgtgaattgcagaattcagtgaatcatcgaatctttgaa
cgcatattgcgcccattagtattctagtgggcaggaccgttcgagcgtcatttcaaccct
taagcccccgttgcttagcgttgggagcctacgtagctcctcaaagttagtggcggagtt
ggtcacactctagacgtagtaatatctcgcctaagttggaccgcccccgccgtaaaaaca
gtgacct-----------------------------------------------------
------------------------------------------------------------
------------------------------------------------------------
------------------------------------------------------------
------------------------------------------------------------
------------------------------------------------------------
------------------------------------------------------------
------------------------------------------------------------
------------------------------------------------------------
------------------------------------------------------------
------------------------------------------------------------
------------------------------------------------------------
------------------------------------------------------------
------------------------------------------------------------
------------------------------------------------------------
------------------------------------------------------------
------------------------------------------tggggtgatcagaagaag
gccatgagctctactgctggtgtctcacaggtgttgaacagatacacattcgcatctact
ttgtcacatttacggagaacgaatactcccgttggcagagatggcaagcttgccaagcca
cggcagcttcacaacacccactggggtctggtctgtccggccgagacgcctgaaggccag
gcttgtggtttagtcaagaacctttctctcatgtgctccatcagcgtgggtacttcgacg
gaacctattatagaatatatgatttcgcgaaatatggaggttctggaagagtatgaacct
caaaggtacccacatgctacgaagatctttctcaacggatcgtggatcggtatccaccaa
gatccaaaagccctcgtcagagatgttcagcaattgcgccggacgaatcagattcccgct
gaagtatccctaattcgggatattcgtgatcgcgaattcaagatcttctcagatgcgggt
cgtgttatgcggcccttgtttgtagtccagcaagacgatgatcctgacaacggcatcgaa
aagggctcattagtcttgacaaaagatatggtccggcggcttgaaattgatcagacactt
ccacctggaagcgacgaatacttcggatggcaaggcttggtcaatgccggtgtcatcgaa
tatatggatgctgaggaagaagaaactgctatgatttgcatgacccctgaagacctggag
gctttcagaatgacaaagttgggccatcccgaaacgcgcccaataagcgattaaagacga
gaatgaatccgacgacacatacgtacacccattgtgaaattcaccccagtatgcttcttg
gtatttgtgccagtatcatcccattccccgatcacaatcaggtaag
>Xylaria_digitata_HAST_919
gatcattaaagagtaccaacccatgtgaactacctacgttgcctcggcaatctgtttgat
ctgaactaatagttaaaactttcaacaacggatctcttggttctggcatcgatgaagaac
gcagcgaaatgcgataagtaatgtgaattgcagaattcagtgaatcatcgaatctttgaa
cgcacattgcgcccattagtattctagtgggcatgcctgttcgagcgtcatttcaaccct
taagcctctgttgcttagtgttgggagcctacgtagctcctcaaagttagtggcagagtc
ggtcacactctagacgtagtagtatctcgcctaagttggaccgtccttgccgtaaaaccg
gtgacctacctccaaaccggccaatgcgtaggagggtaaccaaatcggtgctgctttctg
gcaacaaatctctggcgagcacggtctcgacggcaatggagtgtaccagctacaacggaa
cctccgagctccagctggagcgcatgagcgtttacttcaacgaggtagggtgccaacaac
aagtatgtcccccgcgccgtcctcgtcgacttggaacccggtaccatggatgctgtccgt
gccggtccctttggccagcttttccgccccgacaacttcgtcttcggtcagtccggtgcc
ggcaacaactgggccaagggccactacaccgagggtgctgagctggttgacaacgttctc
gatgttgtccgtcgcgaggccgagggctgcgactgcctccagggcttccagatcacccac
tcgctcggtggtggtaccggtgctggtatgggtacgctgctgatctccaagattcgcgag
gagttccccgaccgtatgatggctaccttctctgtcatgccttctcctaaggtctcggac
accgttgtcgagccctacaacgccaccctctccgtccaccagctggtcgagaactcggac
gagaccttctgcattgacaacgaggctctgtacgacatctgcatgcgtaccctaaagcta
tccaacccctcctacggtgacctgaaccaccttgtctccgctgttatgtctggtgttact
acctgcctgcgtttccctggtcagcttaactctgacctgcgcaagttggctgtcaacatg
gtgccattccctcgtctgcacttcttcatggtcggctttgcgcctctgactagtcgtggt
gctcactctttccgtgctgtcacggttcccgagctgacccagcaaatgtttgaccccaag
aacatgatggctgccgcagacttccgcaacggccgttacctgacgtgctctgctatcttg
tagccgtggcaaggtctccatgaaggaagttgaggaccagattggggtgatcagaagaag
gccatgagctctactgctggcgtttcgcaggtgttgaacagatacacattcgcatctacg
ctttcacatttacgaagaacaaatactccagttggcagagatggtaagcttgccaaacca
cggcagcttcacaacacccactggggtctggtctgcccggccgagacgcctgagggtcag
gcttgtggtttggtcaaaaacctgtcacttatgtgctccatcagcgtgggtacgtcgacg
gaacctattatagaatatatgatttcgcgaaatatggaggttctggaagagtatgaacct
ctaaggtacccacatgctacgaagatcttcctcaacggatcgtggatcggtatccaccaa
gatccaaaagctctcgtcagggatgttcaacaattgcgccgaacgaatcagattccggct
gaagtatccctgattcgggatattcgtgatcgcgaatttaagatcttttcagatgctggt
cgtgtcatgcggcccttgttcgtggttgagcaagaagatgatcctgacaatggtattgag
aagggcacactagtcttgaaaaaagacatggtccggcggcttgagattgaccaaaccctc
ccacctggaagcgatgaatatttcggatggcaaggcttagtcaatgccggtgtcatcgaa
tatatggatgccgaggaagaagaaactgccatgatttgcatgactcccgaagacttggaa
gctttcagaatgaccaagttgggccatcctgaaacgagccgaataagcgactaaagacaa
agatgaacccgactacccacacgtacacccattgtgaaattcacccaagtatgcttcttg
gtatttgtgccagcatcattcccttccccgatcataaccaggtaag
>Xylaria_cf._heliscus_HAST_88113010
gatcattaaagagtaccaacccatgtgaactacctttgttgcctcggcaatctgtttgat
ctgaactaatagttaaaactttcaacaacggatctcttggttctggcatcgatgaagaac
gcagcgaaatgcgataagtaatgtgaattgcagaattcagtgaatcatcgaatctttgaa
cgcacattgcgcccattagtattctagtgggcatgcctgttcgagcgtcatttcaaccct
taagcctctgttgcttagtgttgggggcctacatagcccctcaaagttagtggcggagtc
ggtcacgctctagacgtagtagtatctcgcctaagttggac-gtccctgccgtaaaaccg
gtgacctacctccaaaccggccaatgcgtaggagggtaaccaaattggtgctgctttctg
gcaacaaatctctggcgagcacggtctcgacggcaatggagtgtattagctacaacggaa
cctccgagctccagctggagcgcatgagcgtttacttcaatgaggtagggtgctaacaac
aagtacgtccctcgcgccgtcctcgtcgacttggagcccggtaccatggatgctgtccgt
gccggtcctttcggccagctcttccgccccgacaatttcgtcttcggtcagtccggtgcc
ggcaacaactgggccaagggccactacaccgaaggtgctgagctggttgacaacgttctt
gatgtcgtccgccgcgaggctgagggttgcgactgcctccagggcttccagatcacccac
tctctcggtggtggtaccggtgctggtatgggtactctgctgatctccaagatccgtgag
gagttccccgaccgcatgatggctaccttctccgtcatgccctctcccaaggtctctgac
accgtcgtcgagccctacaatgccaccctctccgtccaccagctggtcgagaactctgac
gagaccttctgcattgacaacgaggctctgtacgacatctgcatgcgtaccctgaagctg
tctaacccctcatacggtgacttgaaccaccttgtctccgccgttatgtctggtgttacc
acctgcctgcgtttccctggtcaacttaactctgacctgcgcaagctggctgttaacatg
gtgccattccctcgtctgcacttcttcatggttggctttgcgcctctcactagccgtggt
gctcactccttccgtgctgtcacggttcccgagctgacccagcaaatgtttgaccccaag
aacatgatggctgctgctgacttccgcaacggtcgttacctgacctgctctgctatcttg
tagccgtggtaaggtttccatgaaggaagttgaggaccagattggggtgatcaaaagaaa
gccatgagctccactgctggcgtctcacaggtgttgaacagatacacattcgcatctact
ttgtcacatttgcgaaggacgaatacgcctgttggcagagatggcaagcttgccaagcca
cggcagcttcacaacacacactggggcctcgtctgcccggccgagacgcctgaaggtcag
gcttgtggtttagtcaagaacctgtctcttatgtgctccatcagcgtgggtacctcgacg
gaaccaattatagaatatatgatttcgcgtaatatggaggttctagaagagtatgaaccc
caaaggtacccgcatgccacaaagatcttcctcaacggatcatggatcggtatccaccaa
gatccaaaagctctcgtcagggacgtccaacaattacgtcggacgaatcagatcccggct
gaagtatccctgattcgggatattcgtgaccgcgaattcaagatcttctcagatgcaggc
cgtgtcatgcggcccttgttcgtggtcgagcaagaagatgatcctgacaacggcattgag
aagggtaccctagtcttgacaaaagacatggtccgacggcttgagattgaccaaaccctc
ccgcacggaagtgatgaatacttcggatggcaaggcttagtcaatgccggcgtcatcgag
tacatggatgctgaggaagaagaaaccgccatgatttgcatgacccccgaagacttggaa
gctttcagactgaccaaattaggccatcctgagaccagcctaataagcgactaaagacaa
gactaaacccaacaacccatacgtatacacactgtgaaattcaccccagtatgcttctcg
gcatctgtgccagcattatccctttccctgatcataaccaggtaag
>Xylaria_plebeja_HAST_91122401
gatcattaaagagtaccaacccatgtgaactacctacgttgcctcggcaatctgtttgat
ctgaactaatagttaaaactttcaacaacggatctcttggttctggcatcgatgaagaac
gcagcgaaatgcgataagtaatgtgaattgcagaattcagtgaatcatcgaatctttgaa
cgcacattgcgcccattagtattctagtgggcatgcctgttcgagcgtcatttcaaccct
taagcctctgttgcttagtgttgggagcctacgtagctccccaaagttagtggcggagtc
ggtcacactctagacgtagtagtatctcgcctaagttggactgtccttgccgtaaaaccg
gtgacctacctccaaaccggccaatgcgtaggagggtaaccaagttggtgctgctttctg
gcaacaaatctctggcgagcacggtctcgacggcaatggagtgtattagctacaacggaa
cctccgagctccagctggagcgcatgagcgtttacttcaacgaggtagggttccaacaac
aagtatgtccctcgcgccgtcctcgtcgacttggagcctggtaccatggacgccgtccgt
gccggtcccttcggccagctcttccgccccgacaacttcgtcttcggccagtctggtgcc
ggcaacaactgggccaagggtcactataccgagggtgctgagttggttgacaacgttctt
gacgtcgtccgccgcgaggctgagggttgcgactgcctccagggcttccagatcacccac
tcgctcggcggtggtaccggtgctggtatgggtactctgctgatctccaagatccgcgag
gagttccccgaccgcatgatggctaccttctccgtcatgccctctcccaaggtctccgac
accgtcgtcgagccctacaacgccaccctctccgtccaccagctggtcgagaactcggat
gagaccttctgcattgacaacgaggctctgtacgacatctgcatgcgtaccctgaagcta
tctaacccctcatacggtgacttgaatcaccttgtttccgccgtcatgtctggtgttacc
acctgtctgcgtttccctggtcagcttaactctgacctgcgcaagttggctgttaacatg
gtgccattccctcgtctgcacttcttcatggtcggctttgcgcctctcactagccgtggt
gcttactccttccgtgctgtcacggttcccgagctgacccagcaaatgttcgaccccaag
aacatgatggccgctgctgacttccgcaacggtcgttacctgacatgctctgctatcttg
tagccgtggcaaggtttccatgaaggaagttgaggaccagattggggcgatcaaaagaag
gccatgagctctactgctggtgtctcgcaggtgttgaacagatacacattcgcatctacg
ttgtcacatttacgaagaacgaatacgccggttggcagagatggtaagcttgccaagcca
cggcagcttcacaacacacactggggtctggtctgcccggctgagacgcctgaaggccag
gcttgtggtttagtcaaaaacttgtcccttatgtgctccatcagcgtgggtacgtcgacg
gaacccattatagaatatatgatttcgcgaaatatggaggttctagaagagtatgaacct
caaaggtacccacatgctaccaagatttttctcaacggatcatggatcggtatccaccaa
gatccaaaagctctcgtcagggacgttcaacaactgcgccggacgaaccagattccggct
gaggtatccttaattcgagatattcgtgatcgcgaatttaagatcttctcggatgctggc
cgtgtcatgcggcccttgtttgtggtcgagcaagaagacgatcctgacaacaacgttgag
aggggtaccctagtcttgacaaaagacatggtccggcggcttgagattgaccaaaccctc
cctcccggaagcgatgaatacttcggatggcaaggtttagtcaatgccggtgtcatcgaa
tatatggatgccgaggaagaagaaacggccatgatctgcatgactcccgaagacttggag
gctttcagattgaccaagttgggccatcccgagaccagcctaataagagactaaagacaa
ggctcaacccgacgacccatacatacacacactgtgaaattcacccaagcatgcttcttg
gcatttgtgccagcatcatccccttccctgatcataaccaggtaag
>Xylaria_luteostromata_var._macrospora_HAST_508
gatcattaaagagtaccaacccatgtgaactacctacgttgcctcggcaatctgtttgat
ctgaactaatagttaaaactttcaacaacggatctcttggttctggcatcgatgaagaac
gcagcgaaatgcgataagtaatgtgaattgcagaattcagtgaatcatcgaatctttgaa
cgcacattgcgcccattagtattctagtgggcatgcctgttcgagcgtcatttcaaccct
taagcccctgttgcttagtgttgggagcctacgtagctcctcaaagttagtggcggagtc
ggttacactctagacgtagtagtatctcgcctaagttggaccgcacctgccgtaaaaccg
gtgacctacctccaaaccggccaatgcgtaggagggtaaccaagttggtgctgctttctg
gcaacaaatctccggcgagcacggtctcgacggcaatggagtgtattagctacaacggaa
cctccgagctccagctggagcgcatgagcgtttacttcaacgaggtagggttccaacaac
aagtatgtccctcgcgctgtcctcgtcgacttggaacccggtaccatggatgccgtccgt
gccggccctttcggtcagctcttccgccccgacaacttcgtcttcggtcagtccggtgcc
ggcaacaactgggccaagggtcactataccgagggtgctgagttggttgataacgttctt
gacgtcgtccgccgcgaggctgagggctgcgactgcctccagggcttccagatcacccac
tcgctcggtggtggtactggtgctggtatgggtactctgctgatctccaagatccgcgag
gagttccccgaccgcatgatggctaccttctccgtcatgccctctcccaaggtctccgac
accgtcgtcgagccctacaacgccaccctctccgtccaccagctggtagagaactcggac
gagaccttctgcattgacaacgaggctctgtacgacatttgcatgcgcaccctgaagcta
tctaacccctcatacggtgacttgaatcaccttgtttccgccgttatgtctggtgttacc
acctgtctgcgtttccctggtcagcttaactctgacctgcgcaagttggctgtcaacatg
gtgccattccctcgtctgcacttcttcatggtcggctttgcgcctctcactagccgtggt
gcttactccttccgtgctgtcacggttcccgagctgacccagcaaatgttcgaccccaag
aacatgatggctgctgctgacttccgcaacggtcgttacctgacatgctctgctatcttg
tagccgtggcaaggtttccatgaaggaagttgaggaccagattggggcgatcaaaagaag
gccatgagctctactgctggcgtctcgcaggtgttgaacagatacacattcgcatctacg
ttgtcacatttgcgaagaacgaatacgccggttggcagagatggtaagcttgccaaacca
cggcagcttcacaacacacactggggcctggtctgcccggccgagacgcctgaaggtcag
gcttgtggtttagtcaaaaacctatcccttatgtgctcgattagcgtgggtacgtcgacg
gaacctattatagaatatatgatttcgcgaaatatggaggttctagaagagtatgaatct
caaaggtacccaaatgctacaaagatctttctcaacggatcatggatcggtatccaccaa
gatccaaaagctctcgtcagggacgtccaacaactgcgccggacgaatcagattccggct
gaggtgtccctagttcgggatattcgtgatcgcgaatttaagatcttctcggatgctggc
cgtgtcatgcggcccttgtttgtggtcgagcaagaagacgatcctgacaacggtgttgag
aagggcaccctagtcttgacaaaagacatggtccggcggcttgagattgaccaaaccctc
cctcccggaagcgatgaatacttcggatggcaaggtttggtcaatgccggtgtcatcgaa
tatatggacgccgaggaagaagaaacggccatgatctgcatgactcccgaagacttggag
gctttcagattgaccaagttgggctatcctgagaccagcctaataagaggctaaagacaa
ggctcaacccgacgacccatacgtacacacactgtgaaattcacccaagcatgcttcttg
gcatttgtgccagcatcatccccttccctgatcataaccaggtaag
>Xylaria_intracolorata_HAST_90080402
gatcattaaagagtaccaacccatgtgaactacttacgttgcctcggcaatctgtttgat
ctgaactaatagttaaaactttcaacaacggatctcttggttctggcatcgatgaagaac
gcagcgaaatgcgataagtaatgtgaattgcagaattcagtgaatcatcgaatctttgaa
cgcacattgcgcccattagtattctagtgggcatgcctgttcgagcgtcatttcaaccct
taagccct-gttgcttagtattgggagcctacgtagctcctcaaagttagtggcggagtc
ggtcacactctagacgtagtagtatctcgcctaagttggaccgtccctgccataaaaccg
gtgacctacctccaaaccggccaatgcgtacgagggtaaccaaattggtgctgctttctg
gcaacaaatctctggcgagcacggtctcgacggcaatggagtgtattagctacaacggaa
cctccgagctccagctggagcgcatgagcgtttacttcaacgaggtagggtgccaacaac
aagtatgtccctcgcgccgtcctcgtcgacttggagcccggtaccatggatgctgtccgt
gccggtcccttcggccagctcttccgccccgacaactttgtcttcggtcagtccggtgcc
ggcaacaactgggccaagggtcattataccgagggtgctgagctggttgacaccgttctt
gacgttgtccgccgcgaggctgagggctgcgactgcctccagggcttccagatcacccac
tcgctcggtggtggtaccggtgccggtatgggtacgctgctgatctccaagatccgcgag
gagttccccgaccgcatgatggctaccttctccgtcatgccctctcccaaggtctctgac
accgtcgtcgagccctacaacgccaccctctccgtccaccagctggtcgagaactctgac
gagaccttctgcattgacaacgaggctctgtacgacatctgcatgcgtaccctgaagcta
tctaacccctcatacggtgacttgaaccaccttgtctccgccgttatgtctggtgttacc
acctgtctgcgtttccctggtcagcttaactctgacctgcgcaagttggctgtcaacatg
gtgccattccctcgtctgcacttcttcatggtcggcttcgcgcctctcactagccgtggt
gcccactccttccgtgctgtcacggttcccgagcttacccagcaaatgtttgaccccaag
aacatgatggctgccgctgacttccgcaacggtcgttacctgacatgctctgctatcttg
tagccgtggcaaggtttccatgaaggaagttgaggaccagattggggtgatcaaaagaag
gccatgagctctactgctggcgtctcacaggtgttgaacagatacacatttgcatctacg
ttgtcgcatttgcgaagaactaatacgccggttgggagagatggtaagcttgctaaacca
cggcagcttcataacacccactggggcctggtctgtccggccgagacacctgaaggtcag
gcttgtggtttagtcaaaaacctgtcccttatgtgctccatcagcgtgggtacgtcgacg
gaacctattatagaatatatgatttcgcgaaatatggaggttctagaagagtatgaacct
caaaggtacccacatgcaacaaagatctttctcaacggatcatggatcggtatccaccaa
gatccaaaatctctcgtcagggacgttcaacaactgcgccggacgaatcagattccggct
gaggtatccctaattcgggatattcgtgatcgcgagtttaagatcttctcagatgctggc
cgtgtcatgcggcccttgttcgtggtcgagcaagacaacgatcctgacaacggtattgag
aagggcactctagtcttgacaaaagacatggtccggcgccttgagattgattcaaccctc
ccgcaagggagcgatgaatacttcggatggcaaggcttggtcaatgccggcgtcatagaa
tatatggatgccgaggaagaagaaaccgccatgatttgcatgactcccgaagacttggag
gccttcagattgaccaagctaggcaatcctaagaccagcccaataagcgactaaagacaa
ggctgaacccgacgacccatacgtatacacactgtgaaattcacccaagtatgcttctcg
gtatttgtgccagcatcatccccttccctgatcacaaccaggtaag
>Xylaria_pseudoglobosa_GMB1092
gatcattaaagagtaccaacccatgtgaactaccaacgttgcctcggcaatctgtttgat
ctgaactaatagttaaaactttcaacaacggatctcttggttctggcatcgatgaagaac
gcagcgaaatgcgataagtaatgtgaattgcagaattcagtgaatcatcgaatctttgaa
cgcatattgcgcccattagtattctagtgggcaggaccgttcgagcgtcatttcgaccct
taagccttggttgcttagtgttgggagcctacgtagctcctcaaagtcagtggcggagtt
ggtcacactctagacgtagtaatatctcgcctaagttggaccatccctgccgtgaaaccg
gtgacct-----------------------------------------------------
-----------------------------------atggagtgtattagctacaacggaa
cctccgagctccagctggagcgcatgagcgtttacttcaacgaggtagggtgccaacaac
aagtatgtccctcgcgccgtcctcgtcgacttggagcccggtaccatggacgctgtccgt
gccggtcccttcggccagctcttccgccccgacaactttgtcttcggtcagtccggtgcc
ggcaacaactgggccaagggccactataccgagggtgctgagctggttgacaacgttctt
gacgttgtccgccgcgaggctgagggctgcgactgcctccagggcttccagatcacccac
tcgctcggcggtggtaccggtgccggtatgggtaccctgctgatctccaagatccgcgag
gagttccccgaccgcatgatggccaccttctccgtcatgccctcacccaaggtctctgat
accgtcgtcgagccctacaacgccaccctctccgtccaccagctggtcgagaactcggac
gagaccttctgcattgacaacgaggctctgtacgacatctgcatgcgtaccctgaagcta
tctaacccctcatacggtgacttgaaccaccttgtctccgccgttatgtctggtgttacc
acctgtctgcgtttccctggtcagcttaactctgacctgcgcaagttggctgtcaacatg
gtgccattccctcgtctgcacttcttcatggtcggctttgcgcctctcactagccgtggt
gcttactctttccgtgctgtcacggttcctgagctcacccagcaaatgtttgaccccaag
aacatgatggctgccgctgatttccgcaacggtcgttacctgacatgctctgct------
------------------------------------------tggggtgatcaaaagaag
gctatgagctctactgctggcgtctcgcaggtgttgaacagatacacattcgcctctacg
ttgtcacatttgcgaagaacgaatacgccggttggtagagatggtaagcttgccaagcca
cggcagcttcacaacacccactggggtctggtctgcccagccgagacgcctgaaggtcag
gcttgtggtctggtcaaaaatctgtcccttatgtgctccatcagcgtgggtacgtcgacg
gaacctattatagaatatatgatttcgcgaaatatggaggtgctagaagagtatgaacct
caaaggtatccgcacgctaccaagatctttctcaacggatcatggatcggtatccaccaa
gatccaaaagctctcgtcagggacgttcaacaactgcgccggacaaatcaaattccggcc
gaggtatccctgattcgggatattcgtgatcgcgaatttaagatcttctcagatgctggc
cgtgtcatgcggcccttgttcgtggttgagcaagaagatgatccagacaacggtattgag
aagggcaccctagtcctgacaaaagacatggtccggcggctcgagattgatcagaccctc
ccgcccggaagtgatgaatacttcggatggcaaggtttagtcaacgccggcgtcatcgaa
tatatggatgccgaggaagaagaaaccgccatgatttgcatgacgcccgaggatttggaa
gctttcagattgaccaagttaggccatcctgagaccagcccaataagcgactaaagacaa
ggatgaacccgacaacccatacgtatacacactgtgaaattcaccccagtatgcttctcg
gcatttgtgccagcattatccccttccctgatcataaccaggtaag
>Xylaria_shuqunii_GMB1106
gatcattaaagagtaccaacccatgtgaactacccacgttgcctcggcaatctgtttgat
ctgaactaatagttaaaactttcaacaacggatctcttggttctggcatcgatgaagaac
gcagcgaaatgcgataagtaatgtgaattgcagaattcagtgaatcatcgaatctttgaa
cgcacattgcgcccattagtattctagtgggcatgcctgttcgagcgtcatttcaaccct
taagcccctgttgcttagtgttgggagcctacgtagctccccaaagttagtggcagagtc
ggtcacactctagacgtagtagaatctcgcctaagttggaccgttctcgccgtaaaacca
gtgacct-----------------------------------------------------
-----------------------------------atggagtgtactagctacaacggta
cttccgagctccagctggagcgcatgagcgtctacttcaacgaggtagggtgccaacaac
aaatatgtccctcgcgccgtcctcgtcgatttggagcctggtaccatggatgctgtccgt
gccggtcccttcggccagctcttccgccccgacaacttcgtcttcggtcagtctggtgcc
ggcaacaactgggccaagggtcactacactgagggtgctgagctggtcgacaacgttctc
gatgtcgtccgtcgcgaggccgagggctgcgactgcctccagggcttccagatcacccac
tcgctcggtggtggtaccggtgccggtatgggcacgctgctgatctccaagatccgcgag
gagttccccgaccgcatgatggctaccttctccgttatgccctcccccaaggtctccgac
actgtcgtcgagccctacaacgccaccctctccgtccaccagctggtcgagaactcggac
gagaccttctgcattgataacgaggctttgtacgacatctgcatgcgtaccctgaagcta
tccaacccctcatacggtgacttgaaccaccttgtctccgccgtcatgtctggtgttact
acctgcttgcgtttcgctggtcagcttaactctgacctgcgcaagttggctgtcaacatg
gtgccattccctcgtctgcacttcttcatggttggctttgcgcctctcactagtcgcggt
gcccactctttccgtgccgtcacggttcccgagttgacacagcaaatgttcgaccccaag
aacatgatggctgccgctgacttccgcaatggtcgttacttgacatgctctgccatcttg
t-----------------------------------------tggggtgatcagaagaag
gccatgagctctaccgcgggtgtttcgcaggtgttgaacagatacacattcgcatctacc
ttgtcacatttgcgaaggacgaatactccagttggcagagatggtaagcttgccaagcca
cggcagcttcacaacacccactggggtctggtctgcccggccgagacacccgaaggccag
gcttgcggtctagtcaagaacctatcccttatgtgctccatcagcgtgggtacgtcgacg
gaacctattatagaatatatgatttcgcgaaatatggagcttctagaagagtacgaacct
caaaggtacccaaatgctacgaagatctttctcaacggatcgtgggtcggtatccaccaa
gatccaaaagctctcgtcagggatgttcaacagctacgccggacaaatcagattccagcc
gaagtatccctgattcgggatattcgtgatcgtgaattcaagatcttctcagacgcaggt
cgtgttatgcggcctttgtttgtggtcgagcaagaggatgatcccgataacgatgtacag
aagggcacactagtcttgacaaaagacatggtccggcgacttgagattgaccaaaccctt
ccacccggaagcgatgaatattttggatggcaaggcttggtcaatgctggcgtcatcgag
tatatggatgccgaggaagaagaaaccgccatgatctgcatgactcccgaagacttggag
gctttcagattgaccaaattgggccatcctgagacgagcctaataagcgactaaaaacaa
ggatgaacccgacgactcatacgtacacccattgtgaaattcacccgagtatgcttcttg
gtatttgtgccagcattatccccttccccgaccataatcaggtaag
>Xylaria_shuqunii_GMB1105
gatcattaaagagtaccaacccatgtgaactacccacgttgcctcggcaatctgtttgat
ctgaactaatagttaaaactttcaacaacggatctcttggttctggcatcgatgaagaac
gcagcgaaatgcgataagtaatgtgaattgcagaattcagtgaatcatcgaatctttgaa
cgcacattgcgcccattagtattctagtgggcatgcctgttcgagcgtcatttcaaccct
taagcccctgttgcttagtgttgggagcctacgtagctccccaaagttagtggcagagtc
ggtcacactctagacgtagtagaatctcgcctaagttggaccgttctcgccgtaaaacca
gtgacct-----------------------------------------------------
-----------------------------------atggagtgtactagctacaacggta
cttccgagctccagctggagcgcatgagcgtctacttcaacgaggtagggtgccaacaac
aaatatgtccctcgcgccgtcctcgtcgatttggagcctggtaccatggatgctgtccgt
gccggtcccttcggccagctcttccgccccgacaacttcgtcttcggtcagtctggtgcc
ggcaacaactgggccaagggtcactacactgagggtgctgagctggtcgacaacgttctc
gatgtcgtccgtcgcgaggccgagggctgcgactgcctccagggcttccagatcacccac
tcgctcggtggtggtaccggtgccggtatgggcacgctgctgatctccaagatccgcgag
gagttccccgaccgcatgatggctaccttctccgttatgccctcccccaaggtctccgac
actgtcgtcgagccctacaacgccaccctctccgtccaccagctggtcgagaactcggac
gagaccttctgcattgataacgaggctttgtacgacatctgcatgcgtaccctgaagcta
tccaacccctcatacggtgacttgaaccaccttgtctccgccgtcatgtctggtgttact
acttgcttgcgtttccctggtcagcttaactctgacctgcgcaagttggctgtcaacatg
gtgccattccctcgtctgcacttcttcatggttggctttgcgcctctcactagtcgcggt
gcccactctttccgtgccgtcacggttcccgagttgacccagcaaatgttcgaccccaag
aacatgatggctgccgctgacttccgcaatggtcgttacttgacatgctctgccatcttg
t-----------------------------------------tggggtgatcagaagaag
gccatgagctctaccgcgggtgtttcgcaggtgttgaacagatacacattcgcatctacc
ttgtcacatttgcgaaggacgaatactccagttggcagagatggtaagcttgccaagcca
cggcagcttcacaacacccactggggtctggtctgcccggccgagacacccgaaggccag
gcttgcggtctagtcaagaacctatcccttatgtgctccatcagcgtgggtacgtcgacg
gaacctattatagaatatatgatttcgcgaaatatggagcttctagaagagtacgaacct
caaaggtacccaaatgctacgaagatctttctcaacggatcgtgggtcggtatccaccaa
gatccaaaagctctcgtcagggatgttcaacagctacgccggacaaatcagattccagcc
gaagtatccctgattcgggatattcgtgatcgtgaattcaagatcttctcagacgcaggt
cgtgttatgcggcctttgtttgtggtcgagcaagaggatgatcccgataacgatgtacag
aagggcacactagtcttgacaaaagacatggtccggcgacttgagattgaccaaaccctt
ccacccggaagcgatgaatattttggatggcaaggcttggtcaatgctggcgtcatcgag
tatatggatgccgaggaagaagaaaccgccatgatctgcatgactcccgaagacttggag
gctttcagattgaccaaattgggccatcctgagacgagcctaataagcgactaaaaacaa
ggatgaacccgacgactcatacgtacacccattgtgaaattcacccgagtatgcttcttg
gtatttgtgccagcattatccccttccccgaccataatcaggtaag
>Xylaria_allantoidea_HAST_94042903
gatcattaaagagtaccaacccatgtgaactacctacgttgcctcggcaatctgtttgat
ctgaacgaatagttaaaactttcaacaacggatctcttggttctggcatcgatgaagaac
gcagcgaaatgcgataagtaatgtgaattgcagaattcagtgaatcatcgaatctttgaa
cgcacattgcgcccactagtattctagtgggcatgcctgttcgagcgtcatttcaaccct
taagcctctgttgcttagtgttgggagcctacgtagctcctcaaagttagtggcggagct
ggtcacactccaggcgtagtagcatctcgcttgagttaggccgtcccagccgtaaaaccg
gtgacctacctccagaccggccaatgcgtaggagggtaaccaaattggtgctgctttctg
gcaacaaatctccggcgagcacggtctcgacggcaatggagtgtattagctacaacggaa
cctccgagctccagctagagcgcatgagcgtttacttcaacgaggtagggtgctaacaac
aagtatgtccctcgtgccgtcctcgtcgatttggagcccggtaccatggatgccgtccgt
gccggtcccttcggccagctcttccgccccgacaacttcgtcttcggccagtccggtgcc
ggcaacaactgggccaagggtcactacaccgagggtgctgagctggtcgacaacgttctc
gatgtcgtccgtcgcgaggctgagggctgcgactgcctgcagggcttccagatcacccac
tcgcttggtggtggtaccggtgccggtatgggtacgctgctgatctctaagatccgcgag
gagttccctgaccgcatgatggctaccttctccgtcatgccctctcccaaggtctccgac
accgttgtcgaaccctataacgccactctttccgtccaccagctggtcgagaactccgac
gagaccttctgcattgacaacgaggctctgtacgacatttgcatgcgtaccctgaagcta
tctaacccctcatacggtgacttgaaccaccttgtctccgctgttatgtccggtgttacc
acctgcttgcgtttccctggtcagcttaactctgacctccgcaagttggccgtcaacatg
gtgccattccctcgtctgcacttcttcatggttggctttgcgcctctcactagtcgtggt
gctcactctttccgtgctgtcacggtccctgagttgacccagcaaatgtttgaccccaag
aacatgatggctgccgctgacttccgcaacggtcgctacctgacctgctctgctatcttg
tagccgcggtaaggtttccatgaaggaggttgaggaccagattggggtgatcaaaagaag
gccatgagctccactgctggcgtttcgcaggtgctgaacagatacacattcgcatctacc
ttgtcacatctgcgaagaacgaatactccggtcggcagagatggtaagcttgccaagcca
cggcagcttcacaacacccactggggtctcgtctgcccagccgagacgcccgaaggtcag
gcttgtggtctagtaaaaaacctgtcacttatgtgctctatcagcgtaggtacgtcgacg
gaacctattatagaatatatgatttcgcgtaatatggaggttctggaggagtacgaacct
caaaggtacccccacgctacgaagatctttctgaacggatcatggatcggcatccatcaa
gatccaaaagctcttgtcagggatgttcaacagctgcgccggacgaatcagattccggct
gaagtatcactgattcgggagatccgtgatcgtgaattcaagatcttctcagacgctggt
cgtgtcatgcgacccttgtttgtggtcgagcaagaaggtgaccctgacaacggtatcgag
aagggtacactagtcttgaaaaaggacatggtccggcggcttgagattgaccaaaccctc
ccacccggaagcgatgaatatttcggatggcaaggcttggtcaatgctggtgtcattgaa
tatatggatgccgaggaagaagaaactgccatgatctgcatgactcccgaagacttggag
gctttcagattaaccaagttgggctaacccgaaacgagcccaacaagcgactcaagacaa
agatgaatccgacaacccatacatacacccattgcgaaattcaccctagtatgcttcttg
gtatttgtgccagcatcatccccttccctgatcataaccaggtaag
>Xylaria_regalis_HAST_920
gatcattaaagagtaccaacccatgtaaactaccgacgttgcctcggcaatctgtctgat
ctgaaattaaagttaaaactttcaacaacggatctcttggttctggcatcgatgaagaac
gcagcgaaatgcgataagtaatgtgaattgcagaattcagtgaatcatcgaatctttgaa
cgcatattgcgcccattagtattctagtgggcatgcctgttcgagcgtcattttaaccct
taagcctctgttgcttagtgttgggagcttacgtagctccttaaagttagtggcggagtt
ggttacactctaggcgtagtagtatctcgcctaagttggactgtccttgccattaaa-cg
gtgacctacctccaaaccggccaatgcgtaggagggtaaccaaattggtgccgctttctg
gcaacaaatctccggcgagcatggtctcgacggcaatggagtgtactagttataacggaa
cctccgagctccagctggagcgcatgagcgtttacttcaacgaggtagggtgccaacaac
aagtatgtccctcgcgccgtcctcgtcgatttggaacctggtaccatggatgctgtccgt
gccggtcccttcggccagctcttccgccccgacaatttcgtcttcggtcagtccggtgcc
ggcaacaactgggccaaaggtcactacaccgagggtgctgagctggttgacaacgttctc
gatgtcgtccgtcgcgaggccgagggctgcgactgcctgcaaggcttccagattacccac
tcgctcggtggtggtaccggtgccggtatgggtacactgctgatctccaagatccgcgag
gagttccccgaccgcatgatggctaccttctctgtcatgccctctcccaaggtctccgac
accgtcgtcgagccctacaacgccactctctccgtccaccagctggtcgagaactcggac
gagaccttctgcattgacaacgaggctctgtacgacatctgcatgcgtactctaaagcta
tccaacccctcatacggcgacttgaaccaccttgtctctgctgttatgtctggtgttacc
acctgcctgcgtttccccggtcagcttaactctgacctccgcaagttggctgtcaacatg
gtgccattccctcgtctgcacttcttcatggtcggctttgcacctcttactagtcgtggt
gctcactctttccgtgctgtcacggttcccgagttgacccagcaaatgttcgaccccaag
aacatgatggctgccgctgacttccgcaacggtcgctacctgacatgctctgctatcttg
tagccgtggcaaggtttccatgaaggaggtggaggaccagattggggtgaccagaagaag
gccatgagctctactgctggcgtttcgcaggtgttgaacagatacacattcgcatctacc
ttgtcacatttgcgaagaacgaataccccggttggcagagatggtaagcttgccaagcca
cggcagcttcacaacacccactggggtctggtctgcccagccgagacgcctgaaggtcag
gcttgtggtttagtcaaaaacctgtcccttatgtgctctatcagcgtgggtacgtcgacg
gaacctattatagagtatatgatttcgcgaaatatggaggttctagaagagtatgaacct
caaaggtacccacatgctacaaagatctttttgaacggatcatggattggtatccaccaa
gatccaaaagctctcgttagggatgttcaacagctacgccggacgaatcagattccagct
gaagtatccttgattcgggatattcgtgatcgcgaatttaagatcttctcagatgctggc
cgtgtcatgcggcccttgtttgtcgttgagcaggaagatgatccagacaacggcattgag
aagggcacgctggtattgaaaaaagacatggtccggcggctcgagattgatcaaaccctc
ccacccggaagcgacgaatattttggatggcaaggcttagtcaacgccggtgtcattgaa
tatatggatgccgaagaggaagaaactgctatgatttgcatgactcccgaggacctggag
gctttcagaatgtctaagttgggccatcctgaaacgagcctaataagcgactaaagacaa
agatgaacccgactacccatacgtacacccattgtgaaattcacccaagtatgcttcttg
gtatttgtgccagcatcatccccttccctgatcataaccaggtaag
>Xylaria_dadugangensis_GMB1036
gatcattaaagagtaccaacccatgtgaactacctacgttgcctcggcaatctgtttgat
ctgaactaatagttaaaactttcaacaacggatctcttggttctggcatcgatgaagaac
gcagcgaaatgcgataagtaatgtgaattgcagaattcagtgaatcatcgaatctttgaa
cgcacattgcgcccattagtattctagcgggcatgcctgttcgagcgtcatttcaaccct
taag-ccctgttgcttagcgttgggagcctacctagctcctcaaagttagtggcggagtc
ggtcacactctagacgtagtagtatctcgcctgagttgggccgtccctgccgtaaaacca
gtgacct-----------------------------------------------------
---------------------------------caatggagtgtattagctacaacggaa
cctccgagctccagttagaacgtatgagcgtttacttcaacgaggtggggcgccaacaac
aaatatgtccctcgcgcccccctcctatatttagaacccggcaccgtggatgctgtccgt
gccggtcctttcggccatctcttccccccacacaactttgtcttccgccaatccggtgcc
ggcaacaagtgggccaggggtctccacacc------------------------------
------------------------------------------------------------
------------------------------------------------------------
------------------------------------------------------------
------------------------------------------------------------
------------------------------------------------------------
------------------------------------------------------------
------------------------------------------------------------
------------------------------------------------------------
------------------------------------------------------------
------------------------------------------------------------
------------------------------------------tggggtgatcagaagaag
gccatgagctctactgctggtgtttcgcaggtgttgaacaggtacacattcgcatctacc
ttgtcacatttgcgaagaacgaatactccggttggcagagatggtaagcttgccaaacca
cgacagcttcacaacacccactggggtctggtctgcccggctgagacgcctgaaggccag
gcttgtggtttagtcaagaacctgtctcttatgtgctccatcagcgtgggtacgtcgacg
gaacctattatagaatacatgatttcgcgaaacatggaggttctggaagagtatgaaccc
caaaggtacccacatgctacgaagatctttctcaacggatcctggattggtatccaccaa
gatccaaaagctctcgtcagggatgttcaacaattgcgccggacaaatcagattccggct
gaggtatctctgattcgagaaattcgtgaccgcgaatttaagatcttctcagacgctggc
cgcgtcatgcggccgttgtttgtggtcgagcaagaagatgatcccgataacaatattgag
aagggcacactggtcttgaaaaaagacatggtccgtcggcttgagatcgaccaaaccctc
ccacccggaagcgatgaatatttcggatggcaaggcttggtaaatgccggtgtcatagaa
tatatggacgccgaggaagaagaaacagccatgatttgcatgactcccgaagacttggag
gctttcagaatgacgaagttggggcatcctgaatcgagcccaataagcgactaaagacga
ggatgaatccgacgacccatacatacacccattgtgaaattcacccaagtatgcttcttg
gtatatgtgccagcatcatcc-------------------------
>Xylaria_montagnei_HAST_495
gatcattaaagagtaccaacccatgtgaactacctacgttgcctcggcaatctgtctgat
ctgaactaatagttaaaactttcaacaacggatctcttggttctggcatcgatgaagaac
gcagcgaaatgcgataagtaatgtgaattgcagaattcagtgaatcatcgaatctttgaa
cgcacattgcgcccattagtattctagtgggcatgcctgttcgagcgtcatttcaaccct
taagcccctgttgcttagcgttgggagcctacgtagctcctcaaagttagtggcggagtc
ggtcacactctagacgtagta-tatctcgcctgagttgggccgtccctgccgtaaaaccg
gtgacctacctccaaaccggccaatgcgtaggagggtaaccaaattggtgctgctttctg
gcaacaaatctctggcgagcacggcctcgacggcaatggagtgtattagctacaatggaa
cctctgagctccagctggaacgcatgagcgtctacttcaatgaggtagggtgccaacaac
aagtatgtccctcgcgccgtcctcgtcgacttggaacccggtaccatggatgctgtccgt
gccggtcctttcggccagctcttccgccctgacaactttgtcttcggccaatccggtgcc
ggcaacaactgggccaagggtcactacaccgagggtgctgagctggtcgacaacgttctt
gatgtcgtccgtcgcgaggctgaaggctgcgactgccttcagggcttccagattacccac
tcgctcggtggtggtaccggtgccggtatgggtacgctgctgatctctaagatccgcgag
gagttccctgaccgcatgatggctactttctccgtcatgccgtctcctaaggtctccgac
accgtcgtcgagccctacaatgccaccctgtccgtccaccagttggttgaaaactcggac
gagaccttctgcattgacaacgaggctttgtacgatatctgcatgcgtaccctaaagcta
tccaacccctcatacggcgacttgaaccaccttgtctccgctgtcatgtcgggcgttacc
acttgcctgcgtttccctggtcagctcaactctgacctgcgcaagttggctgtcaacatg
gtcccattccctcgtctacacttcttcatggtcggctttgcgccccttactagtcgtggt
gctcactctttccgtgccgtcacggttcccgaactgacccagcaaatgtttgaccccaag
aacatgatggctgctgctgacttccgcaacggtcgttacctgacatgctctgctattttg
tagccgcggcaaggtctccatgaaggaggttgaggaccagattggggtgatcagaagaag
gccatgagctctactgctggtgtttcgcaggtgttgaacaggtacacattcgcatctacc
ttgtcacatttgcgaagaacgaataccccggttggcagagacggtaagcttgccaagcca
cgacagcttcacaacactcactggggtctggtctgcccggctgagacgcctgaaggccag
gcttgtggtttagtcaagaatttgtctcttatgtgctctatcagcgtgggtacgtcgacg
gaacctattatagaatatatgatttcgcgaaacatggaggttctggaagagtatgaaccc
caaaggtacccacatgctacgaagatctttctcaacggatcctggattggtatccaccaa
gatccaaaagctcttgtcagggatgttcaacaattgcgccggacaaatcagattccggct
gaagtatctctgattcgggaaattcgtgatcgcgaatttaagatcttctcagacgctggc
cgcgtcatgcggcccttgtttgtggtcgagcaagaagatgaccctgataagaatattgag
aagggcacgctagtcttgaaaaaagacatggtccgacggcttgagatcgatcaaaccctc
ccacccggaagcgatgaatatttcggatggcaaggcttggtcaatgctggtgtcatcgaa
tatatggatgccgaggaagaagaaactgccatgatttgcatgactcctgaagacttggag
gctttcagattgaccaagttgggtcatcctgaaacgagccgaataagcgactgaagacaa
ggatgaatccgacgacccatacgtacacccactgtgaaattcacccaagtatgcttcttg
gtatatgtgccagcatcattcctttccccgatcataaccaagtaag
>Stilbohypoxylon_quisquiliarum_JDR_172
gatcattaaagagtaccaacccatgtgaattacctatgttgcctcggcaagctgtttgat
ctgaactaatagttaaaactttcaacaacggatctcttggttctggcatcgatgaagaac
gcagcgaaatgcgataagtaatgtgaattgcagaattcagtgaatcatcgaatctttgaa
cgcacattgcgcccattagtattctagtgggcatgcctgttcgagcgtcatttcaaccct
taagcctctgttgcttagtgttgggagcctacgtagctccttaaaattagtggcggagtc
ggtcacactctagacgtagtagcatctcgcctgagttggaccgtccctgccgtaaaaccg
gtgacctacctccaaaccggccaatgcgtaggagggtaaccaagttggtgctgctttctg
gcagcagatctctggcgagcacggcctcgacggcaatggagtgtaccagctacaacggaa
cctccgagctccagttggagcgcatgagcgtttacttcaacgaggtagggtgctaacaac
aagtatgttcctcgtgccgtcctcgtcgacttggaacccggcaccatggatgctgttcgc
gccggtcccttcggccagctcttccgccccgacaacttcgtcttcggtcagtccggtgcc
ggcaacaactgggccaagggccactacaccgagggtgctgagctggttgacaacgttctt
gatgtcgtccgtcgtgaggccgagggctgtgactgcctccagggcttccagatcacccac
tcgctcggtggtggtaccggtgctggtatgggtacgctgctgatctccaagatccgcgag
gagttccctgaccgcatgatggctaccttctccgtcatgccctctcccaaggtctctgac
accgttgtcgagccctacaacgccaccctctccgtccaccagctggttgagaactcagac
gagaccttctgtattgacaacgaggctctgtacgacatctgcatgcgtaccctgaagcta
tccaacccttcatacggtgacttgaaccacctcgtctccgctgtcatgtctggtgttaca
acctgcttgcgtttccctggtcaacttaactctgacctgcgcaagttggctgttaacatg
gtgccattccctcgtctgcacttcttcatggtcggctttgcgcctcttactagtcgtggt
gcttactctttccgtgccgtcacggtccctgagctaacccagcaaatgtttgaccccaag
aacatgatggctgccgctgacttccgtaacggtcgttacctaacgtgctctgctatcttg
tagccgtggcaaggtttccatgaaggaggttgaggaccagattggggtgatcagaagaag
gccatgagctccaccgctggtgtttcgcaggtgctgaacaggtacacattcgcatccacc
ttatcacatttacgaagaacgaataccccggttggcagagatggtaagctcgccaaacca
cggcagcttcacaacactcactggggtctggtctgcccggctgagacgcctgaaggccag
gcatgtggcttggtcaaaaatttgtcacttatgtgctcaatcagcgtgggtacgtcgacg
gaacctattatagaatatatgatttcgcgaaatatggaggttctggaagagtatgaaccc
caaaggtaccccaatgctacaaagatctttctcaatggatcgtggatcggtatccatcaa
gatcccaaagctcttgtcaggaatgtccaacagttgcgcgggacaaatcaaattccggct
gaagtatccctgattcgggatattcgtgatcgtgaattcaagatattctcagatgccggc
cgtgtcatgagaccattgtttgtggttgagcaagaagacgaccctgacaataatatcgag
aaaaactcgctggtcttgacaaaagacatggtccggcggcttgagatagaccagaccctt
ccgcctggaagtgacgaatatttcggatgggaaggcctggtcaatgccggtgttatcgaa
tatatggatgcagaagaggaagaaactgccatgatctgcatgactcccgaagatttagag
gctttcagattgaccaagttgggccatcctgagacgagccgaataaacgactcaagacaa
gaatgaacccgacaacacatacgtacacccactgtgaaattcacccaagtatgcttcttg
gtatttgcgccagtatcattcctttccccgatcataaccaggtaag
>Stilbohypoxylon_quisquiliarum_HAST_89091608
gatcattaaagagtaccaacccatgtgaattacctttgttgcctcggcaagctgtttggt
ctgaactaatagttaaaactttcaacaacggatctcttggttctggcatcgatgaagaac
gcagcgaaatgcgataagtaatgtgaattgcagaattcagtgaatcatcgaatctttgaa
cgcacattgcgcccattagtattctagtgggcatgcctgttcgagcgtcatttcaaccct
taagcctctgttgcttagtgttgggagcctacgtagctccttaaaattagtggcggagtc
ggtcacactctagacgtagtagcatctcgcctgagttggaccgtccctgccgtaaaaccg
gtgacctacctccaaaccggccaatgcgtaggagggtaaccaagttggtgctgctttctg
gcagcagatctctggcgagcatggcctcgacggcaatggagtgtatcagctacaacggaa
cctccgagctccagttggagcgcatgagcgtttacttcaacgaggtagggtgctaacaac
aagtatgttcctcgtgccgtcctcgtcgacttggaacccggtaccatggatgctgtccgt
gccggtcccttcggccagctcttccgccccgacaacttcgtcttcggtcaatccggtgcc
ggcaacaactgggccaagggccactacactgagggtgctgagctggttgacaacgttctt
gatgtcgtccgtcgcgaggccgagggctgtgactgcctccagggcttccagatcacccac
tcgctcggtggtggtaccggtgctggtatgggtacgctgctgatctccaagatccgcgag
gagttccctgaccgcatgatggctaccttctccgtcatgccctctcccaaggtctccgac
accgtcgtcgagccctacaacgccaccctctccgtccaccagctggtcgagaactcagac
gagaccttctgcattgacaacgaggctctgtacgacatctgcatgcgtaccctgaagcta
tccaacccttcatacggtgacttgaaccacctcgtctccgctgtcatgtccggtgttaca
acctgcttgcgtttccctggtcagcttaactctgacctacgcaagttggctgttaacatg
gtgccattccctcgtctgcacttcttcatggtcggctttgcgcctcttactagtcgtggt
gcttactctttccgtgccgtcacggtccccgagctgacccagcaaatgtttgaccccaag
aacatgatggctgccgctgacttccgtaacggtcgttacctaacatgctctgctatcttg
tagccgtggcaaggtttccatgaaggaggtcgaggaccagattggggtgatcaaaagaag
gccatgagctccaccgcaggtgtttcgcaggtgttgaacaggtacacattcgcatctacc
ttgtcgcatttgcgaagaacgaatactccggttggcagagatggtaaactcgccaagcca
cggcagcttcacaacactcactggggtctggtctgcccggccgagacgcctgaaggccag
gcatgtggcttggtcaaaaacttgtcactcatgtgctcaatcagcgtgggtacgtcgacg
gaacctattatagaatatatgatttcgcgaaatatggaggttctggaagagtatgaacct
caaaggtacccaaacgctacgaagatctttctcaatggatcgtggatcggtatccatcaa
gatccaaaagctcttgtcagggatgttcagcaactacgccggacaaatcagattccggct
gaagtatccctgattcgggatattcgtgatcgtgaattcaagatcttctcagatgccggc
cgtgttatgcgaccattgtttgtggttgagcaagaagacgatcctgacaacaatatcgag
aaaaactcgctggtcttgacaaaagacatggtccgaaggcttgagatagaccagaccctt
ccacctggaagtgatgaatatttcggatgggatggcttggtcaatgccggtgttatcgaa
tatatggatgccgaggaagaagaaactgccatgatctgcatgactcccgaagatttggag
gctttcagattgaccaagttaggccatcctgagacgagccgaataaacggctcaagacaa
gaatgaacccgacgacacatacgtacacccactgtgaaattcacccaagtatgcttcttg
gtatttgcgccagtatcatccccttccctgatcacaaccaggtaag
>Xylaria_atrosphaerica_HAST_91111214
gatcattaaagag-accaacccatgtgaattacctatgttgcttcggtcttttatttgat
ctgaattaatcgttaaaactttcaacaacggatctcttggttctggcatcgatgaagaac
gcagcgaaatgcgataagtaatgtgaattgcagaatttagtgaatcatcgaatctttgaa
cgcacattgcgcccattagtattctagtgggcatgcctgttcgagcgtcatttcaaccct
taagcctctgttgcttagtgttgggagcctacgtagctcctcaaaagtagtggcggagtc
ggtcacactctagacgtagtaatatctcgcctgagttggaccgtccttgccgtaaaaccg
gtgacctaccttcaaactggccaatgcgtaggagggtaaccaaattggtgctgctttctg
gcaacaaatctctggcgagcacggtctcgatggcaatggagtgtatcagctacaatggaa
cctccgagctccagctggagcgcatgagcgtttacttcaacgaggtagggtgccaacaac
aagtacgtccctcgcgccgtcctcgtcgacttggagcccggtaccatggatgctgtccgt
gccggtccttttggccagctcttccgccccgacaacttcgtcttcggtcagtccggtgcc
ggcaacaactgggcaaagggccattacactgagggtgctgagctggtcgacaacgttctc
gatgtcgtccgtcgcgaggctgagggctgcgactgcctccagggcttccagatcacccac
tctctcggtggtggtaccggtgccggtatgggtacgctgctgatctccaagatccgcgag
gagttccccgaccgcatgatggctaccttctccgtcatgccctctcccaaggtctccgac
accgtcgtcgagccctacaacgccaccctctccgtccaccagctggtcgagaactcggac
gagaccttctgcattgacaacgaggctctgtacgacatctgcatgcgtaccctgaagcta
tccaacccctcatacggtgacttgaaccaccttgtctccgccgtcatgtctggtgttacc
acctgcctgcgtttccctggtcagcttaactctgacctgcgcaagttggctgtcaacatg
gtgccattccctcgtctgcacttcttcatggtcggctttgcgcctctcactagtcgtggt
gctcactctttccgtgctgtcacggttcccgagctgactcagcaaatgttcgaccccaag
aacatgatggctgccgctgacttccgcaacggtcgttacctgacatgctctgctatcttg
tagccgtggcaaggtttccatgaaggaggttgaggaccagattggggtgatcagaagaag
gcgatgagctctactgctggcgtttcacaggtgctgaacagatacacattcgcatctacc
ttgtcacatttacgaagaacgaatacgccagttggcagagatggtaagctggccaagcct
cggcagcttcacaacacgcactggggtttggtctgcccagccgaaacgcctgagggccag
gcttgtggtttagtcaaaaatctgtcccttatgtgctctatcagcgtgggtacgtcgacg
gaaccaattatagaatatatgatttcgcgaaatatggaggttctggaagagtatgaacct
caaaggtatccaaatgcgaccaagatatttctcaacggatcatggatcggcatccaccaa
gatcctaaagcgctcgtgagggatgtgcaacaactacgccggacgaaccagattccggct
gaagtgtccctgatccgagaaattcgcgatcgcgaatttaagatcttctcagatgctggc
cgtgtcatgcgaccattgttcgtggttgagcaagaagatggtgctgacaacggtgtcgag
aaaggctccctcgtcttgacaaaagacatggtccggcgactggagcttgactcaaccctg
ccacccggaagcgatgaatatttcggatggcaaggtttggtcaacgccggtgtcatcgag
tatatggatgccgaggaagaagaaactgccatgatttgcatgactcctgaagacttagag
gctttcaggctcactaagttaggcaaccccgagaccagcctaataggcgactaaagacaa
agctaaacccgacgacccatacgtacacgcattgtgaaattcacccgagtatgcttcttg
gcatttgtgccagcatcatcccctttcccgatcataaccaggtaag
>Xylaria_globosa_HAST_775
gatcattaaagag-accaacccatgtgaattacctacgttgcctcggctttagttattgt
ctggtaaaatagttaaaactttcaacaacggatctcttggttctggcatcgatgaagaac
gcagcgaaatgcgataagtaatgtgaattgcagaatttagtgaatcatcgaatctttgaa
cgcacattgcgcccattagtattctagtgggcatgcctgttcgagcgtcatttcaaccct
taagcctttgttgcttagtgttgggagcctacgtagctcctcaaaaccagtggctgagtc
ggtcacactctagatgtagtagcatctcgtctgagttgggctattcttgccgtaaaaccg
gtgacctaccttcaaaccggccaatgcgtaggagggtaaccaaattggtgctgctttctg
gcaacaaatctctggcgagcacggtctcgacggcaatggagtgtaccagctacaacggaa
cccctgagctccagctggagcgcatgagcgtttacttcaacgaggtagggtgctaacaac
aagtatgtccctcgcgccgtcctcgtcgacttggagcccggcaccatggatgctgtccgt
gccggtccttttggccagctcttccgccccgacaacttcgttttcggtcagtccggtgcc
ggcaacaattgggccaagggccactacaccgagggtgctgagctggttgacaacgttctc
gatgtcgtccgtcgcgaggctgagggctgtgactgcctccagggcttccagatcacccac
tcgctcggtggtggtaccggtgccggtatgggtacgctgctgatctccaagattcgcgag
gagttccccgatcgcatgatggctaccttctccgtcatgccctctcccaaggtctccgac
accgtcgtcgagccctataacgccaccctctccgtccaccagctggtcgagaactcggac
gagaccttctgcattgacaacgaggctctgtacgacatctgcatgcgtaccctgaagcta
tccaacccctcgtacggtgacttgaaccaccttgtctccgctgtcatgtctggtgttacc
acctgcctgcgtttccctggtcagcttaactctgacctacgcaagttggctgtcaacatg
gtgccattcccccgtctgcacttcttcatggtcggctttgcgcctcttactagtcgtggt
gctcactctttccgtgctgtcacggttcccgagttgactcagcaaatgttcgaccccaag
aacatgatggccgccgctgacttccgcaacggtcgttacctgacatgctctgctatcttg
tagccgtggcaaggtttccatgaaggaggttgaggaccagattggggtgatcagaagaag
gcgatgagctctacagccggcgtttcacaggtgttgaatagatacacattcgcatctacc
ttgtcccatttacgaagaacgaatacaccggttggtagagatggtaagcttgccaagcca
cggcagcttcacaacacgcactggggtttggtctgcccagccgaaacgcctgagggtcag
gcttgtggtttggtcaaaaacctgtccctgatgtgctctatcagcgtgggtacgtcgacg
gaaccaattatagaatatatgatttcgcgaaatatggaggttctagaggagtatgaacct
caaaggtacccacatgcgacgaagatctttctcaacggatcatggatcggtatccaccaa
gatcctaaggctctcgtcagggatgtgcaacaactacgccggacgaaccagatcccggct
gaagtgtccctaattcgagaaattcgtgatcgcgaattcaagattttctcagatgctggc
cgtgtcatgcgaccattattcgtggtcgagcaagaagatggtgctgacagcggtgtcgag
aagggctccctcgtcttgacaaaagacatggtccggcgactggagattgaccaaaccctg
ccacccggaagtgatgaatatttcggatggcaaggtttggtcaacgctggtgtcatcgaa
ttaatggatgccgaggaagaagaaactgccatgatctgcatgactcctgaagacttggag
gctttcaggctcactaagctgggctaccctgagaccagcctaataagcgactcaagacaa
agctgaatccgacgacccatacatacacgcattgtgaaattcatcccagtatgcttcttg
gtatttgtgccagtatcatccccttccccgatcataaccaggtaag
>Xylaria_pseudoanisopleura_GMB1088
------------------------------------------------------------
------------------------------------------------------------
------------------------------------------------------------
------------------------------------------------------------
------------------------------------------------------------
------------------------------------------------------------
------------------------------------------------------------
-------------------------------------ggagtgtatcagttacaacggaa
cctctgagctccagctggagcgcatgagcgtttacttcaacgaggtagggcgccaacaac
aaatatgtcccccgcgccgtcctcgtcgacttggagcccggtaccatggatgctgtccgt
gccggtccttttggccagctcttccgccccgacaacttcgttttcggccagtccggtgcc
ggcaacaattgggccaagggccactacactgaaggtgctgagctggtcgacaacgttctc
gatgtcgtccgtcgcgaggctgagggctgcgactgcctccagggcttccagatcacccac
tcgctcggtggtggtaccggtgccggtatgggtacgctgctgatctccaagattcgcgag
gagttccccgaccgcatgatggctaccttttctgtcatgccctctcccaaggtctccgac
accgtcgtcgagccctataacgccaccctctccgtccaccagctggtcgagaactcagac
gagaccttctgcattgacaacgaggctctgtacgacatctgcatgcgtaccctgaagcta
tccaacccctcgtacggtgacttgaaccaccttgtctccgctgtcatgtctggtgttacc
acctgcctgcgtttccctggtcagcttaactctgacctgcgcaagttggctgtcaacatg
gtgccattcccccgtctgcacttcttcatggtcggctttgcgcctctcactagtcgtggt
gctcactctttccgtgctgtcacggttcccgagctgactcagcaaatgttcgaccccaag
aacatgatggccgccgctgacttccgcaacggtcgttacctgacatgctctgctatcttg
t-----------------------------------------tggggtgatcagaagaag
gcgatgagctctactgctggcgtttcacaagtgttgaacagatacacattcgcatctacc
ttgtcccatttacgaagaacgaatacaccagttggtagagatggtaagcttgccaagcca
cggcagcttcacaacacgcactggggtttggtctgcccagccgaaacgcctgagggccag
gcttgtggtctagtcaaaaacctgtcccttatgtgctctatcagcgtgggtacgtcgacg
gaaccaattatagaatacatgatttcgcgaaatatggaggttctagaagagtatgaacct
caaaggtacccacacgcgacgaagatctttctcaacggatcatggatcggtatccaccaa
gatcctaaggctctcgtcagggacgtgcaacaactacgccggacgaaccagatcccggct
gaagtgtccctaattcgagaaattcgtgatcgtgaattcaagattttctcagatgccggc
cgtgtcatgcgaccattgttcgtggtcgagcaagaagatggtgctgacagcggtgtcgag
aagggctccctcgtcttgacaaaagacatggtccggcgactggagatcgaccaaaccctg
ccacccggaagtgatgaatatttcggatggcaaggattggtcaacgccggtgtcatcgaa
tatatggatgcagaggaagaagaaactgccatgatctgcatgactcctgaagacttggag
gctttcacgctcactaagctgggctaccctgagaccagcctaataagcgactgaagacaa
agctgaacccgacgacccatacatacacgcactgcgaaattcatcccagtatgcttcttg
gtatttgtgccagtatcatccccttccccgatcataaccaggtaag
>Xylaria_pseudohemisphaerica_GMB1093
------------------------------------------------------------
------------------------------------------------------------
------------------------------------------------------------
------------------------------------------------------------
------------------------------------------------------------
------------------------------------------------------------
------------------------------------------------------------
-----------------------------------atggagtgtattagttacaacggaa
cctctgagctccagctggagcgcatgagcgtttacttcaacgaggtagggtgccaacaac
aagtatgtccctcgcgccgtcctcgtcgacttggagcccggtaccatggatgctgtccgt
gccggtccttttggccagctcttccgccccgacaacttcgttttcggtcagtccggtgcc
ggcaacaattgggccaagggccactacactgagggtgctgagctggttgacaacgttctc
gatgtcgtccgtcgcgaggctgagggctgtgactgcctccagggcttccagatcacccac
tcgctcggtggtggtaccggtgccggtatgggtacgctgctgatctccaagatccgcgag
gagttccccgaccgcatgatggctaccttctccgtcatgccctctcccaaggtctccgac
accgtcgtcgagccctacaacgccaccctctccgtccaccagctggtcgagaactcggac
gagaccttctgcattgacaacgaggctctgtacgacatctgcatgcgtaccctgaagcta
tctaacccctcatacggtgacttgaatcaccttgtctccgctgtcatgtctggtgttact
acctgcctgcgtttccctggccagcttaactctgacctgcgcaagttggccgtcaacatg
gtgccattcccccgtctgcacttcttcatggtcggctttgcgcctctcactagtcgtggt
gctcactctttccgtgctgtcacggttcccgagctgactcagcaaatgttcgaccccaag
aatatgatggccgctgctgacttccgcaacggtcgttacctgacatgctctgctatcttg
t-----------------------------------------tggggtgatcagaagaag
gcgatgagctctactgccggcgtttcacaggtgttgaacagatacacattcgcatctacc
ttgtcccatttacgaagaacgaatacaccggttggcagagatggtaagcttgccaagcca
cggcagcttcacaacacgcactggggtttggtctgcccagccgaaacgcctgagggccag
gcttgtggtttggtcaaaaacctgtcccttatgtgctctatcagcgtgggtacgtcgacg
gaaccaattatagaatatatgatttcgcgaaatatggaggttctagaagagtatgaacct
caaaggtacccacatgcgacgaagatctttctcaacgggtcgtggatcggtattcaccaa
gatcccaaggctctcgtcagggatgtgcaacaactacgccggacgaaccagattccggct
gaagtgtccctaattcgagaaattcgtgatcgcgaattcaagattttctcagacgctggc
cgtgtcatgcgaccattattcgtggtcgagcaagaagatggtgctgacagcggtgtcgag
aagggctctctcgtcttgacaaaagacatggtccggcgactggagattgaccaaaccctg
ccacccggaagtgacgaatatttcggatggcaaggtttggtcaacgctggtgtcatcgaa
tatatggatgctgaggaagaagaaaccgccatgatttgcatgactcccgaagacttggag
gctttcaggctcactaagctgggccaccctgagaccagccaaataagcgactaaagacaa
agctaaacccgacgacccatacatacacgcattgtgaaattcatcccagtatgcttcttg
gcatttgtgccaacatcatccccttccccgatcataaccaggtaag
>Xylaria_umbellata_GMB1170
gatcattaaagagtaccaacccatgtgaactacctacgttgcctcggtaatctgtttgat
ctgttaaaatagttaaaactttcaacaacggatctcttggttctggcatcgatgaagaac
gcagcgaaatgcgataagtaatgtgaattgcagaatttagtgaatcatcgaatctttgaa
cgcacattgcgcccattagtattctagtgggcatgcctgttcgagcgtcatttcaaccct
taagcctctgttgcttagcgttgggagcctacgtagctcctcaaaatcagtggcgaggtc
ggtcacgctctagacgtagtactttctcgtctgagttgggccgtccctgccataaaaccg
gtgacct-----------------------------------------------------
-----------------------------------atggagtgtatcagttacaacggaa
cctctgagctccagctggagcgcatgagcgtttacttcaacgaggtagggtgccaacaac
aagtacgtccctcgcgccgttctcgtcgacttggagcccggtaccatggatgctgtccgt
gccggtccttttggccagctcttccgccccgacaacttcgttttcggtcagtccggtgcc
ggcaacaattgggccaagggtcactacactgagggtgctgagctggttgacaacgttctc
gatgtcgtccgtcgcgaggctgagggctgtgactgcctccagggcttccagatcacccac
tcgctcggtggtggtaccggtgctggtatgggtacgctgctgatctccaagattcgcgag
gagttccccgaccgcatgatggccaccttctccgtcatgccctctcccaaggtctccgac
accgtcgtcgagccctacaacgccaccctctccgtccaccagctggtcgagaactcggac
gagaccttctgcattgacaacgaggctctgtacgacatctgcatgcgtaccctgaagcta
tccaacccttcatacggtgacttgaaccaccttgtctccgctgtcatgtctggtgttact
acctgcctgcgtttccctggtcagcttaactctgacctgcgcaagttggctgtcaacatg
gtgccattcccccgtctgcacttcttcatggtcggctttgcgcctctcactagtcgtggt
gctcactctttccgtgctgtcacggttcccgagctgactcagcaaatgttcgaccccaag
aatatgatggccgctgctgacttccgcaacggtcgttacctgacatgctctgctatcttg
t-----------------------------------------tggggtgatcagaagaag
gcgatgagctctactgccggcgtttcacaggtgttgaacagatacacattcgcatctacc
ttgtcccatctacgaagaacgaatacaccagttggcagagatggtaagcttgccaagcca
cggcagcttcacaacacgcactggggtttggtctgcccagccgaaacacctgagggccag
gcttgtggtttggtcaaaaacctgtctcttatgtgctctatcagcgtgggtacgtcgacg
gaaccaattatagaatatatgatttcgcgaaatatggaggttctagaagagtatgaacct
caaaggtacccacatgcgacgaagatctttctcaacgggtcatggatcggtatccaccaa
gatcccaaggctctcgtcagggatgtgcaacaactacgccggacgaaccagattccggct
gaagtgtccctaattcgagaaattcgtgatcgcgaattcaaaattttctcagacgctggc
cgtgtcatgcgaccattattcgtggtcgagcaagaggatggtgctgacagcggtgtcgag
aagggctctctcgtcttgacaaaagacatggtccggcgactggagattgaccaaaccctg
ccacccggaagtgacgaatatttcggatggcaaggtttggtcaacgccggtgtcatcgaa
tatatggatgctgaggaagaagaaactgccatgatttgcatgacccccgaagacttggag
gctttcaggctcactaagctgggctaccctgagaccagccaaataagcgactaaagacaa
agctgaacccgacgacccatacatacacgcattgtgaaatccatcccagtatgcttcttg
gcatttgtgccagcatcatccccttccccgatcataaccaggtaag
>Xylaria_umbellata_GMB1116
gatcattaaagagtaccaacccatgtgaactacctacgttgcctcggtaatctgtttgat
ctgttaaaatagttaaaactttcaacaacggatctcttggttctggcatcgatgaagaac
gcagcgaaatgcgataagtaatgtgaattgcagaatttagtgaatcatcgaatctttgaa
cgcacattgcgcccattagtattctagtgggcatgcctgttcgagcgtcatttcaaccct
taagcctctgttgcttagcgttgggagcctacgtagctcctcaaaatcagtggcgaggtc
ggtcacgctctagacgtagtactttctcgtctgagttgggccgtccctgccataaaaccg
gtgacct-----------------------------------------------------
-----------------------------------atggagtgtatcagttacaacggaa
cctctgagctccagctggagcgcatgagcgtttacttcaacgaggtagggtgccaacaac
aagtacgtccctcgcgccgttctcgtcgacttggagcccggtaccatggatgctgtccgt
gccggtccttttggccagctcttccgccccgacaacttcgttttcggtcagtccggtgcc
ggcaacaattgggccaagggtcactacactgagggtgctgagctggttgacaacgttctc
gatgtcgtccgtcgcgaggctgagggctgtgactgcctccagggcttccagatcacccac
tcgctcggtggtggtaccggtgctggtatgggtacgctgctgatctccaagattcgcgag
gagttccccgaccgcatgatggccaccttctccgtcatgccctctcccaaggtctccgac
accgtcgtcgagccctacaacgccaccctctccgtccaccagctggtcgagaactcggac
gagaccttctgcattgacaacgaggctctgtacgacatctgcatgcgtaccctgaagcta
tccaacccttcatacggtgacttgaaccaccttgtctccgctgtcatgtctggtgttact
acctgcctgcgtttccctggtcagcttaactctgacctgcgcaagttggctgtcaacatg
gtgccattcccccgtctgcacttcttcatggtcggctttgcgcctctcactagtcgtggt
gctcactctttccgtgctgtcacggttcccgagctgactcagcaaatgttcgaccccaag
aatatgatggccgctgctgacttccgcaacggtcgttacctgacatgctctgctatcttg
t-----------------------------------------tggggtgatcagaagaag
gcgatgagctctactgccggcgtttcacaggtgttgaacagatacacattcgcatctacc
ttgtcccatctacgaagaacgaatacaccagttggcagagatggtaagcttgccaagcca
cggcagcttcacaacacgcactggggtttggtctgcccagccgaaacacctgagggccag
gcttgtggtttggtcaaaaacctgtctcttatgtgctctatcagcgtgggtacgtcgacg
gaaccaattatagaatatatgatttcgcgaaatatggaggttctagaagagtatgaacct
caaaggtacccacatgcgacgaagatctttctcaacgggtcatggatcggtatccaccaa
gatcccaaggctctcgtcagggatgtgcaacaactacgccggacgaaccagattccggct
gaagtgtccctaattcgagaaattcgtgatcgcgaattcaaaattttctcagacgctggc
cgtgtcatgcgaccattattcgtggtcgagcaagaggatggtgctgacagcggtgtcgag
aagggctctctcgtcttgacaaaagacatggtccggcgactggagattgaccaaaccctg
ccacccggaagtgacgaatatttcggatggcaaggtttggtcaacgccggtgtcatcgaa
tatatggatgctgaggaagaagaaactgccatgatttgcatgacccccgaagacttggag
gctttcaggctcactaagctgggctaccctgagaccagccaaataagcgactaaagacaa
agctgaacccgacgacccatacatacacgcattgtgaaatccatcccagtatgcttcttg
gcatttgtgccagcatcatccccttccccgatcataaccaggtaag
>Xylaria_schweinitzii_HAST_92092023
gatcattaaagag-accaacccatgtgaactacttacgttgcctcggcaatctgtttgat
ctgataaaatagttaaaactttcaacaacggatctcttggttctggcatcgatgaagaac
gcagcgaaatgcgataagtaatgtgaattgcagaatttagtgaatcatcgaatctttgaa
cgcacattgcgcccattagtattctagtgggcatgcctgttcgagcgtcatttcaaccct
taagcctttgttgcttagcgttgggagcctacgtagctcctcaaaatcagtggcggagtc
ggtcacactctagacgtagtactatctcgtctgagttgggctgtccctgccgtaaaaccg
gtgacctaccttcaaaccggccaatgcgtaggagggtaaccaaattggtgctgctttctg
gcaacaaatctctggcgagcacggtctcgacggcaatggagtgtatcagttacaacggaa
cctctgagctccagctggagcgcatgagcgtttacttcaacgaggtagggtgctaacaac
aagtatgtccctcgcgccgtcctcgtcgacttggagcccggtaccatggatgctgtccgt
gccggtccttttggccagctcttccgccccgacaacttcgtcttcggtcagtccggtgct
ggcaacaattgggccaagggccactacactgagggcgctgagctggttgacaacgttctc
gatgtcgtccgtcgcgaggctgagggctgtgactgcctccagggcttccagatcacccac
tcgctcggtggtggtaccggtgccggtatgggtacgctgctgatctccaagatccgcgag
gagttccccgaccgcatgatggctaccttctccgtcatgccctctcccaaggtctccgac
accgttgtcgagccctataacgccaccctctccgtccaccagctggtcgagaactcggac
gagaccttctgcattgacaacgaggctctgtacgacatctgcatgcgtaccctgaagcta
tccaacccctcatacggtgacttgaaccaccttgtctctgctgtcatgtctggtgttacc
acctgcctgcgtttccctggtcagcttaactctgacctgcgcaagttggctgtcaacatg
gtgccattcccccgtctgcacttcttcatggtcggctttgcgcctctcactagtcgtggt
gctcactctttccgtgctgtcacggttcccgagctgactcagcaaatgtttgaccccaag
aatatgatggccgctgctgacttccgcaacggtcgttacctgacatgctctgctatcttg
tagccgtggcaaggtttccatgaaggaggttgaggaccagattggggtgatcagaagaag
gcgatgagctctactgccggcgtttcacaggtgttgaacagatacacattcgcatctacc
ttgtcccatttacgaagaacgaatacaccagttggcagagatggtaagcttgccaagcca
cggcagcttcacaacacgcactggggtttggtctgcccagccgaaacgcctgagggccag
gcttgtggtttggtcaaaaacctgtcccttatgtgctctatcagcgtgggcacgtcgacg
gaaccaattatagaatatatgatttcgcgaaatatggaggttctagaagagtatgaacct
caaaggtacccacatgcgacgaagatctttctcaacgggtcgtggatcggtatccaccaa
gatcccaaagctctcgtcagggatgtgcaacaactacgccggacgaaccagattccggct
gaagtgtccctaattcgagaaattcgtgatcgcgaattcaagattttctcggatgctggc
cgtgtcatgcgaccattattcgtggtcgagcaagaagatggggctgacaacggtgtcgag
aagggctctctcgtcttgacaaaagacatggtccggcgactggagattgaccaaaccctg
ccacccggaagtgacgaatatttcggatggcaaggtttagtcaacgccggtgtcatcgaa
tatatggatgccgaggaagaggaaactgccatgatttgcatgactcccgaagacttggag
gctttcaggctcactaagctgggctaccctgagaccagccaaataagcgactaaagacaa
agctgaacccgacgacccatacatacacgcattgtgaaattcatcccagtatgcttcttg
gcatttgtgccagcatcatccccttccccgatcataaccaggtaag
>Xylaria_ophiopoda_HAST_93082805
gatcattaaagag-accaacccatgtgaactacctacgttgcctcggtagtttttttcgt
ctg-----atatttaaaactttcaacaacggatctcttggttctggcatcgatgaagaac
gcagcgaaatgcgataagtaatgtgaattgcagaatttagtgaatcatcgaatctttgaa
cgcacattgcgcccattagtattctagtgggcatgcctgttcgagcgtcatttcaaccct
taagcctctgttgcttagtgttgggagcctacgtagctcctcaaaattagtggcggagtc
ggtcacactctagacgtagtattatctcgcctgagttgggccgtccttgccgtaaaaccg
gtgacctaccttcaaaccggccaatgcgtaggagggtaaccaaattggtgctgctttctg
gcaacaaatctctggcgagcacggtctcgacggcaatggagtgtatcagctacaacggaa
cctccgagctccagctggagcgcatgagcgtttacttcaacgaggtagggtgccaacaac
aagtatgtccctcgcgccgtcctcgtcgacttggaacccggtaccatggatgctgtccgt
gccggtccttttggccagctcttccgccccgacaacttcgtcttcggccagtccggtgcc
ggcaacaattgggccaagggccactacactgagggtgctgagctggttgacaacgttctc
gatgtcgtccgtcgcgaggctgagggctgtgactgcctccagggcttccagatcacccac
tcactcggtggtggtactggtgccggtatgggtacgctactgatctccaagatccgcgag
gagttccccgaccgcatgatggctaccttctccgtcatgccctctccaaaggtctccgac
accgtcgtcgagccctataacgccaccctctccgtccaccagctggtcgagaactcggac
gagaccttctgcattgacaacgaggctctgtacgacatctgcatgcgtactctgaagcta
tccaacccctcatacggtgacttgaaccacctcgtctccgctgtcatgtctggtgttacc
acctgcctgcgtttccctggtcagcttaactctgacctgcgcaagttggctgtcaacatg
gtgccattcccccgtctgcacttcttcatggtcggctttgcgcctctcactagtcgtggt
gctcactctttccgtgctgtcacggttcccgagctgactcagcaaatgttcgaccccaag
aacatgatggctgctgctgacttccgcaacggtcgttacctgacatgctctgctatcttg
tagccgtggtaaggtttccatgaaggaggttgaagatcagattggggtgatcagaagaag
gccatgagctctactgccggcgtttcacaggtgttgaacagatacacatttgcatccacc
ttgtcccatttacgaagaacgaatacaccagttggcagagatggtaagcttgccaagcca
cggcagcttcacaacacgcactggggtttggtctgcccagccgaaacgcctgagggccag
gcttgtggtttggtcaaaaacctgtcccttatgtgctcgatcagcgtgggtacgtcgacg
gaaccaattatagaatatatgatttcgcgaaatatggaggttctggaagagtatgaacct
caaaggtacccacatgcgacgaagatctttctcaacggatcatggatcggtatccaccaa
gatcctaaggctctcgtcagggatgtgcaacaactacgccggacgaaccagatcccggct
gaagtgtccctaattcgagaaattcgtgatcgcgaattcaagatcttctcagatgctggc
cgtgtcatgcgaccattattcgtggtcgagcaagaagatggtgctgacagcggtgtcgag
aagggttccctcgtcttgacaaaagacatggtccggcgactggagattgaccaaaccctg
ccacccggaagtgatgaatatttcggatggcaaggtttggtcaacgccggtgtcatcgaa
tatatggatgccgaggaagaagaaactgccatgatttgcatgactcctgaagacttggag
gctttcaggctcactaagctgggccaccctgagaccagccaaataagcgactaaagacaa
agctgaacccgacgacccatacatacacgcattgcgaaattcatcccagtatgcttcttg
gcatttgtgccagcatcatccccttccccgatcataaccaggtaag
>Xylaria_polymorpha_JDR_1012
gatcattaaagag-accaacccatgtgaactacctacgttgcctcggcaatctgtttgat
ctgaataaatagttaaaactttcaacaacggatctcttggttctggcatcgatgaagaac
gcagcgaaatgcgataagtaatgtgaattgcagaatttagtgaatcatcgaatctttgaa
cgcacattgcgcccactagtattctagtgggcatgcctgttcgagcgtcatttcaaccct
taagcccctgttgcttagtgttgggagcctacgtagctcctcaaatgtagtggcggagtt
ggtcacactctagacgtagtaatatctcgcctgagttggaccgtcctcgccgtaaaaccg
gtgacctaccttcaaaccggccaatgcgtaggagggtaaccaaattggtgctgctttctg
gcaacaaatctcgggcgagcacggtctcgacggcaatggagtgtatcagctacaacggaa
cctccgagctccagctggagcgcatgagcgtttacttcaacgaggtagggtgctaacaac
aagtatgtccctcgcgccgtcctcgtcgacttggagcccggtaccatggatgctgtccgt
gccggtccttttggccagctcttccgccccgacaacttcgtcttcggtcagtccggtgcc
ggcaacaattgggccaagggccactacaccgagggtgctgaactggttgacaccgttctc
gatgttgtccgtcgcgaggctgagggctgtgactgcctccaaggcttccagatcacccac
tcgctcggtggtggtaccggtgccggtatgggtacgctgctgatctccaagattcgcgag
gagttccccgaccgcatgatggctaccttctccgtcatgccctctcctaaggtctccgac
accgtcgtcgagccctacaacgccaccctctccgtccaccagctggtcgagaactcggac
gagaccttctgcattgacaacgaggctctgtacgacatctgcatgcgtaccctgaagcta
tccaacccctcatacggtgacttgaaccaccttgtctccgctgtcatgtctggtkttacc
acctgtctgcgtttccctggtcaacttaactctgacctgcgcaagttggctgtcaacatg
gtgccattcccccgtctgcacttcttcatggtcggctttgcgcctctcactagtcgtggt
gctcactctttccgcgctgtcacggttcccgagctgactcagcaaatgttcgaccccaag
aacatgatggctgccgctgacttccgcaacggtcgttacctgacatgctctgctatcttg
tagccgtggcaaggtttccatgaaggaggttgaggaccagattggggtgatcagaagaag
gcgatgagctctactgctggcgtttcgcaggtgttgaacagatacacattcgcatctacc
ttgtcgcatttacgaagaacgaatacgccagttggcagagatggtaagcttgccaagcca
cggcagcttcacaacacgcactggggtttagtctgcccagccgaaacgcctgagggccag
gcttgtggtttagtcaaaaacctgtcccttatgtgctcgatcagcgtgggtacgtcgacg
gaaccaattatagaatatatgatttcgcgaaatatggaggttctggaagagtatgaacct
caaaggtatccacatgcgacgaagatctttctcaacggatcatggatcggtatccaccaa
gatcctaaagccctcgtcagggatgtgcaacaactacgccggacgaatcagatcccagct
gaagtgtccctaattcgagaaattcgagatcgcgaatttaagatcttctcagatgctggc
cgtgtcatgcgaccattgttcgtggtcgagcaagaagatggtgctgacaacggtgtcgag
aagggttccctcgtcttgacaaaagacatggtccggcgactggagattgaccaaaccctg
ccacccggaagcgatgaatatttcggatggcaaggattggtcaacgccggtgtcatcgaa
tatatggatgccgaggaagaagaaactgccatgatttgcatgactcctgaagacttggag
gctttcaggctcactaagttaggcaaccctgagaccagccaaataagagactaaagacaa
agctgaacccgacgacccatacgtacacgcattgtgaaattcacccaagcatgcttcttg
gcatttgtgccagcatcatccccttccccgatcataaccaggtaag
>Xylaria_cf._glebulosa_HAST_431
gatcattaaagagtaccaacccatgtgaactacttatgctgcctcggcaatttgtttgat
ctgaaataatagttaaaactttcaacaacggatctcttggttctggcatcgatgaagaac
gcagcgaaatgcgataagtaatgtgaattgcagaatttagtgaatcatcgaatctttgaa
cgcacattgcgcccattagtattctagtgggcatgcctgttcgagcgtcatttcgaccct
taagcctctgttgcttagtgttgggagcctacgtagctctttaaaattagtggcggagtc
ggtcacactctagacgtagtaatatctcgcctgagttgggctgtccttgccataaaaccg
gtgacctaccttcaaaccggccaatgcgtaggagggtaaccaaattggtgctgctttctg
gcaacaaatctctggcgagcacggtctcgacggcaatggagtgtattagctacaacggaa
cctctgagctccagctggagcgcatgagcgtttactttaacgaggtagggtgctaacaac
aagtatgtccctcgcgccgtcctcgtcgacttggagcccggtactatggatgctgtccgt
gccggtccttttggccagctcttccgccccgacaacttcgtcttcggtcagtccggtgcc
ggcaacaattgggccaagggccactacaccgagggtgctgagctggttgacaacgttctc
gatgtcgtccgtcgcgaggctgagggctgtgactgcctccagggcttccagatcacccac
tcgctcggtggtggtaccggtgccggtatgggtacgttgctgatctccaagattcgcgag
gagttccctgaccgcatgatggctaccttctccgtcatgccctctcccaaggtctccgac
accgtcgtcgagccctacaacgccaccctctccgtccaccagctggtcgagaactcggac
gagaccttctgcattgacaacgaggcgctgtacgacatctgcatgcgtaccctgaagcta
tccaacccctcatacggtgacttgaaccaccttgtctccgctgtcatgtctggtgttacc
acctgcctgcgtttccctggtcagcttaactctgacctgcgcaagttggctgtcaacatg
gtgccattcccccgtctgcacttcttcatggtcggctttgcacctcttactagtcgtggt
gctcactctttccgtgctgtcacggtccccgagctgactcagcaaatgttcgaccccaag
aacatgatggccgccgctgacttccgcaacggtcgttatttgacatgctctgctatcttg
tagccgtggcaaggtttccatgaaggaggttgaggaccagattggggtgatcagaagaag
gccatgagctctactgccggcgtttcacaggtgttgaacagatacacatttgcctctaca
ttgtcccatttacgaagaacgaatacaccagttggcagagatggtaagcttgcaaagcca
cggcagcttcacaacacacactggggtttggtctgcccagccgaaacgcccgagggccag
gcttgtggtttggtcaaaaacctgtcccttatgtgctccatcagcgtgggtacgtcgacg
gaaccaattatagaatatatgatttcgcgaaatatggaggttctagaagagtatgagcct
caaaggtatccacatgctacgaagatctttctcaacggatcatggatcggtatccaccaa
gatcctaaggctctcgtcagggatgtgcagcaactacgccggacgaaccagattccggct
gaagtgtccctaattcgagaaattcgtgatcgcgaattcaagatattctcagatgctggc
cgtgtcatgcgaccattattcgtggtcgagcaagaagatggtgctgatagcggtgtcgag
aagggctccctcgtcttgacaaaagacatggtccggcgactggagattgaccaaagcctg
ccacccggaagtgatgaatatttcggatggcaaggtttggtcaatgccggtgtcatcgaa
tatatggatgccgaggaagaagaaactgccatgatttgcatgactcctgaagacttggaa
gctttcaggctcactaagcttggtaacccggagaccagccaaataagcgactcaagacaa
agctgaacccgacgacccatacatacactcattgtgaaattcatcccagtatgcttctcg
gcatttgtgccagcatcatccccttccccgatcataaccaggtaag
>Xylaria_scruposa_HAST_497
gatcattaaagag-accaacccatgtgaactacctacgttgcctcggcaatctgtttgat
ctgaacaaatagttaaaactttcaacaacggatctcttggttctggcatcgatgaagaac
gcagcgaaatgcgataagtaatgtgaattgcagaatttagtgaatcatcgaatctttgaa
cgcacattgcgcccattagtattctagtgggcatgcctgttcgagcgtcatttcaaccct
taagcccctgttgcttagcgttgggagcctacgtagctcctcaaatgtagtggcggagtc
ggtcacactctagacgtagtagtatctcgcctgagttggaccgtccctgccgtaaaaccg
gtgacctaccttcaaaccggccaatgcgtaggagggtaaccaaattggtgctgctttctg
gcaacaaatctctggcgagcacggtctcgacggcaatggagtgtatcagctacaacggaa
cctccgagctccagctagagcgcatgagcgtttacttcaacgaggtagggtgccaacaac
aagtatgtccctcgcgccgtcctcgtcgacttggagcccggtaccatggatgctgtccgt
gccggtccttttggtcagctcttccgccccgacaacttcgtcttcggccagtccggtgcc
ggcaacaattgggccaagggccattacactgagggtgctgagctggttgacaacgttctc
gatgtcgtccgtcgcgaggctgagggctgcgactgcctccagggcttccagatcacccac
tccctcggtggtggtactggtgccggtatgggtacgctgctgatctccaagatccgcgag
gagttccctgaccgcatgatggctaccttctccgtcatgccttcccccaaggtctccgac
accgtcgttgagccctacaacgccaccctttccgtccaccagctggtcgagaactcggac
gagaccttctgcattgacaacgaggctctgtacgacatctgcatgcgtaccctgaagcta
tccaacccctcatacggtgacttgaaccaccttgtctccgctgtcatgtctggtgttacc
acctgcctgcgtttccctggtcagcttaactctgacctgcgcaagctggctgtcaacatg
gtgccattcccccgtctgcacttctttatggttggctttgcgcctctcactagtcgtggt
gctcactctttccgtgctgtcacggttcctgagttgactcagcaaatgttcgaccccaag
aacatgatggccgccgctgacttccgcaacggtcgttacttgacctgctctgctatcttg
tagccgtggtaaggtttccatgaaggaggttgaggaccagattggggtgatcagaagaag
gcgatgagctctactgctggggtttcacaggtgttaaacagatacacattcgcatctacc
ttgtcgcatttacggagaacaaataccccagttggcagagatggtaagcttgccaagcca
cgacagcttcacaacacccactggggtttggtctgcccagctgagacgcctgagggtcag
gcttgtggtttggtcaaaaacctgtccctcatgtgctcgatcagcgtgggtacgtcgacg
gaaccaattatagaatatatgatttcccgaaatatggaagttctggaagagtctgaacct
ccaaggtacccacatgcgacgaagatctttctcaacggatcatggatcggtatccaccaa
gatcctaaagctcttgtcagggatgtgcaacaactacgtcggacgaatcagatcccagct
gaagtgtccctaattcgagaaattcgtgatcgcgaatttaagatcttctcagatgccggc
cgtgtcatgcgaccactgttcgttgtcgagcaagaagatggtgctgacagcggtgtcgag
aagggctccctcgtcttgacgaaagacatggtccggcgactggagatcgaccaaaccctt
ccgcccggaagcgatgaatatttcggatggcaaggcttggtcaacgccggtgtcatcgaa
tatatggatgccgaggaagaagaaactgccatgatttgcatgactcctgaagatttggag
gctttcaggctcactaagttaggcaaccccgagaccagcctaataagcgactaaagacaa
agttgaatccaacgacccatacctacacgcattgtgaaattcacccaagtatgcttcttg
gcatttgtgccagcatcatacccttccctgaccataaccaggtaag
>Xylaria_yunnanensis_GMB0780
gatcattaaagag-accaacccatgtgaactacctacgttgcctcggcaagctgtttgat
ctgtataaatagttaaaactttcaacaacggatctcttggttctggcatcgatgaagaac
gcagcgaaatgcgataagtaatgtgaattgcagaatttagtgaatcatcgaatctttgaa
cgcacattgcgcccattagtattctagtgggcatgcctgttcgagcgtcatttcaaccct
taagcccctgttgcttagtgttgggagcctacgtagctcctcaaaattagtggcggagtc
ggtcacactctagacgtagtaacatctcgcctgagttggaccgtccttgccgtaaaacca
gtgacct-----------------------------------------------------
----------------------------------------------cagctacaacggaa
cctccgagctccagctagaacgcatgagcgtttacttcaacgaggtagggtgccaacaac
aagtatgtcccccgcgccgttctagtcgacttggagcccggtaccatggatgctgtccgt
gccggtccttttggtcagctcttccgccccgacaactttgttttcggccagtccggtgcc
ggcaacaattgggccaagggccattacaccgagggtgcggagctggttgacaacgttctc
gatgtcgtccgtcgcgaggctgaaggctgcgactgcctccagggcttccagatcacccac
tcgctcggtggtggtactggtgccggtatgggcacgctgctgatctccaagatccgcgag
gagttccctgaccgcatgatggctaccttctccgtcatgccctcccccaaggtctccgac
accgtcgtcgagccctacaacgccaccctctccgtccaccagctggtcgagaactcggat
gagaccttctgcattgacaacgaggctctgtacgacatttgcatgcgtaccctgaagcta
tctaacccctcatacggcgacttgaaccaccttgtctccgctgtcatgtctggcgttact
acctgcctgcgtttccctggtcagcttaactctgacctgcgcaagttggccgtcaacatg
gtgccattcccccgtctgcacttcttcatggtcggctttgcgcctcttactagtcgtggt
gctcactctttccgtgctgttacggtccccgagctgactcagcaaatgttcgaccccaag
aacatgatggctgctgctgacttccgcaacggtcgttacctgacatgctctgctatcttg
tagccgtggtaaggtctccatgaaggaggttgaggaccagattggggtgatcagaagaag
gcgatgagctctactgctggtgtttcgcaggtgttgaacagatacacattcgcatctacg
ttgtcgcatttgcgaagaacgaacacgccggttggcagagatggtaagcttgccaagcca
cggcagcttcacaacacacactggggtttggtctgcccggccgagacgccggaaggtcag
gcttgtggtttggtcaaaaacctatcccttatgtgctcgatcagcgtgggtacgtcgacg
gaaccaattatagaatatatgatttcgcgaaatatggaggttctggaagagtatgaacct
caaaggtacccaaatgctacaaagatctttctcaacggatcgtggatcggtatccaccaa
gatcccaaagctctcgtcagggatgtgcaacaactgcgccggacaaatcagatcccggct
gaagtgtccctaatccgagagattcgtgatcgcgaatttaagatcttctcagatgccggc
cgtgtcatgcggccactgttcgtggtcgagcaagaagatggtgctaacagcggtgtcgag
aagggttccctcgtcttgacaaaagacatggtccgacgactggagattgaccaaagccta
ccgcccggaagtgatgaatatttcgggtggcaaggtttggtcaacgccggtgtcatcgaa
tatatggatgccgaggaagaggaaactgccatgatttgcatgactcctgaggacttggag
gctttcaggctcaccaagttaggtaaccctgagaacagccaaataagcgacttaagacga
agctgaacccgacgacccatacctacacccattgtgaaattcatccaagtatgcttctcg
gaatttgtgccagcatcatccccttccccgatcataaccaggtaag
>Xylaria_yunnanensis_GMB1129_OR469026
gatcattaaagag-accaacccatgtgaactacctacgttgcctcggcaagctgtttgat
ctgtataaatagttaaaactttcaacaacggatctcttggttctggcatcgatgaagaac
gcagcgaaatgcgataagtaatgtgaattgcagaatttagtgaatcatcgaatctttgaa
cgcacattgcgcccattagtattctagtgggcatgcctgttcgagcgtcatttcaaccct
taagcccctgttgcttagtgttgggagcctacgtagctcctcaaaattagtggcggagtc
ggtcacactctagacgtagtaacatctcgcctgagttggaccgtccttgccgtaaaacca
gtgacct-----------------------------------------------------
-----------------------------------------------------------a
cctccgagctccagctagaacgcatgagcgtttacttcaacgaggtagggtgccaacaac
aagtatgtcccccgcgccgttctagtcgacttggagcccggtaccatggatgctgtccgt
gccggtccttttggtcagctcttccgccccgacaactttgttttcggccagtccggtgcc
ggcaacaattgggccaagggccattacaccgagggtgcggagctggttgacaacgttctc
gatgtcgtccgtcgcgaggctgaaggctgcgactgcctccagggcttccagatcacccac
tcgctcggtggtggtactggtgccggtatgggcacgctgctgatctccaagatccgcgag
gagttccctgaccgcatgatggctaccttctccgtcatgccctcccccaaggtctccgac
accgtcgtcgagccctacaacgccaccctctccgtccaccagctggtcgagaactcggat
gagaccttctgcattgacaacgaggctctgtacgacatttgcatgcgtaccctgaagcta
tctaacccctcatacggcgacttgaaccaccttgtctccgctgtcatgtctggcgttact
acctgcctgcgtttccctggtcagcttaactctgacctgcgcaagttggccgtcaacatg
gtgccattcccccgtctgcacttcttcatggtcggctttgcgcctcttactagtcgtggt
gctcactctttccgtgctgttacggtccccgagctgactcagcaaatgttcgaccccaag
aacatgatggctgctgctgacttccgcaacggtcgttacctgacatgctctgctatcttg
tagccgtggtaaggtctccatgaaggaggttgaggaccagattggggtgatcagaagaag
gcgatgagctctactgctggtgtttcgcaggtgttgaacagatacacattcgcatctacg
ttgtcgcatttgcgaagaacgaacacgccggttggcagagatggtaagcttgccaagcca
cggcagcttcacaacacacactggggtttggtctgcccggccgagacgccggaaggtcag
gcttgtggtttggtcaaaaacctatcccttatgtgctcgatcagcgtgggtacgtcgacg
gaaccaattatagaatatatgatttcgcgaaatatggaggttctggaagagtatgaacct
caaaggtacccaaatgctacaaagatctttctcaacggatcgtggatcggtatccaccaa
gatcccaaagctctcgtcagggatgtgcaacaactgcgccggacaaatcagatcccggct
gaagtgtccctaatccgagagattcgtgatcgcgaatttaagatcttctcagatgccggc
cgtgtcatgcggccactgttcgtggtcgagcaagaagatggtgctaacagcggtgtcgag
aagggttccctcgtcttgacaaaagacatggtccgacgactggagattgaccaaagccta
ccgcccggaagtgatgaatatttcgggtggcaaggtttggtcaacgccggtgtcatcgaa
tatatggatgccgaggaagaggaaactgccatgatttgcatgactcctgaggacttggag
gctttcaggctcaccaagttaggtaaccctgagaacagccaaataagcgacttaagacga
agctgaacccgacgacccatacctacacccattgtgaaattcatccaagtatgcttctcg
gaatttgtgccagcatcatccccttccccgatcataaccaggtaag
>Xylaria_enterogena_HAST_785
gatcattaaagagtaccaa-ccctgtgaactacctacgttgcctcggcaatctgtttgat
ctgagtggatagttaaaactttcaacaacggatctcttggctctggcatcgatgaagaac
gcagcgaaatgcgatacgtaatgtgaattgcagaagttagtgaatcatcgaatctttgaa
cgcacattgcgcccgccagtattctggcgggcatgcctgttcgagcgtcatttcaaccct
tcagcctctgttgctgagtgttgggaggccacgtatctcctcaaatgtagtggcggggct
cgtcg-gctctagacgtagtaatatctcgcctgagtcggac-gttctggccgtaaaaccg
gtgacctaccttcagaccggccaatgcgtaggagggtaaccaaattggtgctgctttctg
gcagcagatctctggcgagcacggtctcgacggaaatggagtgtatcaggtacaacggaa
cctcggagctccagctggagcgcatgagcgtttacttcaacgaggtagggtgccaacaac
aagtatgtccctcgcgccgtcctcgtcgatctggagcccggtaccatggatgctgtccgt
gccggtcctttcggccagctcttccgccccgacaacttcgtcttcggtcagtccggtgcc
ggcaacaactgggccaagggtcactacacggagggtgccgagctggttgacaacgtcctc
gatgttgtccgtcgcgaggctgagggctgtgactgcctccagggcttccagatcacccac
tcgctcggtggtggtaccggtgccggtatgggtacgctgctgatctccaagatccgcgag
gagttccctgaccgcatgatggctaccttctccgtcatgccctctcccaaggtctccgac
accgtcgtcgagccctacaacgccaccctctccgtccaccagctggtcgagaactcggac
gagaccttctgtattgacaacgaggctctgtacgacatctgcatgcgtaccctgaagcta
tccaacccctcatacggtgacttgaaccacctcgtctccgctgtcatgtctggtgttacc
acctgcttgcgtttccctggccagcttaactctgacctgcgcaagttggccgtcaacatg
gtgccattccctcgtctgcacttcttcatggtcggctttgcgcctctcactagtcgtggt
gctcactctttccgtgctgtcacggtccccgagctgactcagcaaatgttcgaccccaag
aacatgatggctgccgctgacttccgcaacggtcgttatctgacatgctctgccatcttg
tagccgtggcaaggtttccatgaaggaggtcgaagaccagattggggtgaccagaagaaa
gccatgagctccactgctggggtgtcgcaggtgttaaacagatacacattcgcatctacc
ttgtcgcatttgcgaagaacgaatacccccgttggcagagatggtaagcttgccaagcca
cggcagcttcacaacacccactggggtttggtctgcccagccgagactcccgaaggtcaa
gcctgtggtttagtcaaaaacctgtccctcatgtgctccatcagcgtgggtacgtcgacg
gaaccaattatagaatatatgatttcgcgaaatatggaggttctggaagagtatgaaccc
caaaggtacccacatgctacgaagatctttctcaacggatcatggatcggtatccaccaa
gatcccaaagctctcgtcagggatgtgcaacagctacgccggacgaatcagatcccagct
gaagtgtccctaattcgagatatccgtgaccgcgaatttaagattttctcagatgctggc
cgtgtcatgcggcccttgttcgtggttgagcaagaagacggcgctgagagcggcgtcgaa
aagggctccctcgtcttgacaaaagacatggtccggcgactggagattgaccaaactctc
ccacccggaagcgatgaatatttcggatggcaaggtttagtcaacgccggtgtcatcgaa
tatatggatgccgaggaagaagaaactgccatgatttgcatgacccccgaagacttggag
gcttttaggctcaccaagttaggccaccctgagaccagccaaataagcgactgaagacaa
aactgaacccgacgacccatacgtacacgcattgtgaaattcacccaagcatgcttcttg
gcatttgtgccagcattatccccttccccgatcataaccaggtaag
>Xylaria_telfairii_HAST_90081901
gatcattaaagagtaccaa-ccctgtgaactacctacgttgcctcggcaatctgtttgat
ctgagtggatagttaaaactttcaacaacggatctcttggctctggcatcgatgaagaac
gcagcgaaatgcgatacgtaatgtgaattgcagaagttagtgaatcatcgaatctttgaa
cgcacattgcgcccgccagtattctggcgggcatgcctgttcgagcgtcatttcaaccct
tcagcctctgttgctgagtgttgggaggctacgtatctccttaaatgtagtggcggggct
cgttg-gctctagacgtagtaatatctcgcctgagtcggac-gttctggccataaaaccg
gtgacctaccttcaaaccggccaatgcgtaggagggtaaccaaattggtgctgctttctg
gcagcagatctctggcgagcacggtctcgacggaaatggagtgtatcagctacaacggga
cctcggagctccagctggagcgcatgagcgtttacttcaacgaggtagggtgccaacaac
aagtatgtccctcgcgccgtcctcgtcgatttggaacccggtaccatggatgctgtccgt
gccggtccttttggccagctcttccgccccgacaacttcgtcttcgggcagtccggtgcc
ggcaacaactgggccaagggccactacacggagggtgccgagctggtagacaacgttctc
gatgttgtccgtcgcgaggctgagggctgtgactgcctccagggcttccagatcacccac
tcgctcggtggcggtaccggtgctggtatgggtacgctgctgatctccaagatccgcgag
gaattccctgaccgcatgatggctaccttctctgtcatgccctctcctaaggtctccgac
actgtcgtcgagccctacaacgccaccctctccgtccaccagctagtcgagaactcagac
gagaccttctgtattgacaacgaggctctgtacgacatctgcatgcgtaccctgaagctg
tccaacccctcatacggtgacttgaatcaccttgtctccgctgtcatgtctggtgttacc
acctgcctgcgtttccctggccagcttaactctgacttgcgcaagttggctgtcaacatg
gtgccattcccccgtctgcacttcttcatggtcggctttgcgcctctcactagtcgtggt
gctcactctttccgtgctgtcacggtccccgagctgactcagcaaatgttcgacccgaag
aacatgatggctgccgctgacttccgcaatggtcgttatctgacatgctctgccatcttg
tagccgtggcaaggtttccatgaaggaggttgaagaccagattggggtgaccagaagaag
gccatgagctccactgctggtgtttcgcaggtgttaaacagatatacattcgcatctacc
ttatcgcatttacgaagaacgaatacacccgttggcagagatggtaagcttgccaagcca
cggcagcttcacaacacccactggggtttggtctgcccagccgagactcctgaaggtcaa
gcttgtggtttagtcaaaaacctatcccttatgtgctccatcagcgtgggtacctcgacg
gaaccaattatagaatatatgatttcgcgaaatatggaggttctggaagagtatgaacct
caaaggtacccacatgctacgaagatctttcttaacggatcatggatcggtatccaccaa
gatcccaaagctctcgtcagggatgtgcaacagctgcgccggactaatcagatcccagcc
gaagtgtccttaattcgagatatccgtgaccgcgaatttaagatcttctcagatgctggc
cgtgtcatgcgacccttgttcgtggtcgagcaagaagacggtgctgaaagcggcgtcgaa
aagggctccctcgtcttgacgaaagatatggtccggcgactggagattgactcaactctc
ccacctggaagcgatgaatatttcggatggcaaggtttagtcaacgccggtgtcatcgaa
tatatggatgccgaggaagaagaaactgccatgatttgcatgactcccgaagacttggag
gctttcaggctcaccaagttaggccaccctgagaccagccaaataagcgactaaagacaa
agctgaacccgacgacccatacgtacacgcattgtgaaatccacccaagtatgcttcttg
gcatttgtgccagcatcatccccttccctgatcacaaccaggtaag
>Oligostoma_insidiosum_WU:MYC:0044034
gatcattaaagagtaccaacccatgtgaactacctacgttgcctcggcaatctgtttgat
ctgaactaatagttaaaactttcaacaacggatctcttggttctggcatcgatgaagaac
gcagcgaaatgcgataaataatgtgaattgcagaattcagtgaatcatcgaatctttgaa
cgcacattgcgcccattagtattctagtgggcatgcctgttcgagcgtcattttaaccct
taagcccctgctgcttagtgttgggagcctacctagctccccaaagttagtggcggagtc
ggtcacactctagacgtagtaacatctcgcctaagttggaccgtccttgccataaaaacg
gtgacctacctccaaaccggccaatgcgtaggagggtaaccaaatcggtgctgctttctg
gcaacaaatctcaggcgagcacggtctcgacggcaatggagtgtaccagctacaacggaa
cctcggagctccagctggagcgcatgagcgtttacttcaacgaggtagggtgccaacaac
aagtatgtccctcgcgccgtcctcgtcgacttggagcccggtaccatggatgctgtccgt
gccggtcccttcggccagctcttccgccccgacaatttcgtcttcggtcaatccggtgcc
ggcaacaactgggccaagggccattacaccgagggtgctgagctggtcgaccaagtgctc
gatgttgtccgtcgcgaggccgagggctgtgactgcctccagggcttccagatcacccac
tcgctcggtggtggtaccggtgccggtatgggtacgctgctgatctccaagatccgcgag
gagttccccgaccgcatgatggctaccttctccgtcatgccctctcccaaggtctctgac
actgtcgtcgagccctacaacgccaccctctccgtccaccagctggtcgagaactccgac
cagaccttctgcattgacaacgaggctctgtacgacatctgcatgcgtaccctgaagcta
tccaatccctcctacggtgacctgaaccatcttgtttctgctgttatgtctggtgtcact
acctgcttgcgtttccctggccagcttaactctgacctgcgcaagctggctgtcaacatg
gtgccatttcctcgtcttcacttcttcatggtcggctttgcgcctctaactagtcgtggt
gcttactctttccgtgctgtcacggttcccgagctgacccagcaaatgttcgaccccaag
aacatgatggctgccgctgacttccgcaacggtcgttatctgacatgctctgccatcttg
tagccgtggtaaggtttccatgaaggaagtggaggaccagattggggtgatcagaaaaag
gccatgagttctactgctggcgtttcgcaggtgttgaacagatacaccttcgcatctacg
ctctcacatttacgtagaacaaatacaccggttggtagagatggcaagcttgctaaaccg
cggcagcttcacaacacccactggggcctggtctgcccggccgagacacctgaaggtcag
gcttgtggtttagtgaaaaacctgtcacttatgtgctctatcagcgtgggtacgtcgacg
gagcctattatagaatatatgatttcgcgaaatatggaggtcctggaagagtatgaaccc
caaaggtacccgcatgccaccaagatctttctcaacggatcatggattggtatccatcaa
gatccaaaagctctcgtcagagatgttcaacaattgcgtcggacgaatcagattccggct
gaagtatccttgattcgggatattcgggatcgtgaattcaagatattctcagatgctggc
cgtgtcatgcggccattgtttgtggtcgagcaagacgatgatcctgacaaccatatcgag
aaaggcacactggtcctgaaaaaggacatggtccggcggctcgagattgaccagaccctt
ccacccggaagtgatgaatatttcggatgggatggcttggtcaatgccggtgtcatcgaa
tacatggatgcagaggaggaagaaaccgccatgatttgcatgacccccgaagacttggag
gctttcaggctgaccaagctgggccatcctgaaacgagccgaataaacgactaaagacaa
agatgaatccgacgactcatacatacacgcattgtgaaattcacccaagtatgcttcttg
gtatctgcgccagcatcattcccttccctgatcataaccaggtaag
>Oligostoma_insidiosum_WU:MYC:0044033
gatcattaaagagtaccaacccatgtgaactacctacgttgcctcggcaatctgtttgat
ctgaactaatagttaaaactttcaacaacggatctcttggttctggcaccgatgaagaac
gcagcgaaatgcgataaataatgtgaattgcagaattcagtgaatcatcgaatctttgaa
cgcacattgcgcccattagtattctagtgggcatgcctgttcgagcgtcatttcaaccct
taagcccctgctgcttagtgttgggagcctacctagctccccaaagttagtggcggagtc
ggtcacactctagacgtagtaacatctcgcctaagttggaccgtccttgccataaaaacg
gtgacctacctccaaaccggccaatgcgtaggagggtaaccaaatcggtgctgctttctg
gcaacaaatctcaggcgagcacggtctcgacggcaatggagtgtaccagctacaacggaa
cctcggagctccagctggagcgcatgagcgtttacttcaacgaggtagggtgccaacaac
aagtatgtccctcgcgccgtcctcgtcgacttggagcccggtaccatggatgctgtccgt
gccggtcccttcggccagctcttccgccccgacaatttcgtcttcggtcaatccggtgcc
ggcaacaactgggccaagggccattacaccgagggtgctgagctggtcgaccaagtgctc
gatgttgtccgtcgcgaggccgagggctgtgactgcctccagggcttccagatcacccac
tcgctcggtggtggtaccggtgccggtatgggtacgctgctgatctccaagatccgcgag
gagttccccgaccgcatgatggctacgttctccgtcatgccctctcccaaggtctctgac
actgtcgtcgagccctacaacgccaccctctccgtccaccagctggtcgagaactccgac
cagaccttctgcattgacaacgaggctctgtacgacatctgcatgcgtaccctgaagcta
tccaatccctcctacggtgacttgaaccatcttgtttctgctgttatgtctggtgtcact
acctgcttgcgtttccctggccagcttaactctgacctgcgcaagctggctgtcaacatg
gtgccatttcctcgtcttcacttcttcatggtcggctttgcgcctctaactagtcgtggt
gcttactctttccgtgctgtcacggttcccgagctgacccagcaaatgttcgaccccaag
aacatgatggctgccgctgacttccgcaacggccgttatctgacatgctctgccatcttg
tagccgtggtaaggtttccatgaaggaagtggaggaccagattggggtgatcagaaaaag
gccatgagttctactgctggcgtttcgcaggtgttgaacagatacaccttcgcatctacg
ctctcacatttacgtagaacaaatacaccggttggtagagatggcaagcttgctaaaccg
cggcagcttcacaacacccactggggcctggtctgcccggccgagacacctgaaggtcag
gcttgtggtttagtgaaaaacctgtcacttatgtgctctatcagcgtgggtacgtcgacg
gagcctattatagaatatatgatttcgcgaaatatggaggtcctggaagagtatgaaccc
caaaggtacccgcatgccaccaagatctttctcaacggatcatggattggtatccatcaa
gatccaaaagctctcgtcagagatgttcaacaattgcgtcggacgaatcagattccggct
gaagtatccttgattcgggatattcgggatcgtgaattcaagatattctcagatgctggc
cgtgtcatgcggccattgtttgtggtcgagcaagacgatgatcctgacaaccatatcgag
aaaggcacactggtcctgaaaaaggacatggtccggcggctcgagattgaccagaccctt
ccacccggaagtgatgaatatttcggatgggatggcttggtcaatgccggtgtcatcgaa
tacatggatgcagaggaggaagaaaccgccatgatttgcatgacccccgaagacttggag
gctttcaggctgaccaagctgggccatcctgaaacgagccgaataaacgactaaagacaa
agatgaatccgacgactcatacatacacgcattgtgaaattcacccaagtatgcttcttg
gtatctgcgccagcatcattcccttccctgatcataaccaggtaag
>Xylaria_curta_HAST_494
gatcattaaagagtaccaacccatgtgaactacctacgttgcctcggcaatctgtttgat
ctgaactaatcgttaaaactttcaacaacggatctcttggttctggcatcgatgaagaac
gcagcgaaatgcgataagtaatgtgaattgcagaattcagtgaatcatcgaatctttgaa
cgcacattgcgcccattagtattctagtgggcatgcctgttcgagcgtcatttcaaccct
taagcctctgttgcttagtgttgggagcctacatagctcctcaaagttagtggcggagtc
ggtcacactctagacgtagtaattcctcgcctgtgttgtgccgtccctgccgtaaaaccg
gtgacctacctccaaaccggccaatgcgtaggagggtaaccaaatcggtgctgctttctg
gcaacaaatctctggcgagcatggtctcgatggcagtggcgtgtattagctacaacggaa
cctctgagctccagctcgagcgcatgagcgtgtacttcaatgaggtagggtgccggtaac
aagtatgtccctcgcgccgttctcgtcgatttggagcccggtaccatggatgccgtccgt
gcgggccccttcggtcagctcttccgacccgataacttcgtctttggtcaatctggtgct
ggcaacaattgggccaagggtcattacaccgaaggtgctgagctggttgaccaggttctc
gatgttgtccgtcgcgaggctgagggttgcgactgccttcagggtttccagatcacccac
tcgctcggtggcggtactggtgccggtatgggtactctgttgatctccaagatccgtgag
gagttccccgaccgcatgatggccaccttctccgtcatgccctcgcctaaggtttccgac
accgtcgttgaaccctacaacgccaccctttccgtccaccagctggtcgagaactcggat
gagaccttctgcattgataacgaggctctctacgacatttgcatgcgcaccctaaagttg
tccaacccctcatacggcgacctgaaccacctggtctccgctgtcatgtccggtgttact
acctgcctgcgtttcccgggccaacttaactctgacctccgcaaattggctgttaacatg
gttcccttcccccgtctgcacttcttcatggtcggtttcgctcctctcactagtcgtggt
gctcactctttccgtgccgtcacggttcccgagttgacccagcaaatgttcgaccctaag
aacatgatggctgctgccgatttccgtaacggccgttacctgacatgctctgctatcttg
tagccgtggcaaggtctctatgaaggaggttgaggatcagattggggtgatcagaagaag
gccatgagctctactgctggtgtttcgcaagtcttgaaccgatacactttcgcatctacc
ttatcgcatttgcgaagaacgaatactccagtaggccgagacggtaaacttgccaagcca
cggcagcttcacaacacccactggggtctcgtctgcccagccgagacgcccgaaggccag
gcttgtggtctagtcaaaaacctgtctctgatgtgttctgttagcgtgggtacttcgacg
gaacctattatagaatatatgatttctcgaaatatggaggtcctggaagagtacgagcct
caacggtacccacatgccacgaagatcttccttaatgggtcatggatcggtgtccatcaa
gatccgaaggctcttgtgagagatgttcaacaattgcgacgaacgaaccagattccggct
gaagtatctctgattcgggatatccgtgatcgcgaattcaaaatattttcagatgctggc
cgcgtcatgcggccattgtttgtggtcgaacaagacgacgatcctgacaatgggatcgag
aagggcacattagtcttaacaaaagacttggtcaggaggcttgaaattgaccagacccta
ccaccgggaagtgacgagtattttggatggcaaggcttagtcaatgctggtgtcatcgaa
tacatggatgctgaagaagaagaaaccgcaatgatttgcatgactcccgaagacctagaa
gcttatcgaatggctaagttgggctatcccgaaacgagcccaataaacgattgaagacaa
agatcaacccaacaacccatacatacacccattgcgaaatccacccaagtatgctccttg
gcatttgtgccagtattatccctttccccgatcacaaccaggtaag
>Xylaria_curta_HAST_92092022
gatcattaaagagtaccaacccatgtgaactacctacgttgcctcggcaatctgtttgat
ctgaactaatcgttaaaactttcaacaacggatctcttggttctggcatcgatgaagaac
gcagcgaaatgcgataagtaatgtgaattgcagaattcagtgaatcatcgaatctttgaa
cgcacattgcgcccattagtattctagtgggcatgcctgttcgagcgtcatttcaaccct
taagcctctgttgcttagtgttgggagcctacatagctcctcaaagttagtggcggagtc
ggtcacactctagacgtagtaattcctcgcctgtgttgtgccgtccctgccgtgaaaccg
gtgacctacctccaaaccggccaatgcgtaggagggtaaccaaatcggtgctgctttctg
gcaacaaatctctggcgagcatggtctcgatggcagtggcgtgtattagctacaacggaa
cctctgagctccagctcgagcgcatgagcgtgtacttcaatgaggtagggtgccggtaac
aagtatgtccctcgcgccgttctcgtcgatttggagcccggtaccatggatgccgtccgt
gcgggccccttcggtcagctcttccgacccgataacttcgtctttggtcaatctggtgct
ggcaacaattgggccaagggtcattacaccgaaggtgctgagctggttgaccaggttctc
gatgttgtccgtcgcgaggctgagggttgcgactgccttcagggtttccagatcacccac
tcgctcggtggcggtactggtgctggtatgggtactctgttgatctccaagatccgtgag
gagttccccgaccgcatgatggccaccttctccgtcatgccctcgcctaaggtctccgac
accgtcgttgagccctacaacgccaccctttccgtccaccagctggtcgagaactcggat
gagaccttctgcattgataacgaggctctctacgacatttgcatgcgcaccttaaagttg
tccaacccctcatacggcgacctgaaccatctggtctccgctgtcatgtccggcgttacc
acctgcctgcgtttcccaggccaacttaactctgacctccgcaaattggctgttaacatg
gttcccttcccccgtctgcacttcttcatggttggtttcgctcctctcactagtcgtggt
gctcactctttccgtgccgtcacggttcccgagttgacccagcaaatgttcgaccctaag
aacatgatggctgccgctgatttccgtaacggtcgctacctgacatgctctgctatcttg
tagccgtggtaaggtctccatgaaggaggttgaggatcagattggggtgatcagaagaag
gccatgagctctactgctggtgtttcgcaagtcttgaaccgatacactttcgcatctacc
ttatcgcatttgcgaagaacgaatactccagtaggccgagacggtaaacttgccaagcca
cggcagcttcacaacacccactggggtctcgtctgcccagccgagacgcccgaaggccag
gcctgtggtctagtcaaaaacctgtctctgatgtgttctgttagcgtgggtacttcgacg
gaacctattatagaatatatgatttctcgaaatatggaggtcctggaagagtacgagcct
caacggtacccacatgccacgaagatcttccttaatgggtcatggatcggtgtccatcaa
gacccgaaggctcttgttagagatgttcaacaattgcgacgaacgaaccagattccggct
gaagtatctctgattcgggatattcgtgatcgcgaattcaaaatattttcagatgctggc
cgcgtcatgcggccattgtttgtggtcgaacaagacgacgatcctgaaaatgggatcgag
aagggcacattagtcttaacaaaagacttggtcaggaggcttgaaattgaccagacccta
ccaccgggaagtgacgagtattttggatggcaaggcttagtcaatgctggtgtcatcgaa
tacatggatgccgaagaagaagaaacagcaatgatttgcatgactcccgaagacctagaa
gcttatcgaatggctaagttgggctaccccgaaacgagcccaataaacgattgaagacga
agatcaacccaacaacccatacatacacccattgcgaaatccacccaagtatgctccttg
gcatttgtgccagtattatccccttccccgatcacaaccaggtaag
>Xylaria_puerensis_GMB1095
gatcattaaagagtaccaacccatgtgaactacctacgttgcctcggcaatctgtttgat
ctgaactaatcgttaaaactttcaacaacggatctcttggttctggcatcgatgaagaac
gcagcgaaatgcgataagtaatgtgaattgcagaattcagtgaatcatcgaatctttgaa
cgcacattgcgcccattagtattctagtgggcatgcctgttcgagcgtcatttcaaccct
taagcctttgttgcttagtgttgggagcctacatagctcctcaaagttagtggcggagtc
ggtcacactctagacgtagtaatttctcgcctgtgttgtgccgtccctgccgtaaaacca
gtgacct-----------------------------------------------------
----------------------------------agtggcgtgtattagctacaatggaa
cctctgagctccagctcgagcgcatgagcgtgtacttcaatgaggtagggtgccggtaac
aagtatgtccctcgcgccgttctcgtcgatttggagcccggtaccatggatgccgtccgt
gcgggccccttcggtcagctcttccgacccgataacttcgtctttggtcaatctggtgct
ggcaacaattgggccaagggtcactacactgaggg-------------------------
------------------------------------------------------------
------------------------------------------------------------
------------------------------------------------------------
------------------------------------------------------------
------------------------------------------------------------
------------------------------------------------------------
------------------------------------------------------------
------------------------------------------------------------
------------------------------------------------------------
------------------------------------------------------------
------------------------------------------tggggtgatcagaagaag
gccatgagctctactgctggtgtttcgcaagtcttgaaccgatacactttcgcatctacc
ttatcgcatttgcgaagaacgaatactccagtaggccgagacggtaaacttgccaagcca
cggcagcttcacaacacccactggggtctcgtctgcccagccgagacgcccgaaggccag
gcttgtggtctagtcaaaaacctgtctctgatgtgttctgttagcgtgggtacttcgacg
gaacctattatagaatatatgatttctcgaaatatggaggtcctggaagagtacgagcct
caacggtacccacatgccacgaagatcttccttaatgggtcatggatcggtgtccatcaa
gatccgaaggctcttgttagagatgttcaacaattgcgacgaacgaaccagattccggct
gaagtatctctgattcgggatattcgtgatcgcgaattcaagatattttcagatgctggc
cgcgtcatgcggccattgtttgtggtcgaacaagacgatgatcctgaaaatgggatcgag
aagggcacattagtcttaacaaaagacttagtcaggaggcttgaaattgaccagacccta
ccaccgggaagtgacgagtattttggatggcaaggcttagtcaatgctggtgtcatcgaa
tacatggatgccgaagaagaagaaaccgcaatgatttgcatgactcccgaagacctagaa
gcttatcgaatggctaagttgggctatcccgaaatgagcccaataaacgattgaagacga
agatcaacccgacaacccatacatacacccactgcgaaatccacccaagtatgctccttg
gcatttgtgccagtattatccccttccccgatcacaaccaggtaag
>Xylaria_puerensis_GMB1167
gatcattaaagagtaccaacccatgtgaactacctacgttgcctcggcaatctgtttgat
ctgaactaatcgttaaaactttcaacaacggatctcttggttctggcatcgatgaagaac
gcagcgaaatgcgataagtaatgtgaattgcagaattcagtgaatcatcgaatctttgaa
cgcacattgcgcccattagtattctagtgggcatgcctgttcgagcgtcatttcaaccct
taagcctttgttgcttagtgttgggagcctacatagctcctcaaagttagtggcggagtc
ggtcacactctagacgtagtaatttctcgcctgtgttgtgccgtccctgccgtaaaacca
gtgacct-----------------------------------------------------
----------------------------------agtggcgtgtattagctacaatggaa
cctctgagctccagctcgagcgcatgagcgtgtacttcaatgaggtagggtgccggtaac
aagtatgtccctcgcgccgttctcgtcgatttggagcccggtaccatggatgccgtccgt
gcgggccccttcggtcagctcttccgacccgataacttcgtctttggtcaatctggtgct
ggcaacaattgggccaagggtcactacactgaggg-------------------------
------------------------------------------------------------
------------------------------------------------------------
------------------------------------------------------------
------------------------------------------------------------
------------------------------------------------------------
------------------------------------------------------------
------------------------------------------------------------
------------------------------------------------------------
------------------------------------------------------------
------------------------------------------------------------
------------------------------------------tggggtgatcagaagaag
gccatgagctctactgctggtgtttcgcaagtcttgaaccgatacactttcgcatctacc
ttatcgcatttgcgaagaacgaatactccagtaggccgagacggtaaacttgccaagcca
cggcagcttcacaacacccactggggtctcgtctgcccagccgagacgcccgaaggccag
gcttgtggtctagtcaaaaacctgtctctgatgtgttctgttagcgtgggtacttcgacg
gaacctattatagaatatatgatttctcgaaatatggaggtcctggaagagtacgagcct
caacggtacccacatgccacgaagatcttccttaatgggtcatggatcggtgtccatcaa
gatccgaaggctcttgttagagatgttcaacaattgcgacgaacgaaccagattccggct
gaagtatctctgattcgggatattcgtgatcgcgaattcaagatattttcagatgctggc
cgcgtcatgcggccattgtttgtggtcgaacaagacgatgatcctgaaaatgggatcgag
aagggcacattagtcttaacaaaagacttagtcaggaggcttgaaattgaccagacccta
ccaccgggaagtgacgagtattttggatggcaaggcttagtcaatgctggtgtcatcgaa
tacatggatgccgaagaagaagaaaccgcaatgatttgcatgactcccgaagacctagaa
gcttatcgaatggctaagttgggctatcccgaaatgagcccaataaacgattgaagacga
agatcaacccgacaacccatacatacacccactgcgaaatccacccaagtatgctccttg
gcatttgtgccagtattatccccttccccgatcacaaccaggtaag
>Xylaria_karyophthora_DRH059
gatcattaaagagtaccaacccatgtgaactacctacgttgcctcggcaatctgtttgat
ctgaactaatcgttaaaactttcaacaacggatctcttggttctggcatcgatgaagaac
gcagcgaaatgcgataagtaatgtgaattgcagaattcagtgaatcatcgaatctttgaa
cgcacattgcgcccattagtattctagtgggcatgcctgttcgagcgtcatttcaaccct
taagcctctgttgcttagtgttgggagcctacgtagctcctcaaagttagtggcgaggtc
ggtcacactccagacgtagtaatttctcgcctgtgttgtgccgtccctgccgtaaaaccg
gtgacct-----------------------------------------------------
------------------------------------------------------------
------------------------------------------------------------
------------------------------------------------------------
------------------------------------------------------------
------------------------------------------------------------
------------------------------------------------------------
------------------------------------------------------------
------------------------------------------------------------
------------------------------------------------------------
------------------------------------------------------------
------------------------------------------------------------
------------------------------------------------------------
------------------------------------------------------------
------------------------------------------------------------
------------------------------------------------------------
------------------------------------------tggggtgatcagaagaag
gccatgagctctactgctggtgtttcgaaagtcttgaaccgatacactttcgcctctacc
ttaactaatttgcaaagaacaaataccccagtaggtcgagatggtaagcttgccaagcca
cggcagcttcacaacacccactggggtctcgtctgcccagccgagacgcccgaaggccag
gcttgtggtctagtcaaaaacctgtctctgatgtgttctgttagcgtgggtacttcgacg
gaacctattatagaatatatgatttctcgaaatatggaggtcctggaagagtacgaacct
caaaggtacccacatgccacgaagatcttcctcaacggatcatggatcggtgtccatcaa
gatccgaaggctcttgttagagatgttcaacatttgcgacggacgaatcagattccggct
gaagtatccctaattcgggatattcgtgatcgcgaatttaagatattttcagatgctggc
cgcgtcatgcggccattgttcgtggtcgaacaagacgatgatcctgaaaatgggatcgag
aagggcacattagtcttaacaaaagacttggtccggaggcttgaaattgaccagacccta
ccaccgggaagtgacgagtattttggatggcaaggcttagtcaatgctggtgttatcgaa
tacatggatgctgaagaagaagaaaccgcaatgatttgcatgactcct------------
------------------------------------------------------------
------------------------------------------------------------
----------------------------------------------
>Neoxylaria_arengae_MFLUCC_15-0292
gatcattaaagagtaccaacccatgtgaactacctacgttgcctcggcaatctgtttgat
ctgaactaatagttaaaactttcaacaacggatctcttggttctggcatcgatgaagaac
gcagcgaaatgcgataagtaatgtgaattgcagaattcagtgaatcatcgaatctttgaa
cgcacattgcgcccattagtattctagtgggcatgcctgttcgagcgtcatttcaaccct
taagcccctgttgcttagcgttgggagcctacttagctcctcaaagttagtggcggagtc
ggacacactctagacgtagtagtatctcgcctaggttgtgccgtccctgccgttaaaccg
gtgacct-----------------------------------------------------
------------------------------------------------------------
------------------------------------------------------------
------------------------------------------------------------
------------------------------------------------------------
------------------------------------------------------------
------------------------------------------------------------
------------------------------------------------------------
------------------------------------------------------------
------------------------------------------------------------
------------------------------------------------------------
------------------------------------------------------------
------------------------------------------------------------
------------------------------------------------------------
------------------------------------------------------------
------------------------------------------------------------
------------------------------------------tggggtgatcagaagaag
gccatgagctccactgctggtgtttcgcaagtgctgaatcgttacacctttgcctctact
ctgtcgcatttgcgaagaacaaacactccagtaggccgagatggcaagctggccaagcca
cggcagcttcacaatacgcactggggtcttgtctgtccagccgagacgccagaaggtcaa
gcttgtggtctagtcaagaacctgtctctgatgtgctctgtgagtgtgggtacctcgacg
gaacctattatagaatatatgatttctcgaaacatggaggtgttagaagagtatgaccct
ccaaggtacccacatgccacgaagatcttcctcaatggatcatggattggtgtccatcaa
gatccaaaggctctcgtgagagacgtccaacaactacgtcggacgaaccagattcccgct
gaagtttccttgattcgagatattcgtgatcgggaattcaagatattctcagatgccggc
cgtgtcatgcgaccattgtttgtggtcgagcaagatgacgatcccgagaacggtgtcgag
aaaggcacattggtcctgacgaaagacttggtccggaggcttgagattgatcagacgcta
gcacccgggagtgaggagtatttcggatggcagggcctagtcaatgccggtgttatcgaa
tatatggatgctgaggaagaagaaactgctatgatatgcatgacgcccgaggacttggaa
gcttatcgaatggcaaaactgggctatcctgaaacgaacccaataaacgactcaagacaa
agatcaatccgaccacccacacgtacacccattgcgaaatccacccgagtatgcttcttg
gcatttgtgctagcatcatccccttccctgaccacaaccaggtagg
>Neoxylaria_juruensis_HAST_92042501
gatcattaaagagtaccaacccatgtgaactacctacgttgcctcggcaatctgtttaat
ctgaactaatcgttaaaactttcaacaacggatctcttggttctggcatcgatgaagaac
gcagcgaaatgcgataagtaatgtgaattgcagaattcagtgaatcatcgaatctttgaa
cgcacattgcgcccattagtattctagtgggcatgcctgttcgagcgtcatttcaaccct
taagcccctgttgcttagcgttgggagcctacttagctcctcaaagttagtggcggagtc
ggacacactctagacgtagtagtatctcgcctaggttgtgccgtccctgccgttaaaccg
gtgacctacctccaaaccggccaatgtgtaggagggtaaccaaatcggtgctgctttctg
gcagcagatctcgggcgagcacggtctcgatggcagtggcgtgtattagctacaacggaa
cctccgagctccagctcgagcgcatgagcgtttacttcaacgaggtagggtgccggtaac
aaatatgtccctcgcgccgttctcgtcgatctggagcccggtaccatggatgccgtccgt
gcgggtcctttcggtcagctcttccgacccgacaacttcgtctttggccagtccggtgcc
ggcaacaactgggccaagggtcattacactgaaggtgctgagctcgtggaccaagtcctc
gacgttgtccgtcgcgaggccgagggctgcgactgccttcagggtttccagatcacccac
tcgcttggtggcggcaccggtgccggtatgggtacgctgctgatctctaagatccgtgag
gagttccctgaccgcatgatggccaccttctccgtcatgccctcacccaaggtctccgac
accgttgtcgagccctacaacgccaccctctccgtccaccaactggtcgagaactccgat
gagaccttctgcattgacaacgaggctctctacgacatctgcatgcgcaccctgaagcta
tccaacccctcatatggcgacctgaaccacctggtctccgctgtcatgtctggtgttacc
acctgtctgcgtttccccggtcagctgaactctgatctgcgcaaattggccgtcaacatg
gtgcccttccctcgtctgcacttcttcatggtcggctttgctcctcttactagccgtggt
gctcactctttccgtgcggttaccgttcccgagctgacccagcagatgttcgaccctaag
aacatgatggctgctgctgacttccgtaacggtcgctacctgacatgctctgccatcttg
tagccgtggcaaggtttccatgaaggaggttgaggatcagattggggtgaccagaagaag
gccatgagctccactgctggtgtttcgcaagtgctgaatcgttacacgtttgcctctact
ctgtcgcatttgcgaaggacaaacactccagtaggccgagatggcaagctggccaagcca
cggcagcttcacaatacgcactggggtcttgtctgtccagccgagacgccagaaggtcaa
gcttgtggtctagtcaagaacctgtctctgatgtgctctgtgagtgtgggtacctcgacg
gaacctattatagaatatatgatttctcgaaacatggaggtgttagaagagtacgaccct
ccaaggtacccacatgccacgaagatcttcctcaatggatcatggattggtgtccatcaa
gatccaaaggctctcgtgagagacgtccaacaactacgtcggacgaaccagattcccgct
gaagtatccttgattcgggatattcgtgatcgagaattcaagatattctcagacgccggc
cgtgtcatgcgaccattgtttgtggtcgagcaagatgacgatcccgagaacggtgtcgag
aaaggcacattggtcctgacgaaagacttggtccggaggcttgagattgatcagacgcta
gcacccgggagtgaggagtatttcggatggcaggggctagtcaatgccggcgttatcgaa
tatatggatgccgaggaagaagaaactgctatgatatgcatgacgcccgaggacttggaa
gcttatcgaatggcaaaactgggctatcctgaaacgaacccaataaacgactcaagacaa
agattaatccgaccacccacacgtacacccattgcgaaatccacccgagtatgcttcttg
gcatttgtgccagcatcatccccttccctgaccacaaccaggtagg
>Stilbohypoxylon_elaeicola_HAST_94082615
gatcattaaagagtaccaacccatgtgaactacctacgttgcctcggcaatctgtttgat
ctgaactaatagttaaaactttcaacaacggatctcttggttctggcatcgatgaagaac
gcagcgaaatgcgataagtaatgtgaattgcagaattcagtgaatcatcgaatctttgaa
cgcacattgcgcccattagtattctagtgggcatgcctgttcgagcgtcatttcaaccct
taagcccctgttgcttagcgttgggagccta--tagctcctcaaagttagtggcggagtc
ggacacactctagacgtagtaatacctcgcctaagatgtgccgtccctgccgttaaacag
gtgacctacctccaaaccggccaatgcgtaggagggtaaccaaattggtgctgctttctg
gcagcaaatctcgggcgagcatggtctcgatggcagcggcgtgtatcaggtacaatggaa
cctccgagctccagcttgagcgcatgagcgtctacttcaacgaggtagggtgccggcaac
aaatatgtccctcgcgccgttctcgtcgatctggagcccggtaccatggacgccgtccgt
gcgggtcctttcggtcagctcttccgacccgataactttgtttttggccagtccggtgct
ggcaacaactgggccaagggtcactacactgagggtgctgagctcgtcgaccaagtcctc
gacgttgtccgtcgtgaggccgagggctgcgactgcctccagggtttccagatcacccac
tcgcttggtggcggtaccggtgccggtatgggtacgctgttgatctccaagatccgtgag
gagttccctgaccgcatgatggccaccttctccgtcatgccctcacccaaggtctccgac
accgttgtcgagccctacaacgccaccctctccgtccaccagctggtcgagaactccgat
gagaccttctgtattgacaacgaggctctttacgatatctgcatgcgtaccttgaagcta
tccaacccctcgtacggcgacctgaaccacctggtctccgctgtcatgtctggcgttacc
acctgcctccgtttcccaggtcagctgaactctgatctgcgtaaattggccgtcaacatg
gtgcccttccctcgtctgcacttcttcatggtcggctttgctccccttaccagccgtggt
gctcactctttccgggctgtcactgttccggaattgactcagcagatgttcgaccctaag
aacatgatggctgctgctgacttccgtaacgggcgctacctgacatgctctgccatcttg
tagccgtggcaaggtttccatgaaggaggtcgaggatcagattggggtgatcagaagaag
gctatgagctccactgctggtgtttcgcaagtgctgaatcgttacacgtttgcctctact
ctgtcacatttacgaagaacaaacactccagtaggccgagatggcaagctggccaagcca
cggcaacttcacaatacgcactggggtcttgtctgtccagccgagacaccagaaggtcaa
gcttgtggcctagtcaagaacctgtctctgatgtgctctgtgagcgtgggtacctcgacg
gaaccgattatagaatatatgatttctcgaaacatggaggtgttagaagagtacgaccct
ccaaggtacccacatgccacaaagatcttcctcaacggatcatggattggtgtccatcaa
gatcctaaggctctcgtaagagacgtccaacaactacgtcggacgaaccaaatccctgct
gaagtatccttgatacgggatattcgtgatcgcgaattcaagatattctcagacgctggc
cgtgtcatgcgaccattatttgtggtcgagcaagatgacgatcccgagaatggtgttgag
aaaggcacattggtcctgacgaaagacttggtccggaggctggagatcgaccagacgcta
gcacccggaagtgaagagtacttcggatggcagggcctagtcaatgcgggcgttatcgaa
tatatggatgccgaggaagaagaaaccgccatgatatgcatgacacccgaggacttggaa
gcttatcgaatggcaaaactgggctatcctgaaacgaacccaataaacgactcaagacaa
agattaatccgaccacccacacgtacacccattgtgaaatccacccgagtatgcttcttg
gcatttgtgccagcatcatccccttccctgaccacaaccaggtagg
>Stilbohypoxylon_elaeidis__MFLUCC_15-0295a
gatcattaaagagtaccaacccatgtgaactacctacgttgcctcggcaatctgtttgat
ctgaactaatagttaaaactttcaacaacggatctcttggttctggcatcgatgaagaac
gcagcgaaatgcgataagtaatgtgaattgcagaattcagtgaatcatcgaatctttgaa
cgcacattgcgcccattagtattctagtgggcatgcctgttcgagcgtcatttcaaccct
taagcccctgttgcttagcgttgggagccta--tagctcctcaaagttagtggcggagtc
ggacacactctagacgtagtaatacctcgcctaagatgtgccgtccctgccgttaaacag
gtgacctacctccaaaccggccaatgcgtaggagggtaaccaaattggtgctgctttctg
gcagcaaatctcgggcgagcatggtctcgatggcagcggcgtgtatcaggtacaatggaa
cctccgagctccagcttgagcgcatgagcgtctacttcaacgaggtagggtgccggcaac
aaatatgtccctcgcgccgttctcgtcgatctggagcccggtaccatggacgccgtccgt
gcgggtcctttcggtcagctcttccgacccgataacttcgtctttggccagtccggtgct
ggcaacaactgggccaagggtcactacactgagggtgctgagctcgtcgaccaagtcctc
gacgttgtccgtcgtgaggccgagggctgcgactgcctccagggtttccagatcacccac
tcgcttggtggcggtaccggtgccggtatgggtacgctgttgatctccaagatccgtgag
gagttccctgaccgcatgatggccaccttctccgtcatgccctcacccaaggtctccgac
accgttgtcgagccctacaacgccaccctctccgtccaccaactggtcgagaactccgat
gagaccttctgtattgacaacgaggctctttacgatatctgcatgcgtaccttgaaacta
tccaaccccttgttcggggacctgaaccccctggtttccgctgtcatttttggggtttcc
ccccgcctccgtttcccaggtcaactgaactttgatttgggtaaattggccgtcaaccag
gggcccttcccttgtttgccctttttcatggttggctttgctcccctttcccgccggggg
gctccctctttccgggctgtccctgttccggaattgactcaacaaatgtttgaccctaag
aacatgatgggtgctgctgacttccgtaacgggcgctacctgacatgctctgccatcttg
tagccgtggcaaggtttccatgaaggaggtcgaggatcagattggggtgatcagaagaag
gctatgagctccactgctggtgtttcgcaagtgctgaatcgttacacgtttgcctctact
ctgtcacatttacgaagaacaaacactccagtaggccgagatggcaagctggccaagcca
cggcagcttcacaatacgcactggggtcttgtctgtccagccgagacaccagaaggtcaa
gcttgtggcctagtcaagaacctgtctctgatgtgctctgtgagcgtgggtacctcgacg
gaaccgattatagaatatatgatttctcgaaacatggaggtgttagaagagtacgaccct
ccaaggtacccacatgccacaaagatcttcctcaacggatcatggattggtgtccatcaa
gatcctaaggctctcgtaagagacgtccaacaactacgtcggacgaaccaaatccctgct
gaagtatccttgatacgggatattcgtgatcgcgaattcaagatattctcagacgctggc
cgtgtcatgcgaccattatttgtggtcgagcaagatgacgatcccgagaatggtgttgag
aaaggcacattggtcctgacgaaagacttggtccggaggctggagatcgaccagacgcta
gcacccggaagtgaagagtacttcggatggcagggcctagtcaatgcgggcgttatcgaa
tatatggatgccgaggaagaagaaaccgccatgatatgcatgacacccgaggacttggaa
gcttatcgaatggcaaaactgggctatcctgaaacgaacccaataaacgactcaagacaa
agattaatccgaccacccacacgtacacccattgtgaaatccacccgagtatgcttcttg
gcatttgtgccagcatcatccccttccctgaccacaaccaggtagg
>Xylaria_culleniae_JDR_189
gatcattaaagagtaccaacccatgtgaactacctacgttgcctcggcaatctgtttgat
ctgaactaatagttaaaactttcaacaacggatctcttggttctggcatcgatgaagaac
gcagcgaaatgcgataagtaatgtgaattgcagaattcagtgaatcatcgaatctttgaa
cgcacattgcgcccattagtattctagtgggcatgcctgttcgagcgtcatttcaaccct
taagcccctgttgcttagcgttgggagcctg--cagctcctcaaagttagtggcggagtc
ggacacactctagatgtagtaatatctcgcctaggttgtgccgtccctgccgttaaaccg
gtgacctacctccaaaccggccaatgcgtaggagggtaaccaaatcggtgctgctttctg
gcagcaaatctcgggcgagcacggtctcgacggcagtggcgtgtattagctacaacggaa
cctccgagctccagctcgagcgcatgagcgtttacttcaacgaggtagggtgccggtaac
aaatatgtccctcgcgccgttctcgtcgatctggagcccggtaccatggatgccgtccgt
gcgggccccttcggtcagctcttccgacccgacaacttcgtctttggccagtccggtgcc
ggcaacaactgggccaagggccattacactgaaggtgctgagctcgtcgaccaggtcctc
gacgttgtccgtcgcgaggccgagggctgcgactgccttcagggcttccagattacccac
tcgcttggtggcggcactggtgccggtatgggtactctgttgatctccaagatccgcgag
gagttccctgaccgcatgatggccaccttctccgtcatgccctcacccaaggtctccgac
accgttgtcgagccatacaacgccaccctctccgtccaccagctggtcgagaactccgat
gagaccttctgcattgacaacgaggctctctacgacatctgcatgcgcaccctgaagcta
tccaacccctcatatggcgacctgaaccacctggtctccgctgtcatgtctggtgttacc
acatgcctgcgtttccccggtcagctgaactctgatctgcgcaaattggccgtcaacatg
gtgcccttccctcgtctgcacttcttcatggttggctttgctcctcttacgagccgtggt
gctcattctttccgtgcggttaccgttcccgagttgacccagcaaatgttcgaccctaag
aacatgatggctgctgctgacttccgtaacggtcgctacctgacatgctctgccatcttg
tagccgtggcaaggtttccatgaaggaggttgaggatcagattggggtgatcagaagaag
gccatgagctccaccgctggtgtttcgcaagtgctgaatcgttacacgtttgcctctacg
ttgtcgcatttgcgaagaacaaacactccagtaggccgagatggcaaactggccaagcca
cggcagcttcacaatacacactggggtctcgtctgtccagctgagacgccagaaggtcaa
gcttgtggtctagtcaagaacctatctctgatgtgctctgtgagtgtgggtacctcgacg
gaacctattatagaatatatgatttctcgaaatatggaggtgttagaagagtacgaccct
ccaaggtacccacatgccacgaagatcttcctcaacggatcatggattggtgtccatcaa
gatccaaaggctctcgtgagagacgttcaacaactacgtcggacaaaccagattccggct
gaagtatccttgattcgggatattcgtgaccgcgaatttaagatattttcagacgctggc
cgtgtcatgcgaccactgtttgtggttgagcaagatgacgatcccgagaacggtgttgag
aaaggcacattggtcctgacgaaagacttggtccgaaggctcgagatcgatcagacgcta
gcaccggggagtgaagagtatttcggatggcagggcctagtcaatgccggtgttatcgaa
tacatggatgctgaggaagaagaaactgcaatgatatgcatgacacccgaggacttagaa
gcttaccgaatggcaaaactgggttatcctgaaacgaacccaacaagcgactcaagacaa
agatcaatccgaccacccacacgtacactcattgcgaaatccacccgagtatgcttcttg
gcatttgtgccagcatcatccccttccctgatcacaaccaagtaag
>Xylosphaera_ianthinovelutina_HAST_553
gatcattaaagagtaccaacccatgtgaactacctacgttgcctcggcaatctgtttgat
ctgaactaatagttaaaactttcaacaacggatctcttggttctggcatcgatgaagaac
gcagcgaaatgcgataagtaatgtgaattgcagaattcagtgaatcatcgaatctttgaa
cgcacattgcgcccattagtattctagtgggcatgcctgttcgagcgtcatttcaaccct
taag-ccctgttgcttagcgttgggagcctg--cagctcctcaaagttagtggcggagtc
ggacacactctagacgtagtaatatctcgcctaggttgtgccgtccctgccgttaaaccg
gtgacctacctccaaaccggccaatgcgtaggagggtaaccaaatcggtgctgctttctg
gcagcaaatctcgggcgagcatggtctcgatggcagtggcgtgtattagctacaacggaa
cctccgagctccagctcgagcgcatgagcgtttacttcaacgaggtagggtgccggtaac
aaatatgtccctcgcgccgttctcgtcgatctggagcccggtaccatggatgccgtccgt
gcgggtcctttcggtcagctcttccgacccgataacttcgtctttggccagtccggtgct
ggcaacaactgggccaagggtcattacactgaaggtgctgagctcgtggaccaagtcctt
gatgttgtccgtcgcgaggccgagggctgcgactgccttcagggcttccagatcacccac
tcgctcggtggcggcactggtgctggtatgggtacgctgttgatctctaagatccgtgag
gagttccctgaccgcatgatggccaccttctccgtcatgccctcgcccaaggtctccgat
accgttgtcgagccctacaacgccaccctctccgtccaccagctggtcgagaactccgat
gagaccttctgcattgacaacgaggctctctacgacatctgcatgcgcacactgaagcta
tccaacccctcatacggcgacctgaaccacctggtctccgccgtcatgtctggtgtgacc
acctgcctgcgcttccctggtcagctgaactctgatctgcgcaaattggccgtcaacatg
gtgcccttccctcgtctgcacttcttcatggtcggctttgcccctcttacgagccgtggt
gctcattctttccgtgcggtcaccgttcccgagttgacccagcagatgttcgaccctaag
aacatgatggctgctgctgacttccgtaacggtcgctacctgacatgctctgccatcttg
tagccgtggcaaggtttccatgaaggaagttgaggatcagattggggtgatcagaagaag
gccatgagctccactgctggtgtttcgcaagtgctgaatcgttacacatttgcctctact
ctgtcgcatttgcgaagaacaaacactccagtaggccgagatggcaaactggccaagcca
cggcagcttcacaatacacactggggtctcgtctgtccagctgagactccagaaggccaa
gcttgtggtctagtcaagaacctgtctctgatgtgctctgtgagtgtgggtacctcgacg
gaacctattatagaatatatgatttctcgaaatatggaggtgttagaagagtacgaccct
cccaggtacccacatgccacgaagatcttcctcaacggatcatggattggtgtccatcaa
gatccaaaggccctcgtgagagacgttcaacaactacgccggacaaaccagattccggct
gaagtatccttgattcgggatattcgtgaccgcgaattcaagatattttcagacgctggc
cgtgtcatgcgaccactgtttgtggttgagcaagatgacgatcccgagaacggtgtcgag
aaaggcacattggtcctgacgaaggacttggtccgaaggctcgagatcgatcagactctg
gcaccggggagtgaagagtatttcggatggcagggcctcgtcaatgccggtgttatcgaa
tacatggatgctgaggaagaagaaactgcaatgatatgcatgacacccgaggacttggaa
gcttaccgaatggcaaaactgggttatcctgaaacgaacccaacaagagactcaagacaa
aaatcaatccgaccacccacacgtacactcattgcgaaatccacccgagtatgcttcttg
gcatttgtgctagcatcatccccttccctgaccacaaccaagtaag
>Xylaria_fabaceicola_MFLUCC_16-0461
ggtcattaaagagtaccaacccatgtgaactacctacgttgcctcggcaatctgtttgat
ctgaactaatagttaaaactttcaacaacggatctcttggttctggcatcgatgaagaac
gcagcgaaatgcgataagtaatgtgaattgcagaattcagtgaatcatcgaatctttgaa
cgcacattgcgcccattagtattctagtgggcatgcctgttcgagcgtcatttcaaccct
taag-ccctgttgcttagtgttgggagcctg--cagctcctcaaagttagtggcggagtc
ggacacactctagacgtagtaatatctcgcctaggttgtgccgtccctgccgttaaaccg
gtgacctacctccaaaccggccaatgcgtaggagggtaaccaaatcggtgctgctttctg
gcagcaaatctcgggcgagcacggtctcgatggcagtggcgtgtattagctacaacggaa
cctccgagctccagctcgagcgcatgagcgtttacttcaacgaggtagggtgccggtaac
aaatatgtccctcgcgccgttctcgtcgatctggagcccggtaccatggatgccgtccg-
------------------------------------------------------------
------------------------------------------------------------
------------------------------------------------------------
------------------------------------------------------------
------------------------------------------------------------
------------------------------------------------------------
------------------------------------------------------------
------------------------------------------------------------
------------------------------------------------------------
------------------------------------------------------------
------------------------------------------------------------
------------------------------------------------------------
------------------------------------------tggggtgatcagaagaag
gccatgagctccactgctggtgtttcgcaagtgctgaatcgttacacgttcgcctctact
ctgtcgcatttgcgaagaacaaacactccagtaggccgagatggcaaactggccaaacca
cggcagcttcacaatacacactggggtctcgtctgtccagctgagaccccagaaggtcaa
gcttgtggtctagtcaaaaacctgtctctgatgtgctctgtgagtgtgggtacctcgacg
gaacctattatagaatatatgatttctcgaaatatggaggtgttagaagagtacgaccct
ccaaggtacccacatgccacgaagatcttcctcaatggatcatggattggtgtccatcaa
gatccaaaggctctcgtgagagacgttcaacaactacgccggacaaaccagattccggct
gaagtatccttgattcgggatattcgtgaccgcgaattcaagatattttcagacgctggc
cgtgtcatgcgaccactgtttgtggttgagcaagatgacgatcccgagaacggtgtcgag
aaaggcacattggtcctgacgaaagacttggtccgaaggctcgagatcgatcagacgcta
gcaccggggagtgaagagtatttcggatggcagggcctagtcaatgccggtgttatcgaa
tacatggatgctgaggaagaagaaactgcaatgatatgcatgacacccgaggacttggaa
gcttaccgaatggcaaaac-----------------------------------------
------------------------------------------------------------
----------------------------------------------
>Xylaria_aethiopica_YMJ_1136
gatcattaaagagtaccaacccatgtgaactacctacgttgcctcggcaatctgtttgat
ctgaactaatagttaaaactttcaacaacggatctcttggttctggcatcgatgaagaac
gcagcgaaatgcgataagtaatgtgaattgcagaattcagtgaatcatcgaatctttgaa
cgcacattgcgcccattagtattctagtgggcatgcctgttcgagcgtcatttcaaccct
taagcccctgttgcttagcgttgggagcctacctagctcctcaaagttagtggcggagtc
ggacacactctagacgtagtaatatctcgcctaggttgtgccgtccctgccgttaaaccg
gtgacctacctccaaaccggccaatgcgtaggagggtaaccaaatcggtgctgctttctg
gcaacaaatctcgggcgagcacggtctcgatggcagtggcgtgtattagctacaacggaa
cctcggagctccagctcgagcgcatgagcgtttacttcaacgaggtagggtgccggtaac
aaatatgtccctcgcgccgttctcgtcgatctggagcccggtaccatggatgccgtccgt
tcgggtcccttcggtcagctcttccgacccgataacttcgtctttggccagtccggtgcc
ggcaacaactgggccaagggccattacaccgaaggcgctgagctcgtcgaccaagtcctc
gacgttgtccgtcgcgaggccgagggctgcgactgcctccagggtttccagatcacccac
tcgcttggtggcggcaccggtgccggtatgggtactctgttgatctccaagatccgcgag
gagttccctgaccgcatgatggccaccttctccgtcatgccctcacccaaggtctccgac
accgtcgtcgagccctacaacgccaccctctccgtccaccagctggtcgagaactccgat
gagaccttctgcattgacaacgaggctctctacgacatctgcatgcgcaccctgaagctg
tccaacccctcatacggcgacctgaaccacctggtttccgctgtcatgtctggtgtcacc
acctgcctgcgtttccccggccagctgaactctgatctgcgcaaattggctgtcaacatg
gtgcccttccctcgtctgcacttcttcatggtcggctttgctcctctcactagccgtggt
gctcactctttccgtgcggtcaccgttcccgagctgacccagcagatgttcgaccctaag
aacatgatggctgctgctgacttccgtaacggtcgctatctgacatgctctgccatattg
tagccgtggtaaggtttccatgaaggaggttgaggatcagattggggtgatcagaagaag
gccatgagctctactgctggtgtttcgcaagtgctgaatcgttacacgtttgcctctacc
ctgtcacatttgcgaagaacgaacactccagtaggccgagatggcaagctcgccaagcca
cggcagcttcacaacacgcactggggtctcgtctgtccagccgaaacgccagaaggccaa
gcttgtggtctagtcaagaatctgtctctcatgtgctctgtgagtgtgggtacctcgacg
gaacctattatagaatatatgatttctcgaaacatggaggtgttagaagagtacgaccct
ccaaggtatccacatgccacgaaaatcttcctcaacggatcatggattggtgtccatcaa
gatccaaaggccctcgtgagagacgtgcaacaactacgccggacaaaccagattccggct
gaagtatccttgatccgagatattcgtgatcgtgaatttaagatattctcggacgccggt
cgtgtgatgcggccattgtttgtggttgagcaagatgatgatcccgagaacggtgtcgag
aaaggcacattggtcttgacgaaagacctggtccggaggctcgagattgatcagacgcta
gcaccggggagtgaagagtattttggatggcagggcctagtcaatgccggtgttatcgaa
tacatggacgccgaggaagaagagacggccatgatatgcatgacacccgaggatttggaa
gcttaccgaatggcaaaactaggctatcctgaaacgaacccaataagcgactcaagacaa
agatcaatccgaccacccacacgtacacccattgtgaaattcacccgagtatgcttcttg
gcatttgtgccagcatcattcccttccctgaccacaaccaggtagg
>Xylaria_vivantii_HAST_519
gatcattaaagagtaccaacccatgtgaactacctacgttgcctcggcaatctgtttgat
ctgaactaatagttaaaactttcaacaacggatctcttggttctggcatcgatgaagaac
gcagcgaaatgcgataagtaatgtgaattgcagaattcagtgaatcatcgaatctttgaa
cgcacattgcgcccattagtattctagtgggcatgcctgttcgagcgtcatttcaaccct
taag-ccctgttgcttagcgttgggagcctacatagctccccaaagttagtggcggagtc
ggacacactccagacgtagtaatatctcgcctgagctgtgccgtccctgccgtaaaaccg
gtgacctacctccagaccggccaatgcgtaggagggtaaccaaatcggtgctgctttctg
gcagcagatctccggcgagcacggtctcgatggcagtggcgtgtactagctacactggat
cctcggacctccagctcgagcgcatgagcgtctacttcaacgaggtagggtgccggtaac
aaatatgtcccccgcgccgttctcgtcgatctggagcccggtaccatggatgccgtccgt
gcgggccccttcggtcagctcttccgccccgataacttcgtgttcggccagtctggcgcc
ggcaacaactgggccaagggccactacactgagggtgctgagctggttgacaacgttctc
gatgttgtccgccgcgaggctgagggctgcgactgcctccagggtttccagatcacccac
tcgctcggtggtggtaccggtgccggtatgggtactctgctgatctctaagatccgtgag
gagttccccgaccgcatgatggctaccttctccgtcatgccctcacccaaggtctccgac
accgtcgtcgagccctacaacgccacactctccgtccaccagctggtcgagaactccgac
gagaccttctgcattgacaacgaggctctctacgacatttgcatgcgtaccctgaagcta
tctaacccctcgtatggcgacctgaaccatcttgtttctgccgtcatgtctggtgttacc
acctgcctgcgtttccccggtcagctgaactctgatctgcgcaagttggccgtaaacatg
gtgcccttcccccgtctgcacttcttcatggtcggctttgccccccttacgagtcgtggt
gctcactctttccgtgccgtcaccgttcctgagttgactcagcaaatgttcgaccccaag
aacatgatggctgctgccgatttccgtaatggtcgctacttgacatgctctgccatcttg
tagccgtggcaaggtttctatgaaggaggttgaggaccagattggggcgatcagaagaag
gccatgagctctactgctggtgtttcgcaagtgctgaaccgatatacctttgcctctact
ctatcacatttgcgaagaacgaataccccggttggtcgagatggcaagcttgccaagcca
cggcaacttcacaacactcactggggtctcgtctgtccagccgagacgccagagggccag
gcttgtggtctagtcaagaacctgtctcttatgtgctctgttagtgtgggtacctcgacg
gaacctattatagaatatatgatttctcgaaacatggaggttttggaagagtacgaaccc
caaaggtacccacacgccacgaagatcttcctcaacggatcatggatcggcgtccatcaa
gatccaaaggctcttgttaaggatgttcaacagttgcgccggacgaatcagattccggcc
gaagtatcattgattcgcgatattcgtgatcgtgaattcaagatcttctcagatgcaggc
cgtgtcatgcggccgctatttgtagttgagcaagatgacgatcccgagaatggtatcgaa
aagggcacgttagtcttgacaaaggacctcgtccggaggctcgagattgaccaaacccta
gcgccggggagtgacgagtatttcggatggcagggcttagtcaatgctggtgttatcgaa
tacatggatgcggaggaagaagaaactgcgatgatttgcatgacacccgaagacttagag
gcttaccgaatggccaagttgggctaccctgaaatgaaccgaataagcgactcaagacga
agatcaacccaacgacccacacctacacccattgcgaaattcaccctagtatgctccttg
gcatttgtgccagtattatccccttccccgatcataatcaggtatg
>Xylaria_rogersii_FCATAS915
gatcattaaagagtaccaacccatgtgaactacctacgttgcctcggcaatctgtctaat
ctgaactaatagttaaaactttcaacaacggatctcttggttctggcatcgatgaagaac
gcagcgaaatgcgataagtaatgtgaattgcagaattcagtgaatcatcgaatctttgaa
cgcacattgcgcccattagtattctagtgggcatgcctgttcgagcgtcatttcaaccct
taagcccccgttgcttagcgttgggagcctacatagctccccaaagtcagtggcggagtc
ggacacactctagacgtagtaatatctcgcctgagctgtgccgtccttgccgtaaaaccg
gtgacctacctccaaaccggccaatgcgtaggagggtaaccaaatcggtgctgctttctg
gcagcaaatctctggcgagcacggtctcgacggtagtggcgtgtactagctacaatggaa
cctcggagctccagctcgagcgcatgagcgtttacttcaacgaggtagggtgccggcaac
aagtatgttcctcgcgccgttctcgtcgatctggagcctggtacgatggatgccgtccgt
gcgggtcccttcggccagctcttccgccctgataacttcgttttcggccagtccggtgcc
ggcaacaactgggccaagggtcattacactgaaggtgctgagctagtcgatgccgttctc
gacgttgtccgtcgcgaggccgagggctgcgactgcctccagggtttccagatcactcac
tcgcttggtggtggcactggtgctggtatgggtacgctgttgatctccaagatccgcgaa
gagttccctgaccgcatgatggccaccttctccgtcatgccctcgcccaaggtctcggac
actgtcgtcgagccttacaacgccaccctctccatccaccagttggttgagaactccgat
gagaccttctgcattgacaacgaggctctttacgatatttgcatgcgcaccctgaagcta
tctaacccctcgtatggcgacctgaaccaccttgtctctgctgttatgtctggtgtaacc
acttgcctgcgcttccccggccagctgaactcggatctgcgaaaattggctgtgaacatg
gtgcccttcccccgtctgcacttcttcatggtcggatttgctcctctcacgagtcgtggt
gcttactctttccgtgctgtcacggttcccgagctgacccagcaaatgttcgaccccaag
aacatgatggctgctgctgatttccgtaacggtcgttacttgacatgctccgctatcttg
tagccgcggcaaggtttccatgaaggagg-------------tggggtgatcagaagaag
gccatgagctctactgctggtgtttcgcaagtgctgaaccgatacacgttcgcctcgacg
ctatcacatttgcgaagaacgaataccccggtgggccgagatggtaagcttgccaagcca
cggcagcttcacaacacccattggggtctcgtctgcccggccgagacgccagagggtcaa
gcttgtggtctagtcaagaacctctctcttatgtgctctgtcagtgtgggtacctcgacg
gaacctattatagaatatatgatttctcgaaacatggaggttttggaagagtacgaacct
caaaggtatccacatgccacaaagatctttctcaacggatcatggatcggtgtccatcaa
gatccaaaggcccttgtcaaagacgttcaacaattgcgccggacgaaccagattccggct
gaggtgtccttgattcgggatattcgtgatcgcgaattcaaaatcttctctgatgctggt
cgtgttatgcggccattatttgtggtcgagcaagatgacgaccctgagaacggcgtcgag
aaaggcacattggtcttgacaaaagatttggtccggaggcttgagattgaccagacccta
gcaccagggagtgaagagtatttcggatggcagggcttggtgaatgctggtgttatcgaa
tatatggatgccgaggaagaagaaactgcaatgatttgcatgacacccgaagacttagaa
gcttaccgaatggctaagttgggctcttctgaaacgagccgaacaagcgactcaagacca
agatcaacccgactacccatacgtacactcattgcgaaatccacccaagtatgctacttg
gaatttgcgccagtattatccccttccccgatcacaatcaggtagg
>Xylaria_rogersii__FCATAS913
ggacatt-aagagtaccaacccatgtgaactacctacgttgcctcggcaatctgtctaat
ctgaactaatagttaaaactttcaacaacggatctcttggttctggcatcgatgaagaac
gcagcgaaatgcgataagtaatgtgaattgcagaattcagtgaatcatcgaatctttgaa
cgcacattgcgcccattagtattctagtgggcatgcctgttcgagcgtcatttcaaccct
taagcccccgttgcttagcgttgggagcctacatagctccccaaagtcagtggcggagtc
ggacacactctagacgtagtaatatctcgcctgagctgtgccgtccttgccgtaaaaccg
gtgacctacctccaaaccggccaatgcgtaggagggtaaccaaatcggtgctgctttctg
gcagcaaatctctggcgagcacggtctcgacggcagtggcgtgtactagctacaatggaa
cctcggagctccagctcgagcgcatgagcgtttacttcaacgaggtagggtgccggcaac
aagtatgttcctcgcgccgttctcgtcgatctggagcctggtacgatggatgccgtccgt
gcgggtcccttcggccagctcttccgccctgataacttcgttttcggccagtccggtgcc
ggcaacaactgggccaagggtcattacactgaaggtgctgagctagtcgatgccgttctc
gacgttgtccgtcgcgaggccgagggctgcgactgcctccagggtttccagatcactcac
tcgcttggtggtggcactggtgctggtatgggtacgctgttgatctccaagatccgcgaa
gagttccctgaccgcatgatggccaccttctccgtcatgccctcgcccaaggtctcggac
actgtcgtcgagccttacaacgccaccctctccatccaccagttggttgagaactccgat
gagaccttctgcattgacaacgaggctctttacgatatttgcatgcgcaccctgaagcta
tctaacccctcgtatggcgacctgaaccaccttgtctctgctgttatgtctggtgtaacc
acttgcctgcgcttccccggccagctgaactcggatctgcgaaaattggctgtgaacatg
gtgcccttcccccgtctgcacttcttcatggtcggatttgctcctctcacgagtcgtggt
gcttactctttccgtgctgtcacggttcccgagctgacccagcaaatgttcgaccccaag
aacatgatggctgctgctgatttccgtaacggtcgttacttgacatgctccgctatcttg
tagccgcggcaaggtttccatgaaggaggttgaggaccagattggggtgatcagaagaag
gccatgagctctactgctggtgtttcgcaagtgctgaaccgatacacgttcgcctcgacg
ctatcacatttgcgaagaacgaataccccggtgggccgagatggtaaacttgccaagcca
cggcagcttcacaacacccattggggtctcgtctgcccggccgagacgccagagggtcaa
gcttgtggtctagtcaagaacctctctcttatgtgctctgtcagtgtgggtacctcgacg
gaacctattatagaatatatgatttctcgaaacatggaggttttggaagagtacgaacct
caaaggtatccacatgccacaaagatctttctcaacggatcatggatcggtgtccatcaa
gatccaaaggcccttgtcaaagacgttcaacaattgcgccggacgaaccagattccggct
gaggtgtccttgattcgggatattcgtgatcgcgaattcaaaatcttctctgatgctggt
cgtgttatgcggccattatttgtggtcgagcaagatgacgaccctgagaacggcgtcgag
aaaggcacattggtcttgacaaaagatttggtccggaggcttgagattgaccagacccta
gcaccagggagtgaagagtatttcggatggcagggcttggtgaatgctggtgttatcgaa
tatatggatgccgaggaagaagaaactgcaatgatttgcatgacacccgaagacttagaa
gcttaccgaatggctaagttgggctcttctgaaacgagccgaacaagcgactcaagacca
agatcaacccgactacccatacgtacactcattgcgaaatccacccaagtatgctacttg
gaatttgcgccagtattatccccttccccgatcacaatcaggtagg
>Xylaria_doupengshanensis_GMB1037
gatcattaaagagtaccaacccatgtgaactacctttgttgcctcggcaatctgttgtat
ctgaactaatagttaaaactttcaacaacggatctcttggttctggcatcgatgaagaac
gcagcgaaatgcgataagtaatgtgaattgcagaattcagtgaatcatcgaatctttgaa
cgcacattgcgcccattagtattctagtgggcatgcctgttcgagcgtcatttcaaccct
taagcccctgttgcttagcgttgggagcctacatagttccttaaagttagtggcggagtc
ggtcacactctagacgtagtaatatctcgcctaagatgagccgtccctgccgtaaaaccg
gtgacct-----------------------------------------------------
-------------------------ctcgatggcagtggcgtgtattagttaccagggaa
cctctgaccttcagcttgagcgcatgagggtttacttcaacgaggtagggttcgggcaac
aagtacgtccctcgcgctgtcctcgtcgatttggagcctggtaccatggatgctgtccgt
gctggtcccttcggtcagctcttccgacccgacaacatcgtcttcggccagtctggtgct
ggcaacaactgggccaagggtcact-----------------------------------
------------------------------------------------------------
------------------------------------------------------------
------------------------------------------------------------
------------------------------------------------------------
------------------------------------------------------------
------------------------------------------------------------
------------------------------------------------------------
------------------------------------------------------------
------------------------------------------------------------
------------------------------------------------------------
------------------------------------------tggggtgatcagaagaag
gcgatgagctctactgctggcgtttcacaggtgctgaacagatacacattcgcatccacc
ttgtcacatttacgaagaacgaatacgccagttggcagagatggtaagctggccaagcct
cggcagcttcacaacacgcactggggtttggtctgcccagccgaaacgcctgagggccag
gcttgtggtttagtcaaaaacctgtcacttatgtgctctatcagcgtgggtacgtcgacg
gaaccaattatagaatatatgatttcgcgaaatatggaggttctggaagagtatgaacct
caaaggtatccacatgcgaccaagatatttctcaacggatcatggatcggtatccaccaa
gatcctaaagcgctcgtgagggatgtgcaacaactacgccggacgaatcagatcccggct
gaagtgtccctgatccgagaaattcgcgatcgcgaatttaaaatcttctcggatgctggc
cgtgtcatgcgaccattgttcgtggttgagcaagaagatggtgctgacaacggcgtcgag
aaaggctccctcgtcttgacaaaagacatggtccggcgactggagcttgactcaaccctg
tcacccggaagcgatgaatatttcggatggcaaggtttggtcaacgccggtgtcatcgag
tatatggatgccgaggaagaagaaactgccatgatttgcatgactcctgaagacttggag
gctttcaggctcactaagttaggcaatcctgagaccagcctaataggcgactaaagacaa
agctaaacccgacgactcatacatacacccattgtgaaattcacccgagtatgcttcttg
gcatttgtgccagcatcatcccctt---------------------
>Xylaria_doupengshanensis_GMB0773
gatcattaaagagtaccaacccatgtgaactacctttgttgcctcggcaatctgttgtat
ctgaactaatagttaaaactttcaacaacggatctcttggttctggcatcgatgaagaac
gcagcgaaatgcgataagtaatgtgaattgcagaattcagtgaatcatcgaatctttgaa
cgcacattgcgcccattagtattctagtgggcatgcctgttcgagcgtcatttcaaccct
taagcccctgttgcttagcgttgggagcctacatagttccttaaagttagtggcggagtc
ggtcacactctagacgtagtaatatctcgcctaagatgagccgtccctgccgtaaaaccg
gtgacct-----------------------------------------------------
-------------------------ctcgatggcagtggcgtgtattagttaccagggaa
cctctgaccttcagcttgagcgcatgagggtttacttcaacgaggtagggttcgggcaac
aagtacgtccctcgcgctgtcctcgtcgatttggagcctggtaccatggatgctgtccgt
gctggtcccttcggtcagctcttccgacccgacaacatcgtcttcggccagtctggtgct
ggcaacaactgggccaagggtcact-----------------------------------
------------------------------------------------------------
------------------------------------------------------------
------------------------------------------------------------
------------------------------------------------------------
------------------------------------------------------------
------------------------------------------------------------
------------------------------------------------------------
------------------------------------------------------------
------------------------------------------------------------
------------------------------------------------------------
------------------------------------------tggggtgatcagaagaag
gcgatgagctctactgctggcgtttcacaggtgctgaacagatacacattcgcatccacc
ttgtcacatttacgaagaacgaatacgccagttggcagagatggtaagctggccaagcct
cggcagcttcacaacacgcactggggtttggtctgcccagccgaaacgcctgagggccag
gcttgtggtttagtcaaaaacctgtcacttatgtgctctatcagcgtgggtacgtcgacg
gaaccaattatagaatatatgatttcgcgaaatatggaggttctggaagagtatgaacct
caaaggtatccacatgcgaccaagatatttctcaacggatcatggatcggtatccaccaa
gatcctaaagcgctcgtgagggatgtgcaacaactacgccggacgaatcagatcccggct
gaagtgtccctgatccgagaaattcgcgatcgcgaatttaaaatcttctcggatgctggc
cgtgtcatgcgaccattgttcgtggttgagcaagaagatggtgctgacaacggcgtcgag
aaaggctccctcgtcttgacaaaagacatggtccggcgactggagcttgactcaaccctg
tcacccggaagcgatgaatatttcggatggcaaggtttggtcaacgccggtgtcatcgag
tatatggatgccgaggaagaagaaactgccatgatttgcatgactcctgaagacttggag
gctttcaggctcactaagttaggcaatcctgagaccagcctaataggcgactaaagacaa
agctaaacccgacgactcatacatacacccattgtgaaattcacccgagtatgcttcttg
gcatttgtgccagcatcatcccctt---------------------
>Nemania_diffusa_HAST_91020401
gatcattaaagagtaccaacccatgtgaactacccatgttgcctcggcaatctgtctgat
ctgaactaatagttaaaactttcaacaacggatctcttggttctggcatcgatgaagaac
gcagcgaaatgcgataagtaatgtgaattgcagaattcagtgaatcatcgaatctttgaa
cgcacattgcgcccattagtattctagtgggcatgcctgttcgagcgtcatttcaaccct
taagcccctgttgcttagcgttgggagcctacgtagctccccaaagtcagtggcggagtc
ggtcacactctagacgtagtaatacctcgcctaagttggaccgtccttgccgtaaaaccg
gtgacctacctccaaaccggccaatgcgtaagagggtaaccaaattggtgctgctttctg
gcaacaaatttctggcgagcacggtctcgacggcagtggcgtgtattagctacaatggaa
cctctgagctccagctcgagcgcatgagcgtttacttcaacgaggtagggtgccggaaac
aaatatgttcctcgcgccgtgctcgtcgatttagagcctggtaccatggatgctgtccgt
gccggtcctttcggccaacttttccgacccgataactttgttttcggccagtctggtgct
ggcaacaactgggccaagggacattacactgagggtgctgagcttgtcgacaacgttctc
gatgtcgttcgtcgcgaagctgagggctgcgactgccttcagggtttccagatcacccac
tcgctcggtggtggcactggtgccggtatgggtactctgctaatctctaagattcgcgag
gagtttcctgaccgcatgatggccaccttctccgttatgccctctcccaaggtctcggac
accgttgtcgagccctataacgccaccctttccgtccaccagctggtcgagaactccgac
gagaccttctgcattgacaacgaggctctatacgacatttgcatgcgtactttgaagctg
tccaacccttcgtacggtgatctgaatcaccttgtctccgctgtcatgtctggtgtcacc
acatgcttgcgtttccctggtcaacttaactctgatcttcgcaagttggctgtgaacatg
gtgcctttccctcgtctgcacttcttcatggtcggctttgctcctcttacgagccgtggt
gcgcactctttccgcgctgtcaccgtccctgagttgactcagcaaatgttcgaccccaag
aacatgatggccgccgctgacttccgtaacggtcgctatctaacctgctctgccattttg
tagccgcggcaaggtttccatgaaggaggtggaggaccagattggggcgatcagaagaag
gccatgagctctaccgctggtgtttcgcaggtattgaaccgatacacattcgcatccacc
ctgtcacatttgcgaagaacgaatacaccggtcggcagagacggcaagcttgccaagcca
cgccagcttcacaacactcactggggtctcgtttgcccggccgagacgcccgaaggtcag
gcttgtggcctcgtcaaaaacctgtccctcatgtgttctatcagtgtgggcacctcgacg
gaaccaattatagagtatatgatttctcgaaacatggaggtcctagaagagtatgaaccg
caaaggtatccccacgccacgaagatctttctcaacggatcatggatcggtgtccatcaa
gatccaaaggctctcgtcaaggacgtccaacgattgcgcagaacaaatcagattccagct
gaagtatccttgattcgggaaatccgtgaccgcgaattcaagatcttctcagatgccggc
cgtgtcatgcggcctctttacgtggtcgagcaagatgatgaccccgacaacgggattaat
aagggcacgttggtcttaacgaagaacattgtgcggcggcttgagatcgaccaaactctc
ccacctggaagtgaggattatttcggatggcaaggtctagttaatgccggtgtcatcgaa
tatatggacgctgaagaagaggagaccgccatgatctgcatgacccccgaagatctagag
gcttatcgaatggccaaggcgggcaaccctgagagaacccgaacaagcgactaaagacaa
agataaacccgacgacccacacgtacacccattgtgaaattcacccaagcatgcttcttg
gtatttgtgccagtattatcccgttccctgatcataaccaggtaag
>Nemania_illita_JDR_236
gatcattaaagagtaccaacccatgtgaactacctctgttgcctcggcaatctgtttgat
ctgaactaatagttaaaactttcaacaacggatctcttggttctggcatcgatgaagaac
gcagcgaaatgcgataagtaatgtgaattgcagaattcagtgaatcatcgaatctttgaa
cgcacattgcgcccattagtattctagtgggcatgcctgttcgagcgtcatttcaaccct
taag-ccttgctgcttagcgttgggagcctacatagctccccaaagttagtggcggagtc
ggtcacactctagacgtagtaatacctcgcctgagttggaccgttcttgccgtaaaaccg
gtgacctacctccaaaccggccaatgcgtaggagggtaaccaaattggtgctgctttctg
gcaacaaatttccggcgaacacggtctcgacggcaatggcgtgtattagctacaacggaa
cctctgagctccagctcgagcgcatgagcgtttacttcaacgaggtagggtgctggaaat
aaatatgttcctcgcgccgtcctcgtcgatttggaacctggtactatggatgctgtccgt
gccggtcccttcggtcaactcttccgacctgacaacttcgttttcggtcagtcgggtgct
ggcaacaactgggccaagggccattacactgagggtgctgagctcgttgaccaagttctc
gatgtcgttcgtcgcgaggctgagggctgcgactgccttcagggtttccagatcacccac
tcgctcggtggtggtactggtgccggtatgggtactctgctaatctccaagattcgcgag
gagttccctgaccgcatgatggccaccttctccgttatgccctctcccaaggtctcggat
accgttgtcgagccctacaacgccactctctcagtccaccagctggttgagaactccgac
gagaccttctgtatcgacaacgaggctctatacgacatctgcatgcgcaccctaaagcta
tccaacccctcgtacggtgatctgaaccacctcgtctctgctgtcatgtctggtgtcacc
acatgcctgcgtttccctggtcaacttaactctgatctgcgcaagttggctgtgaacatg
gtgcccttccctcgtctgcacttcttcatggtcggctttgctcccctcaccagccgtggt
gcgcactctttccgcgctgtcaccgttcctgaattgactcagcaaatgttcgaccccaag
aacatgatggccgccgccgatttccgtaacggtcgttacctcacatgctctgccattttg
tagccgtggcaaggtttccatgaaggaggttgaggaccagattggggcgatcagaagaag
gccatgagctctaccgcaggtgtttcgcaggtattgaaccgatatacattcgcatccacc
ctatcacatttgcgaagaacgaataccccggtcggcagagacggcaaacttgccaagccg
cggcagcttcataacacccactggggtctcgtctgcccggccgagacgcccgaaggtcag
gcttgtggtctagtcaaaaacctgtccctcatgtgttctatcagcgtgggtacttcgacg
gaaccaattatagaatatatgatttctcgaaatatggaggtgctagaggaatacgaacca
caaaggtatccccacgctaccaagatctttctcaacgggtcatggatcggtgtccatcaa
gatccaaaggctctcgtcagggacgttcaacaactgcgccgaacgaatcagattcccgct
gaagtatccttgattcgggaaattcgcgaccgtgaattcaagatcttctcagatgctggc
cgtgtcatgcggcccctatacgtggtcgagcaggaggacgacccggataatggtattcaa
aagggcacattagtcttaacaaaaaacattgtccggcggcttgagatcgaccaaacactc
ccacccggaagtgaagattatttcggatggcaaggcctcgtcaatgctggtgtcattgaa
tatatggacgctgaagaagaggaaactgccatgatttgtatgacccccgaagacctggaa
gcttaccgattagccaagatgggcaaccctgaagccaacctaacaaacgactgaagacaa
agataaacccgacgacccacacgtatacccattgcgaaatccaccccagtatgcttcttg
gcatctgtgccagtattatcccattccctgatcataaccaggtaag
>Xylaria_bawanglingensis_GMB1023
gatcattaaagagtaccaacccatgtgaactacctatgttgcctcggcaatctgtttgat
ctgaactaatagttaaaactttcaacaacggatctcttggttctggcatcgatgaagaac
gcagcgaaatgcgataagtaatgtgaattgcagaattcagtgaatcatcgaatctttgaa
cgcacattgcgcccattagtattctagtgggcatgcctgttcgagcgtcatttcaaccct
taagcctctgttgcttagtgttgggagcctacgtagctcctcaaaattagtggcggagtc
ggtcacactctagacgtagtaacatctcgcctaagttggaccgtccctgccgtaaaacca
gtgacct-----------------------------------------------------
------------------------tctcgacggcaatggagtgtatcagctacaacggaa
cctccgagctccagctcgagcgcatgagcgtttacttcaacgaggtagggtgctaacaac
aagtacgtgcctcgtgccgtcctcgtcgatttggagcctggtaccatggatgctgtccgt
gccggtcccttcggtcagctcttccgtcccgacaacttcgtcttcggccagtccggtgcc
ggcaacaactgggccaagggtcacta----------------------------------
------------------------------------------------------------
------------------------------------------------------------
------------------------------------------------------------
------------------------------------------------------------
------------------------------------------------------------
------------------------------------------------------------
------------------------------------------------------------
------------------------------------------------------------
------------------------------------------------------------
------------------------------------------------------------
------------------------------------------tggggtgatcagaagaag
gccatgagctcgactgccggcgtttcgcaggtgttgaacaggtacacattcgcatccacc
ttgtcacatttacgaagaacgaatactccagttggcagagatggaaagcttgctaagccc
cggcagcttcacaacacccactggggtctggtctgtccggcagagacgcccgagggccag
gcttgtggtctagtcaaaaacttgtctcttatgtgctccattagcgtgggtacgtcgacg
gaaccaatcatagattatatgatttcgcgtaatatggagattttggaagagtatgaaccg
cagaggtacccaaacgccaccaagatttttctcaacggatcgtggattggtgttcaccag
gatcccaaggcccttgtcagggatgttcagcaattacgtaggactaatcagataccggct
gaagtctctctaattcgggatattcgcgatcgcgaattcaagattttttcagatgccggc
cgggtcatgcggcccttattcgttgttcggcaagaggacgatcccgacaaaaacatcgaa
aagggcacactagtcttaacgaaggacatggtccggcggcttgaaattgaccagactctt
ccacccggtagtgacgaatactacggatggcagggcttggtgaatgacggtgtcatcgaa
tatatggatgctgaggaagaagaaactgccatgatttgcatgacccccgaagacttggag
gctttcagaatggccaaactgggccatcctgaaacgagccaaacaagcgactcaagacga
aaatgaacccaaccacgcatacgtacaaccattgtgaaatccacccgagtatgc------
----------------------------------------------
>Xylaria_bawanglingensis_GMB1162
gatcattaaagagtaccaacccatgtgaactacctatgttgcctcggcaatctgtttgat
ctgaactaatagttaaaactttcaacaacggatctcttggttctggcatcgatgaagaac
gcagcgaaatgcgataagtaatgtgaattgcagaattcagtgaatcatcgaatctttgaa
cgcacattgcgcccattagtattctagtgggcatgcctgttcgagcgtcatttcaaccct
taagcctctgttgcttagtgttgggagcctacgtagctcctcaaaattagtggcggagtc
ggtcacactctagacgtagtaacatctcgcctaagttggaccgtccctgccgtaaaacca
gtgacct-----------------------------------------------------
-------------------------ctcgacggcaatggagtgtatcagctacaacggaa
cctccgagctccagctcgagcgcatgagcgtttacttcaacgaggtagggtgctaacaac
aagtacgtgcctcgtgccgtcctcgtcgatttggagcctggtaccatggatgctgtccgt
gccggtcccttcggtcagctcttccgtcccgacaacttcgtcttcggccagtccggtgcc
ggcaacaactgggccaagggtcactk----------------------------------
------------------------------------------------------------
------------------------------------------------------------
------------------------------------------------------------
------------------------------------------------------------
------------------------------------------------------------
------------------------------------------------------------
------------------------------------------------------------
------------------------------------------------------------
------------------------------------------------------------
------------------------------------------------------------
------------------------------------------tggggtgatcagaagaag
gccatgagctcgactgccggcgtttcgcaggtgttgaacaggtacacattcgcatccacc
ttgtcacatttacgaagaacgaatactccagttggcagagatggaaagcttgctaagccc
cggcagcttcacaacacccactggggtctggtctgtccggcagagacgcccgagggccag
gcttgtggtctagtcaaaaacttgtctcttatgtgctccattagcgtgggtacgtcgacg
gaaccaatcatagattatatgatttcgcgtaatatggagattttggaagagtatgaaccg
cagaggtacccaaacgccaccaagatttttctcaacggatcgtggattggtgttcaccag
gatcccaaggcccttgtcagggatgttcagcaattacgtaggactaatcagataccggct
gaagtctctctaattcgggatattcgcgatcgcgaattcaagattttttcagatgccggc
cgggtcatgcggcccttattcgttgttcggcaagaggacgatcccgacaaaaacatcgaa
aagggcacactagtcttaacgaaggacatggtccggcggcttgaaattgaccagactctt
ccacccggtagtgacgaatactacggatggcagggcttggtgaatgacggtgtcatcgaa
tatatggatgctgaggaagaagaaactgccatgatttgcatgacccccgaagacttggag
gctttcagaatggccaaactgggccatcctgaaacgagccaaacaagcgactcaagacga
aaatgaacccaaccacgcatacgtacaaccattgtgaaatccacccgagtatgcttctgg
gtatttgtgccagcatca----------------------------
>Amphirosellinia_nigrospora_HAST_91092308
gatcattaaagagtaccaacccatgtgaactacctacgttgcctcggcaatctgtttaat
ctgaactaatagttaaaactttcaacaacggatctcttggttctggcatcgatgaagaac
gcagcgaaatgcgataagtaatgtgaattgcagaattcagtgaatcatcgaatctttgaa
cgcacattgcgcccattagtattctagtgggcatgcctgttcgagcgtcatttcaaccct
taagcctctgtcgcttagtgttgggagcctacatagctccccaaagttagtggcggagct
ggtcacacttcaggcgtagtag-atctcgcccgagtcggaccgctcctgccgtaaaaccg
gtgacctaccttcaaaccggccaatgcgtaggagggtaaccaaattggtgctgctttctg
gcaacaaatctcgggcgagcacggtctcgacggcaatggagtgtatcagctacaacggaa
cctcggagctccagttggagcgcatgagcgtttacttcaacgaggtagggtgccaacaac
aagtatgtccctcgcgcagtcctcgtcgacttggagccgggtaccatggatgctgtccgt
gccggtcccttcggccagctcttccgccccgacaacttcgtcttcggccagtccggtgcc
ggcaacaactgggccaagggccattacactgagggcgctgagctggttgaccaagttctt
gatgttgtccgtcgcgaggctgagggctgcgactgcctccagggcttccagatcactcac
tcgctcggtggtggtaccggtgccggtatgggtacgctgctgatctccaagattcgcgag
gagttccccgaccgcatgatggctactttctccgtcatgccctctcccaaggtctccgac
actgtcgtcgagccctacaacgccaccctctcggtccaccagctggtcgagaactcggac
gagaccttctgcattgacaacgaggctctgtacgatatctgcatgcgtacactgaagcta
tccaacccctcgtacggtgacttgaaccaccttgtctccgctgtcatgtctggcgttact
acgtgcctgcgtttccctggtcagctgaactctgacctacgcaagttggctgtcaacatg
gtgccattccctcgtctgcacttcttcatggttggctttgcgcctcttaccagccgtggt
gctcactctttccgtgccgtgacggttcctgagttaactcagcaaatgttcgaccccaag
aacatgatggctgctgctgatttccgcaacggtcgttacctgacgtgctctgctatcttg
tagccgtggtaaggtttccatgaaggaagttgaggaccagattggggtgatcagaagaag
gccatgagctctacagccggtgtgtcacaggtattgaacagatacacattcgcatcgact
ttgtcacatttgcgaagaacgaatacgccagttgggcgagatggcaagcttgccaagcca
cggcaacttcacaacacgcactggggtctcgtctgcccggctgagacacccgaaggtcag
gcttgtggtctagtcaagaacctgtcccttatgtgctctatcagcgtgggtacgtcgacg
gaacctattatagaatatatgatttcgcgtaatatggaggttctggaagagtatgaacct
caaaggtacccacatgctaccaagatcttcctcaacggatcgtggatcggtattcaccaa
gatccaaaatctctcgtcagggatgttcagcaactccgtaggactaatcagataccggct
gaagtctccttgattcgggacattcgcgatcgcgagtttaaaatcttctcagatgccggc
cgtgtgatgcggcctttgttcgtggtcgagcaagaagatgatgccgacaacgacactatt
aagggcacactggtcttgaaaaaggacatggtccggcggctggagattgaccaaacgctc
ccaccgggaagcgatgaatatttcggatggcaaggcctagttaatgccggcgtcatcgaa
tatatggacgccgaggaggaagagactgctatgatttgcatgaccccggaagatttagag
gcttttaggatggccaagatgggcaatcctgaaccgcgccgaataagcgactcaagacaa
agatgaatccgacgacccatacgtacacccattgtgaaattcacccaagtatgcttcttg
gcatttgtgccagcatcatccccttccccgatcataaccaggtatg
>Xylaria_taiyangheensis_GMB4704
gatcattacagagtaccaacccatgtgaactacctacgttgcctcggcaatctgtatgat
ctgaactaatagttaaaactttcaacaacggatctcttggttctggcatcgatgaagaac
gcagcgaaatgcgataagtaatgtgaattgcagaattcagtgaatcatcgaatctttgaa
cgcacattgcgcccattagtattctagtgggcatgcctgttcgagcgtcatttcaaccct
taagcccctgttgcttagcgttgggaggccacgtacctcctcaaattgagtggcggagtc
ggacacactctagacgtag-----------------------------------------
------------------------------------------------------------
----------------------------------------------caggtacaatggca
cctccgagctccagctcgagcgcatgagcgtctacttcaacgaggtagggtgccaacaac
aagtatgtccctcgcgccgtcctcgtcgatctcgagcctggtaccatggatgctgtccgt
gccggtcccttcggccagcttttccgccccgacaacttcgtctttggccagtccggtgcc
ggcaacaactgggccaagggtcactacaccgagggtgctgagcttgttgacaacgttctc
gatgttgtccgtcgcgaggctgagggctgtgactgccttcaaggtttccagatcacccac
tctctcggtggtggtaccggtgccggtatgggtaccctgctcatctccaagatccgcgag
gagt--------------------------------------------------------
------------------------------------------------------------
------------------------------------------------------------
------------------------------------------------------------
------------------------------------------------------------
------------------------------------------------------------
------------------------------------------------------------
------------------------------------------------------------
------------------------------------------tggggcgatcaaaagaag
gccatgagttctactgccggtgtttcacaagtgttgaacagatacactttcgcatctact
ctatcacatttgcgaagaactaataccccagttggtagagatggtaagcttgccaaaccg
cggcagcttcataacacccactggggtcttgtctgcccggccgagacaccagaaggtcag
gcttgtggcctggtcaagaacctgtctctcatgtgctccatcagtgtgggtacctcgacg
gaaccaattatagaatacatgatttctcgaaacatggaggttttagaagagtacgaaccc
caacggtatccaaacgcgacaaaaattttcctcaacgggtcgtggattggagtccaccaa
gatcccaaagcccttgtcagggatgttcaacaactgcgtcggacgaaccagatcccggcc
gaagtgtccctaatccgggatattcgtgaccgtgaattcaagattttctcagatgccggc
cgtgtgatgcgacctttatttgtagtcgagcaggatgacgacgccgataagggtattgaa
aagggcaaattagtcctgaccaaagagatggtccagcggcttgaacttgaccagaccctc
ccacctggaagtgacgaatatttcggatggcaagggctagtcaatgctggtgttattgaa
tatatggatgccgaggaagaagaaactgcaatgatttgcatgactccagaagacttggaa
gcgtatagattgaataagctaggcggtcccgaaacgagcccaacaagcgccttaagacaa
agatcaatccaacaacacatacatacacccactgcgaaattcaccccagcatgcttcttg
gtatttgtgccagtatcatccccttccctgaccataaccaggtaag
>Xylaria_taiyangheensis_GMB4708
gatcattacagagtaccaacccatgtgaactacctacgttgcctcggcaatctgtatgat
ctgaactaatagttaaaactttcaacaacggatctcttggttctggcatcgatgaagaac
gcagcgaaatgcgataagtaatgtgaattgcagaattcagtgaatcatcgaatctttgaa
cgcacattgcgcccattagtattctagtgggcatgcctgttcgagcgtcatttcaaccct
taagcccctgttgcttagcgttgggaggccacgtacctcctcaaattgagtggcggagtc
ggacacactctagacgtag-----------------------------------------
------------------------------------------------------------
----------------------------------------------caggtacaatggca
cctccgagctccagctcgagcgcatgagcgtctacttcaacgaggtagggtgccaacaac
aagtatgtccctcgcgccgtcctcgtcgatctcgagcctggtaccatggatgctgtccgt
gccggtcccttcggccagcttttccgccccgacaacttcgtctttggccagtccggtgcc
ggcaacaactgggccaagggtcactacaccgagggtgctgagcttgttgacaacgttctc
gatgttgtccgtcgcgaggctgagggctgtgactgccttcaaggtttccagatcacccac
tctctcggtggtggtaccggtgccggtatgggtaccctgctcatctccaagatccgcgag
gagt--------------------------------------------------------
------------------------------------------------------------
------------------------------------------------------------
------------------------------------------------------------
------------------------------------------------------------
------------------------------------------------------------
------------------------------------------------------------
------------------------------------------------------------
------------------------------------------tggggcgatcaaaagaag
gccatgagttctactgccggtgtttcacaagtgttgaacagatacactttcgcatctact
ctatcacatttgcgaagaactaataccccagttggtagagatggtaagcttgccaaaccg
cggcagcttcataacacccactggggtcttgtctgcccggccgagacaccagaaggtcag
gcttgtggcctggtcaagaacctgtctctcatgtgctccatcagtgtgggtacctcgacg
gaaccaattatagaatacatgatttctcgaaacatggaggttttagaagagtacgaaccc
caacggtatccaaacgcgacaaaaattttcctcaacgggtcgtggattggagtccaccaa
gatcccaaagcccttgtcagggatgttcaacaactgcgtcggacgaaccagatcccggcc
gaagtgtccctaatccgggatattcgtgaccgtgaattcaagattttctcagatgccggc
cgtgtgatgcgacctttatttgtagtcgagcaggatgacgacgccgataagggtattgaa
aagggcaaattagtcctgaccaaagagatggtccagcggcttgaacttgaccagaccctc
ccacctggaagtgacgaatatttcggatggcaagggctagtcaatgctggtgttattgaa
tatatggatgccgaggaagaagaaactgcaatgatttgcatgactccagaagacttggaa
gcgtatagattgaataagctaggcggtcccgaaacgagcccaacaagcgccttaagacaa
agatcaatccaacaacacatacatacacccactgcgaaattcaccccagcatgcttcttg
gtatttgtgccagtatcatccccttccctgaccataaccaggtaag
>Kretzschmaria_frustulosa_92092010
gatcattaaagagtaccaacccatgtgaactacctacgttgcctcggcagtctgat--at
ctgaactgatagttaaaactttcaacaacggatctcttggttctggcatcgatgaagaac
gcagcgaaatgcgataagtaatgtgaattgcagaatttagtgaatcatcgaatctttgaa
cgcacattgcgcccattagtattctagtgggcatgcctgttcgagcgtcatttcaaccct
taagcctctgttgcttagcgttgggagcctacgtagctccttaaaattagtggcggagtt
ggtcacactctggatgcagtagtgtctcgtctaagttggaccgtccttgccgtaaaaccg
gtgacctacctccaaaccggccaatgcgtatgagggtaaccaaatcggtgctgctttctg
gcaacaaatctccggcgagcacggtctcgacggcaatggagtgtatcagctacaacggaa
cctctgagctccagctggagcgcatgagcgtctacttcaacgaggtagggtgccaacaac
aagtacgttcctcgcgccgtcctcgtcgacttggagcctggtaccatggatgctgtccgt
gccggtcccttcggccagctcttccgtcccgacaacttcgtcttcggccagtccggagcc
ggcaacaactgggccaagggtcactacaccgaaggcgctgagctggtcgacaacgttctc
gacgtcgtccgtcgcgaggccgagggctgcgactgtctgcagggtttccagatcacccac
tcgctcggtggtggtaccggcgccggtatgggtacgctgctgatctccaagatccgcgag
gagttccccgaccgcatgatggccaccttctccgtcatgccctcgcccaaggtctccgac
accgtcgtcgagccctacaacgccaccctttccgtccaccagctggtcgagaactccgac
gagaccttctgcattgacaacgaggctctgtacgacatctgcatgcgcaccttgaagctg
tccaacccctcatatggtgacttgaaccaccttgtctccgcagtcatgtccggtgttaca
acctgcctgcgtttccccggtcagctgaactctgacctgcgcaagttggctgtcaacatg
gtgccattccctcgtctgcacttcttcatggtcggctttgcgccccttacgagtcgtggc
gctcactctttccgtgccgtcacggttcctgagctgacccagcaaatgttcgaccctaag
aacatgatggctgctgctgacttccgcaacggtcgttacttgacatgctctgctatcttg
tagccgtggcaaggtttccatgaaggaggttgaagatcaaattggggcgatcagaaaaag
gccatgagctctactgccggcgtttcacaagtgttaaacagatacacattcgcatctacc
ttgtcacatttgcggagaacaaatactcccgtcggcagagatggtaagcttgccaagccc
cggcagcttcacaatacccattggggtctggtctgtccggccgagacgcccgaaggtcag
gcttgcggtctggtcaaaaacttgtcccttatgtgttctattagcgtgggtacgtcgacg
gaacctattatagaatatatgatttcgcgaaacatggaggttctggaagagtacgaacct
caaaggtacccgaacgccacaaagatcttccttaacggatcgtggattggtgtacaccaa
gatccaaaagctctcgtcagggatgttcaacagttgcgccggacgaaccagattccggct
gaagtatctctgattcgggatattcgcgatcgcgagttcaaaattttctcagacgccggc
cgcgtcatgcggcccttgtttgtggtcgaacaagaggatgataatgacaacaatatcaag
aagaactcactggtcttgacaaaagatatggtccggcggcttgagattgaccagaccctt
ccacctggaagcgacgagtatttcggatggcaagggttggtcaatgccggtgtcatcgaa
tatatggatgccgaggaagaagaaaccgccatgatttgcatgacacccgaagacttggag
gctttcaggctaaccaagtcaggccattccgaaacgagccaaataaacgactaaagacaa
agctgaacccgacgacccatacgtacacccattgtgaaatccaccctagcatgcttctcg
gcatttgtgccagcatcatccccttccctgaccataaccaggtaag
>Kretzschmaria_frustulosa_HAST_771
gatcattaaagagtaccaacccatgtgaactacctacgttgcctcggcagtctgat--at
ctgaactgatagttaaaactttcaacaacggatctcttggttctggcatcgatgaagaac
gcagcgaaatgcgataagtaatgtgaattgcagaatttagtgaatcatcgaatctttgaa
cgcacattgcgcccattagtattctagtgggcatgcctgttcgagcgtcatttcaaccct
taagcctctgttgcttagccttgggagcctacgtagctccttaaaattagtggcggagtt
ggtcacactctggatgcagtagtgtctcgtctaagttggaccgtccttgccgtaaaaccg
gtgacctacctccaaaccggccaatgcgtatgagggtaaccaaatcggtgctgctttctg
gcaacaaatctccggcgagcacggtctcgacggcaatggagtgtatcagctacaacggaa
cctctgagctccagctggagcgcatgagcgtctacttcaacgaggtagggtgccaacaac
aagtacgttcctcgcgccgtcctcgttgacttggagcctggtaccatggatgctgtccgt
gccggtcccttcggccagctcttccgtcccgacaacttcgtcttcggccagtccggagcc
ggcaacaactgggccaagggtcactacaccgaaggcgctgagctggtcgacaacgttctc
gacgtcgtccgtcgcgaggccgagggctgcgactgtctgcagggtttccagatcacccac
tcgctgggtggtggtaccggcgccggtatgggtacgctgctgatctccaagatccgcgag
gagttccccgaccgcatgatggccaccttctccgtcatgccctcgcccaaggtctccgac
accgtcgtcgagccctacaacgccaccctttccgtccaccagctggtcgagaactccgac
gagaccttctgcattgacaacgaggctctgtacgacatctgcatgcgcaccttgaagctg
tccaacccctcatatggtgacttgaaccaccttgtctccgcagtcatgtccggtgttaca
acctgcctgcgtttccccggtcagctgaactctgacctgcgcaagttggctgtcaacatg
gtgccattccctcgtctgcacttcttcatggtcggctttgcgccccttacgagtcgtggc
gctcactctttccgtgccgtcacggttcctgagctgacccagcaaatgttcgaccctaag
aacatgatggctgctgctgacttccgcaacggtcgttacttgacgtgctctgctatcttg
tagccgtggcaaggtttccatgaaggaggttgaagatcaaattggggcgatcagaaaaag
gccatgagctctactgccggcgtttcacaagtgttaaacagatacacattcgcatctacc
ttgtcacatttgcggagaacaaatactcccgtcggcagagatggtaagcttgccaagccc
cggcagcttcacaatacccattggggtctggtctgtccggccgagacgcccgaaggtcag
gcttgcggtctggtcaaaaacttgtcccttatgtgttctattagcgtgggtacgtcgacg
gaacctattatagaatatatgatttcgcgaaacatggaggttctggaagagtacgaacct
caaaggtacccgaacgccacaaagatcttccttaacggatcgtggattggtgtacaccaa
gatccaaaagctctcgtcagggatgttcaacagttgcgccggacgaaccagattccggct
gaagtatctctgattcgggatattcgcgatcgcgagttcaaaattttctcagacgccggc
cgcgtcatgcggcccttgtttgtggtcgaacaagaggatgataatgacaacaatatcaag
aagaactcactggtcttgacaaaagatatggtccggcggcttgagattgaccagaccctt
ccacctggaagcgacgagtatttcggatggcaagggttggtcaatgccggtgttatcgaa
tatatggatgccgaggaagaagaaaccgccatgatttgcatgacacccgaagacttggag
gctttcaggctaaccaagtcaggccattccgaaacgagccaaataaacgactaaagacaa
agctgaacccgacgacccatacgtacacccattgtgaaatccaccctagcatgcttctcg
gcatttgtgccagcatcatccccttccctgaccataaccaggtaag
>Xylaria_grammica_HAST_479
gatcattaaagagtaccaacccatgtgaactacctctgttgcctcggcaatctgtttgat
ctgaactaatagttaaaactttcaacaacggatctcttggttctggcatcgatgaagaac
gcagcgaaatgcgataagtaatgtgaattgcagaattcagtgaatcatcgaatctttgaa
cgcacattgcgcccattagtattctagtgggcatgcctgttcgagcgtcatttcaaccct
taagcctctgttgcttagcgttgggagcctacatagctccccaaagttagtggcggagtc
ggttacactctagacgtagtaatatctcgtctgagttaggccgtcctcgccg-taaaccg
gtgacctacctccaaaccggccaatgcgtaagagggtaaccaaattggtgctgctttctg
gcaacagatttccggcgagcacggtctcgatggcagtggcgtgtaacaggtacaatggaa
cctctgagcttcagctggagcgcatgagtgtttatttcaatgaggtagggtgctaataac
aagtacgtccctcgtgcggtcctcgtcgatttggagcccggtactatggatgccgtccgt
gctggcccctttggtcagctcttccgacccgacaacttcgtcttcggccagtcaggtgct
ggcaacaactgggccaagggccactacactgagggtgctgagctagtcgacaacgttctc
gacgtcgttcgtcgcgaggctgagggttgcgactgcctccagggtttccagatcacccac
tcgctcggtggtggtaccggcgccggtatgggtactctactaatctccaagattcgcgaa
gaattccccgaccgcatgatggccaccttctccgttatgccttcccccaaggtctcggat
accgttgtcgagccttacaacgccaccctctccgtccaccagctggtcgaaaactccgat
gagaccttctgcattgacaacgaggccctgtacgatatctgcatgcgtaccttgaagcta
tctaacccctcatacggtgacttgaaccatcttgtctccgccgtcatgtctggcgtcacc
acctgtctgcgtttccccggtcagcttaactctgacctgcgcaaattggctgtgaacatg
gtgcccttccctcgtctacacttcttcatggtcggctttgcccctcttaccagccgtggt
gctcactctttccgtgccgtcacggttcccgagctaacccagcaaatgttcgaccctaag
aacatgatggctgcctctgacttccgcaacggccgttacctcacatgctctgccatcttg
tagccgtggcaaggtttccatgaaggaggttgaggaccagattggggtgatcagaaaaag
gccatgagctctacggccggtgtttcacaggtgctcaaccgatacacgtttgcatccacc
ttgtcgcatttgcgaagaacgaatactccagttggcagagatggtaagcttgccaaaccg
cggcagctccacaacagccactggggtctcgtctgcccggcggaaacccctgaaggccag
gcttgtggcctagtcaaaaacttgtcgctcatgtgctcgatcagtgttggtacatccacg
gaacctatcatcgattatatgatatctcggaatatggaggttctggaggagtatgaccat
cacagatatcctaatgctaccaagattttcctcaatggtgcatggatcggtgttcaccag
gatcccaagtctctcgtgagggacgtgcaacagttgcgcaggacgaaccagattcccgcc
gaagtgtccttgattcgggatatacgtgaccgcgaattcaaaatcttctcggatgccggc
cgtgtcatgcggcccttgtatgtggtcgagcaggaggatgatcctgagaatggtgtcgag
aagggcactctcgtcttgaccaaagacatggttcgtaggcttgagattgaccagaccctc
ccaccaggaagtgacgagtacttcggatggcaaggcctggttcacgccggtgttattgaa
tatatggatgccgaggaagaggagacagcgatgatttgcatgacccccgaggacctggaa
agtttccgatgcgccaagttaggttatcctttttcgctcccaacaagcggctaaagacga
agataaacccgacaacccacatgtacactcactgcgaaatccacccgagcatgcttcttg
gtatttgcgccagtatcatccccttccccgatcataatcaagtaag
>Xylaria_hypoxylon_HAST_570
gatcattaaagagtaccaacccatgtgaactacctctgttgcctcggcaaactgtttgat
ctgaactaatagttaaaactttcaacaacggatctcttggttctggcatcgatgaagaac
gcagcgaaatgcgataagtaatgtgaattgcagaattcagtgaatcatcgaatctttgaa
cgcacattgcgcccattagtattctagtgggcatgcctgttcgagcgtcatttcaaccct
taagcccctgttgcttagtgttgggagcctacatagctccctaaagttagtggcggagtc
ggtcgcactctagacgtagtagtatctcgtctaagttaggccgttcttgccg-taaaccg
gtgacct-----------------------------------------------------
------------------------------------------------------------
------------------------------------------------------------
------------------------------------------------------------
------------------------------------------------------------
------------------------------------------------------------
------------------------------------------------------------
------------------------------------------------------------
------------------------------------------------------------
------------------------------------------------------------
------------------------------------------------------------
------------------------------------------------------------
------------------------------------------------------------
------------------------------------------------------------
------------------------------------------------------------
------------------------------------------------------------
------------------------------------------tggggtgatcagaaaaag
gccatgagctctactgctggtgtttcgcaggtgctcaatcgttacacgtttgcatctacc
ttgtcacatttgcggagaacgaacaccccagtaggcagagatggtaaactcgccaaacca
cgacagcttcataacagtcactggggtctcgtctgcccggccgagacccccgaaggtcaa
gcttgtggcctagtcaaaaacctgtctctcatgtgctcaatcagcgttggcacatccaca
gaacctatcatcgattacatgatttcacgtaatatggaggttctagaggagtacgatcat
cacaggtatcctaatgccactaagattttccttaacggcgcgtggatcggcgtccaccag
gatcctaagtctcttgtgagggatgtgcaacagttgcgccgaacgaatcagatcccggcg
gaggtatctttgattcgagatattcgcgaccgcgaattcaagatcttctcggatgccggt
cgcgtcatgcggcccttgtacgtggtagagcaagaggatgatcctgagaatggcatcgag
aagggcaccctagttttgacaaaagatatggttaggaaactggagtacgatcaaacgctc
cctccgggaagtgaggattactttggatggcaaggcctgatccgtgctggtgtgatcgaa
tatatggatgctgaggaagaggagactgcaatgatttgcatgacccctgaggacttggaa
agtttccgatgtgttaaattgggttatcctttttcgccccaaacaagcgactaaagacga
ggataaacccgacaactcacatgtacactcattgtgaaattcacccaagcatgcttcttg
gcatttgtgccagtatcatccctttccccgatcataatcaagtaag
>Xylaria_hypoxylon_JDR_865
gatcattaaagagtaccaacccatgtgaactacctctgttgcctcggcaaactgtttgat
ctgaactaatagttaaaactttcaacaacggatctcttggttctggcatcgatgaagaac
gcagcgaaatgcgataagtaatgtgaattgcagaattcagtgaatcatcgaatctttgaa
cgcacattgcgcccattagtattctagtgggcatgcctgttcgagcgtcatttcaaccct
taagcccctgttgcttagtgttgggagcctacatagctccctaaagttagtggcggagtc
ggttgcactctagacgtagtagtatctcgtctaagttaggccgttctcgccg-taaaccg
gtgacctacctccaaaccggccaatgcgtaagagggtaaccaaattggtgctgctttctg
gcaacaaatttccggcgagcacggtctcgatggcagtggcgtgtatcagttacaatggaa
cctctgagcttcagctggagcgcatgagcgtttacttcaatgaggtagggtgctaataca
aagtatgtgcctcgcgctgtcctcgtcgatttggaacctggtaccatggatgctgtccgt
gctggtcccttcggccagctcttccgacccgacaacttcgtcttcggccagtccggtgct
ggcaacaactgggccaaaggccattacaccgaaggtgctgagctcgttgacaacgttctc
gatgtcgttcgtcgcgaggctgagggctgtgactgccttcagggtttccagatcacccac
tcgctcggtggtggtaccggtgccggtatgggtactttgttgatctccaagattcgcgag
gagttccctgaccgcatgatggccaccttctccgttatgccctcccccaaggtctcggat
accgtcgtcgagccttacaatgcgactctctctgtccaccagctggtcgagaactccgat
gagaccttctgcattgacaacgaggctttgtacgatatctgcatgcgtaccttgaagcta
tccaacccctcatacggtgatttgaaccaccttgtttctgccgtcatgtctggcgtcact
acctgcctgcgtttccccggtcagcttaactccgacctgcgcaaattggccgtaaacatg
gtgcctttccctcgtctgcacttctttatggtcggcttcgcccctctaacaagtcgtggt
gcttactctttccgcgccgtcacggttcccgagctgacccagcaaatgttcgaccccaag
aacatgatggctgcctctgatttccgcaacggtcgttacctcacatgctctgctattttg
tagccgtggcaaggtttccatgaaggaggttgaggatcagattggggtgatcagaagaag
gccatgagctctactgctggtgtctcgcaggtgctcaatcgatacacgtttgcatctacc
ttgtcgcatttgcgaagaacgaacaccccagtaggcagagatggtaaactcgccaaacca
cgacagcttcacaacagtcactggggtctcgtctgcccggccgagacccccgaaggtcaa
gcttgtggcctagtcaaaaacctgtctctcatgtgctcaatcagtgttggcacatccaca
gaacctatcatcgattacatgatttcacgtaatatggaggttctggaggagtacgatcat
cacaggtatcctaatgccactaagattttccttaacggtgcgtggatcggcgtccaccag
gatcctaagtctctcgtgagggatgtgcaacagttgcgccgaacgaatcagatcccggcg
gaggtatctttgattcgagatattcgcgaccgcgaattcaagatcttctcggatgccggt
cgcgtcatgcggcccttgtacgtagtcgagcaagaggatgatcctgaaaatggcatcgag
aagggcaccctagtcttgacaaaagatatggttaggaaactcgagtacgatcaaacgctc
cctccgggaagtgaggattacttcggatggcaaggcctgattcgtgctggtgtgatcgaa
tatatggatgctgaggaagaggagactgcaatgatttgcatgacccctgaggacttggaa
agtttccgatgtgttaaattgggttatcctttttcgccccaaacaagcggctgaagacga
ggataaacccgacaactcacatgtacactcattgtgaaattcacccgagcatgcttcttg
gcatttgtgccagtatcatccctttccccgatcataatcaagtaag
>Xylaria_mali_CBS_385.35
------------------------------------------------cttctgtgtgat
ctgaactaatagttaaaactttcaacaacggatctcttggttctggcatcgatgaagaac
gcagcgaaatgcgataagtaatgtgaattgcagaattcagtgaatcatcgaatctttgaa
cgcacattgcgcccattagtattctagtgggcatgcctgttcgagcgtcatttcaaccct
taagcccctgtcgcttagtgttgggagcctacatagctccctaaagttagtggcggagtc
ggttgtactctagacgtagtagtatctcgtctaagttaagccgttcttgccg-taaaccg
gtgacctacctccaaaccggccaatgcgtaagagggtaaccaaattggtgctgctttctg
gcaacaaatttccggcgagcacggtctcgatggcagtggcgtgtatcagttacaacggaa
cctctgagcttcagctggagcgcatgagcgtttacttcaatgaggtagggtgctaataac
aagtatgtgcctcgcgccgtcctcgtcgatttggagcctggtaccatggatgctgtccgt
gctggtcccttcggtcagctcttccgacccgacaacttcgtcttcggccagtccggtgct
ggcaacaactgggcaaaaggtcattacactgagggtgctgagctcgtcgacaacgttctc
gacgtcgttcgtcgcgaggctgagggctgtgactgtcttcagggtttccagatcactcac
tcgctcggtggtggtaccggtgccggtatgggtactttgctgatctccaagattcgcgag
gagttccctgaccgcatgatggccaccttctccgttatgccctcccccaaggtctcggat
accgtcgtcgaaccttacaatgcgactctctccgtccatcagctggtcgagaactccgat
gagaccttctgcattgacaacgaggctttgtacgatatctgtatgcgcaccttgaagcta
tccaacccctcatacggtgatttgaaccacctcgtttctgccgtcatgtctggcgtcact
acctgcctgcgtttccccggccagcttaactccgacctgcgcaaattggccgtaaacatg
gtgcccttccctcgtctgcacttcttcatggtcggcttcgcccctctaacgagccgtggt
gcttactctttccgcgccgtcacggttcccgagctgacccagcaaatgttcgaccccaag
aacatgatggctgccgctgacttccgcaacggtcgttacctcacatgctctgctattttg
tagccgtggcaaggtttccatgaaggaagttgaagatcaaattggggtgatcagaaaaag
gccatgagctctactgctggtgtttcgcaggtgctcaatcgatacacgtttgcatctacc
ttgtcacatttgcgaagaacgaacaccccagtaggcagagatggtaaactcgccaaacca
cgacagcttcacaacagccactggggcctcgtctgcccggccgagacccccgaaggtcaa
gcttgtggcctagtcaaaaatctgtctctcatgtgctcaatcagtgttggcacgtctacg
gaacctattatcgattacatgatttcacgtaatatggaggttctagaggagtacgatcat
cacaggtatcctaatgccactaagattttccttaatggtgcgtggatcggcgtccatcag
gatcctaagtctcttgtgagggatgtgcaacagttgcgccgaacgaatcagatcccagcg
gaggtatccttgattcgagatattcgcgaccgcgaattcaagatcttctcagatgccggt
cgcgtcatgcgacccttgtacgtagtcgagcaagaggatgatcctgaaaatggcatcgag
aagggcaccctagtcttgacgaaagacatggttaggaaactcgagtacgatcaatcgctc
cctccgggaagtgaggattacttcggatggcaaggcctggttcgtgctggtgtgatcgaa
tatatggatgccgaggaagaggagactgcaatgatttgcatgacccctgaggacttggaa
agtttccgatgtgttaaattaggttatcctttttcgccccaaacaagcggttgaagacga
ggataaacccgacaactcacatgtacactcattgtgaaattcacccgagcatgcttcttg
gcatttgtgccagtatcatccctttccccgatc-------------
>Xylaria_papulis_HAST_89021903
gatcattaaagagtaccaacccatgtgaactacccttgttgcctcggcaacttgtgtgat
ctgaactaatagttaaaactttcaacaacggatctcttggttctggcatcgatgaagaac
gcagcgaaatgcgataagtaatgtgaattgcagaattcagtgaatcatcgaatctttgaa
cgcacattgcgcccattagtattctagtgggcatgcctgttcgagcgtcattttaaccct
taagcccctgttgcttagtgttgggagcctacatagctcctcaaagttagtggcggagtt
ggttgcactttagacgtagtagtatctcgtctaagttaagccgttctcgccgttaaaccg
gtgacctacctccaaaccggccaatgcgtaagagggtaaccaaattggtgctgctttctg
gcaacaaatttctggcgagcacggtctcgatggcagtggcgtgtatcagttacaacggaa
cctctgagcttcagctggagcgcatgagcgtttacttcaatgaggtagggtgctaataac
aagtatgtgcctcgcgccgtcctcgtcgatttggagcccggtactatggatgctgtccgt
gctggtcccttcggtcagctcttccgacccgacaactttgtcttcggccagtccggtgct
ggcaacaactgggccaaaggtcattacactgagggtgctgagctcgtcgacaacgttctc
gatgtcgttcgtcgcgaggctgaaggctgtgactgccttcagggtttccagattactcac
tcgcttggtggtggtactggtgctggtatgggtactttgctgatctccaagattcgtgag
gagttccccgaccgcatgatggccaccttctccgttatgccctcccccaaggtctcggat
accgtcgttgagccctacaatgcgactctctctgttcaccagctggtcgaaaactccgat
gagaccttttgcattgacaacgaggctttgtacgatatctgcatgcgtactttgaagcta
tcgaacccctcatacggtgatttgaaccaccttgtttctgccgtcatgtctggcgtcact
acctgcctgcgtttccccggtcagcttaactccgacctgcgcaaattggccgtaaacatg
gtgcccttccctcgtctacacttcttcatggtcggcttcgcccctctaacgagccgtggt
gcttactctttccgcgccgtcacggttcctgagctgacccagcaaatgttcgaccctaag
aacatgatggccgcctccgatttccgcaacggtcgttacctcacatgctctgctattttg
tagccgtggcaaggtttccatgaaggaagttgaggatcaaattggggtgatcagaaaaag
gccatgagctctactgctggtgtttcgcaggtgctcaatcgatacacatttgcatctacc
ttgtcacatttgcgaagaacgaacaccccagtaggcagagatggtaaactcgccaaacca
cgacagcttcacaacagccactggggcctcgtctgcccggccgagacccctgagggtcaa
gcttgtggcctagttaaaaatctgtctctcatgtgctcaatcagtgttggcacatctaca
gaacctatcatcgattacatgatttcacgtaatatggaggttctagaggagtacgatcat
cacaggtatcctaatgccactaagattttccttaatggtgcatggatcggcgtccatcag
gaccctaagtctcttgtgagggacgtgcaacagttacgccgaaccaatcagatcccggct
gaggtatctttgattcgggatattcgcgaccgcgaattcaagatcttctcggacgccggt
cgcgtcatgcggcccttgtacgtagtcgagcaagaggatgatcctgaaaatggcatcgag
aagggcaccctagtcttgacgaaagatatggtcaggaaactcgagtacgatcaaacgctc
cccccgggaagtgaggattacttcggatggcagggcttgattcgtgctggtgtgatcgaa
tatatggatgccgaggaagaggagacggcaatgatttgcatgacccccgaggacttggaa
agtttccgatgtgttaaattaggttatcctttttcgccccaaacaagcggctgaagacga
ggataaacccgacaacgcacatgtacactcattgtgaaattcacccgagcatgcttcttg
gcatttgtgccagtatcatccctttccccgatcataatcaagtaag
>Xylaria_multiplex_JDR_259
gatcattaaagagtaccaacccatgtgaactacctctgttgcctcggcaatctgtttgat
ctgaactataatttaaaactttcaacaacggatctcttggttctggcatcgatgaagaac
gcagcgaaatgcgataagtaatgtgaattgcagaattcagtgaatcatcgaatctttgaa
cgcacattgcgcccattagtattctagtgggcatgcctgttcgagcgtcatttcaaccct
taagcccttgttgcttagtgttgggagcctacgtagctccttaaagttagtggcagagtc
ggttacactctagacgtagtagtatctcgtctgagttaggccgttcttgccgtaaaaccg
gtgacctacctccaaaccggccaatgcgtaagagggtaaccaaattggtgctgctttctg
gcaacaaatttcaggcgagcatggtctcgatggcagtggcgtgtatcagttataacggaa
cctctgagctccagctcgagcgcatgagcgtttacttcaatgaggtagggtgctaataac
aagtatgtgcctcgcgccgtccttgtcgatttggagcccggcaccatggatgctgtccgt
gctggtccattcggtcagctcttccgacccgacaacttcgtctttggccagtcaggtgcc
ggcaacaattgggccaagggtcattatactgagggtgctgagctcgtcgacaacgttctc
gatgtagttcgtcgcgaggctgagggctgtgactgccttcagggttttcagatcactcac
tcgctcggtggtggcactggtgccggtatgggtaccttgctgatctccaagattcgcgag
gaattccccgaccgtatgatggccaccttctccgttatgccctctcccaaggtctcggat
accgtcgtcgagccttacaatgctaccctctctgtccaccagctggttgagaactccgat
gagaccttctgtatcgacaacgaggctttgtacgatatctgcatgcgcaccttgaagcta
tccaacccctcatacggtgacttgaaccaccttgtttccgctgtaatgtccggcgtcact
acctgcctgcgtttccccggtcagcttaactccgacctgcgcaaattggccgtaaacatg
gtgcccttccctcgtctgcacttcttcatgatcggtttcgcccctctgacgagccgtggc
gctcactctttccgcgccgtcacggttcctgacctgacccagcaaatgttcgaccccaag
aacatgatggcggcctctgacttccgtaacggtcgttacctcacatgctctgctattttg
tagccgtggcaaggtttccatgaaggaggttgaggatcagattggggtgaccagaaaaag
gccatgagctctactgccggtgtttctcaggtgctcaatcgatacacgtttgcgtctacc
ttgtcacatttgcgaagaacgaacaccccggtaggcagagatggtaaacttgccaaacca
cgacagcttcacaacagccactggggcctcgtctgccctgctgaaacccccgagggtcag
gcttgtggcctagtcaaaaatctctctctcatgtgctcaatcagtgtcggcacgtctaca
gaacctatcattgactatatgatttcacggaatatggaggtcctggaggagtatgatcat
cataggtatcctaatgccactaagatttttcttaatggtgcgtggatcggcgtccatcag
gatcctaagtctctcgtgagggacgtgcaacaattgcgccgaacgaatcagattccggca
gaagtatctctgattcgagacattcgtgatcgcgaattcaagatcttctccgatgccggt
cgcgtcatgcggccgttgtacgtagtcgagcaagaggatgatcctgaaaatggcatcgag
aagggcacactagtcttgacgaaagacatggtcaggaaacttgagtacgatcaatcgctc
cccccgggaagtgaggactacttcggatggcaaggtctgattcgtgctggtgtgatcgaa
tatatggatgccgaggaagaggagaccgcaatgatttgcatgaccccagaggacttggaa
agtttccgatgtgttaaattaggttatcctttttcgccccaaataagcggctgaagacga
ggataaacccaacaactcacatgtatactcattgtgaaattcacccgagcatgcttcttg
gcatttgtgccagtattatccctttccccgatcataatcaagtaag
>Xylaria_multiplex_HAST_580
gatcattaaagagtaccaacccatgtgaactacctctgttgcctcggcaatctgtttgat
ctgaactataatttaaaactttcaacaacggatctcttggttctggcatcgatgaagaac
gcagcgaaatgcgataagtaatgtgaattgcagaattcagtgaatcatcgaatctttgaa
cgcacattgcgcccattagtattctagtgggcatgcctgttcgagcgtcatttcaaccct
taagcctttgttgcttagtgttgggagcctacgtagctccttaaagttagtggcagagtc
ggttacactctagacgtagtagtatctcgtctaagttaggccgttcttgccgtaaaaccg
gtgacctacctccaaaccggccaatgcgtaagagggtaaccaaattggtgctgctttctg
gcaacaaatttcaggcgagcatggtctcgatggcagtggcgtgtatcagttataacggaa
cctctgagctccagctcgagcgcatgagcgtttacttcaatgaggtagggtgctaataca
aagtatgtgcctcgcgccgtccttgtcgatttggagcccggcaccatggatgctgtccgt
gctggtccattcggtcagctcttccgacccgacaacttcgtctttggccagtcaggtgcc
ggcaacaattgggccaagggtcattatactgagggtgctgagctcgtcgacaacgttctc
gatgtagttcgtcgcgaggctgagggctgtgactgccttcagggttttcagatcactcac
tcgctcggtggtggcactggtgccggtatgggtaccttgctgatctccaagattcgcgag
gaattccccgaccgtatgatggccaccttctccgttatgccctctcccaaggtctcggat
accgtcgtcgagccttacaatgctaccctctctgtccaccagctggttgagaactccgat
gagaccttctgtatcgacaacgaggctttgtacgatatctgcatgcgcaccttgaagcta
tccaacccctcatacggtgacttgaaccaccttgtttccgctgtaatgtccggcgtcact
acctgcctgcgtttccccggtcagcttaactccgacctgcgcaaattggccgtaaacatg
gtgcccttccctcgtctgcacttcttcatgatcggtttcgcccctctgacgagccgtggc
gctcactctttccgcgccgtcacggttcctgacctgacccagcaaatgttcgaccccaag
aacatgatggcggcctctgacttccgtaacggtcgttacctcacatgctctgctattttg
tagccgtggcaaggtttccatgaaggaggttgaggatcagattggggtgaccagaaaaag
gccatgagctctactgccggtgtttctcaggtgctcaatcgatacacgtttgcgtctacc
ttgtcacatttgcgaagaacgaacaccccggtaggcagagatggtaaacttgccaaacca
cgacagcttcacaacagccactggggcctcgtctgccctgctgaaacccctgagggtcag
gcttgtggcctagtcaaaaatctctctctcatgtgctcaatcagtgtcggcacgtctaca
gaacctatcattgactatatgatttcacggaatatggaggtcctggaggagtatgatcat
cataggtatcctaatgccactaagatttttcttaatggtgcgtggatcggcgtccatcag
gatcctaagtctctcgtgagggacgtgcaacaattgcgccgaacgaatcagattccggca
gaagtatctctgattcgagacattcgtgatcgcgaattcaagatcttctccgatgccggt
cgcgtcatgcggccgttgtacgtagtcgagcaagaggatgatcctgaaaatggcatcgag
aagggcacactagtcttgacgaaagacatggtcaggaaacttgagtacgatcaatcgctc
cccccgggaagtgaggactacttcggatggcaaggtctgattcgtgctggtgtgatcgaa
tatatggatgccgaggaagaggagaccgcaatgatttgcatgaccccagaggatttggaa
agtttccgatgtgttaaattaggttatcctttttcgccccaaataagcggctgaagacga
ggataaacccaacaactcacatgtatactcattgtgaaattcacccgagcatgcttcttg
gcatttgtgccagtattatccctttccccgatcataatcaagtaag
>Xylaria_hypoxylon_HAST_152
gatcattaaagagtaccaacccatgtgaactacctctgttgcctcggcaatctgtttgat
ctgaactaatagttaaaactttcaacaacggatctcttggttctggcatcgatgaagaac
gcagcgaaatgcgataagtaatgtgaattgcagaattcagtgaatcatcgaatctttgaa
cgcacattgcgcccattagtattctagtgggcatgcctgttcgagcgtcatttcaaccct
taagcccctgttgcttagcgttgggagcctacatagctccccaaagttagtggcggagtc
ggtcacactctagacgtagtagtatctcgtctgagtgaggccgtccctgccgtaaaaccg
gtgacctacctccaaaccggccaatgcgtaagagggtaaccaaattggtgctgctttctg
gcaacaaatttccggcgagcacggtctcgatggcagtggcgtgtatcagttacaacggaa
cctctgagctccagctggagcgcatgagcgtttacttcaatgaggtagggtgctaataac
aaatatgttcctcgcgccgtcctcgtcgacttggagcccggtaccatggatgctgtccgt
tctggtccctttggtcagctcttccgacccgacaacttcatcttcggccagtctggtgct
ggcaacaactgggccaagggtcactacacagagggtgctgagctcgttgacgccgttctt
gatgtcgttcgtcgcgaggctgagggctgcgattgcctccagggtttccagatcacccac
tcgctcggtggtggtaccggtgctggtatgggtactctgctgatctccaagattcgcgag
gaattccctgaccgcatgatggctaccttctccgtcatgccctctcccaaggtctcagat
accgtcgtcgagccttacaacgctaccctctccgtccaccagttggttgagaactccgat
gagaccttctgtattgacaacgaggctctgtacgatatctgcatgcgcaccttgaagcta
tccaacccctcatatggtgatttgaaccaccttgtctctgccgtcatgtctggcgtaacc
acctgcctgcgtttccccggtcagcttaactctgatctgcgcaaactagccgtcaacatg
gtgcccttccctcgtctacacttctttatggtcgggtttgcccctctcactagccgtggt
gcccactctttccgtgctgtcacggttcccgagctgacccagcaaatgttcgaccccaag
aacatgatggctgccgctgacttccgcaacggtcgttacctcacatgctctgctatcttg
tagccggggcaaggtttccatgaaggaggttgaggaccagattggggtgatcagaaaaag
gccatgagctctaccgccggtgtttcgcaggtgctcaaccgatacacttttgcatctacc
ttgtcgcatttgcgaagaacgaatactccagttggtagagacggtaagcttgcgaaacca
cggcagctccacaacagccactggggtctcgtctgcccggccgagacccccgaaggtcag
gcttgtggcctagtcaaaaacctgtccctcatgtgctccatcagtgttggtacgtccacg
gaacctattatcgattatatgatatcgcgtaatatggaggttttagaggagtacgaccat
cacagataccctaatgccaccaagatctttctcaatggtgcatggatcggcgtccaccag
gatcctaagtctcttgtgagggatgtgcaacaattgcgccgaacgaatcagattcccgct
gaagtatccttgattcgagatattcgtgaccgcgaattcaaaatcttctcggatgccggc
cgtgtcatgcggcccctgtatgtggttgagcaggaggatgacgctgagaatggtgtcgag
aagggcacactggtcttaacaaaggacatggttcggagacttgagatcgaccagaccctc
ccacccggaagtgacgaatacttcggatggcatggcctggttcatgctggtgtcatcgaa
tacatggatgctgaagaggaggagactgcgatgatttgcatgacccccgaggacttggaa
agtttccgatgctccaagttaggttatcctttttcgccccaaacaagcggctgaagacga
gaataaacccgacaacccatatgtacactcactgtgaaatccacccgagcatgcttcttg
gcatttgtgccagtatcatccccttccccgatcataatcaagtaag
>Xylaria_hypoxylon_HAST_95082001
gatcattaaagagtaccaacccatgtgaactacctctgttgcctcggcaatctgtttgat
ctgaactaatagttaaaactttcaacaacggatctcttggttctggcatcgatgaagaac
gcagcgaaatgcgataagtaatgtgaattgcagaattcagtgaatcatcgaatctttgaa
cgcacattgcgcccattagtattctagtgggcatgcctgttcgagcgtcatttcaaccct
taagcccctgttgcttagcgttgggagcctacatagctccccaaagttagtggcggagtc
ggttccactctagacgtagtagtatctcgtctgagtgaggccgtccctgccgtaaaaccg
gtgacctacctccaaaccggccaatgcgtaagagggtaaccaaattggtgctgctttctg
gcaacaaatttccggcgagcacggtctcgatggcagtggcgtgtattagttacaacggaa
cctctgagctccagctagagcgcatgagcgtttacttcaatgaggtagggtgctaataac
aaatatgttcctcgcgccgttctcgtcgatttggagcccggtacgatggatgctgtccgt
gctggtcccttcggtcagctcttccgacccgacaacttcgtcttcggccagtctggtgct
ggcaacaactgggccaagggtcactacacagagggtgctgagcttgttgacgccgttctt
gatgttgttcgtcgtgaggccgagggctgcgactgcctccagggtttccagatcacccac
tcgctcggtggtggtaccggtgccggcatgggtactctgctcatctctaagattcgcgag
gaattccccgaccgcatgatggctaccttctccgttatgccctctcccaaggtctcggat
accgtcgtcgagccttacaacgccaccctctccgtccaccagttggtcgagaactccgat
gagaccttctgcattgacaacgaggctctgtatgatatctgcatgcgcaccttgaagcta
tccaacccctcatatggtgatttgaaccacctcgtctctgccgtcatgtctggcgttact
acctgcctgcgtttccccggtcagcttaactctgatctgcgcaaactagccgtcaacatg
gtgcccttccctcgtctacacttcttcatggtcggatttgcccctctcactagccgtggt
gcttactctttccgtgctgtcacggttcccgagctgacccagcaaatgttcgaccccaag
aacatgatggctgccgctgacttccgcaacggtcgttacctaacatgctctgctattttg
tagccgtggcaagatttccatgaaggaggttgaggaccagattggggtgatcagaaaaag
gccatgagctctaccgctggtgtttcgcaggtgctcaaccgatacacgtttgcatctacc
ttgtcacatttgcgaagaacaaatactccagttggcagagacggtaagcttgccaaacca
cggcagcttcacaacagtcattggggtctcgtctgcccagccgagacccccgaaggtcag
gcttgtggcctagtcaaaaacctctccctcatgtgctccatcagtgttggtacatccacg
gaacctattatcgattatatgatatcgcgtaatatggaggttttggaggagtatgaccat
cacagataccctaatgccaccaagatctttctcaatggtgcatggatcggcgtccaccag
gatcctaagtctctcgtgagggacgtgcaacaattgcgccgaacgaaccagattccggcc
gaagtatccttgattcgagatattcgtgaccgcgaattcaaaatcttctcggatgccggc
cgtgtcatgcggcccctgtatgtggttgagcaggaggatgacgctgagaatggtgtcgag
aagggcacactggtcttaacaaaagacatggttcggagactggagatcgaccagaccctc
ccacccggaagtgacgaatacttcggatggcaaggcctggtccatgctggtgtcatcgaa
tacatggatgctgaagaagaggagactgcgatgatctgcatgacccccgaggacttggaa
agtttccgatgctccaagttaggttatcctttttcgccccaaacaagcggctgaagacga
gaataaacccgacaacacacatgtacactcactgcgaaattcacccgagcatgcttcttg
gcatttgtgccagtatcatcccctttcccgatcataatcaagtaag
>Xylaria_pseudohypoxylon_GMB1094
gatcattaaagagtaccaacccatgtgaactacctctgttgcctcggcaatctgtttgat
ctgaactaatagttaaaactttcaacaacggatctcttggttctggcatcgatgaagaac
gcagcgaaatgcgataagtaatgtgaattgcagaattcagtgaatcatcgaatctttgaa
cgcacattgcgcccattagtattgtagtgggcatgcctgttcgagcgtcatttcaaccct
taagcccttgttgcttagcgttaggagcctacatagctccctaaagttagtggcggagtc
ggttacactctagacgtagtaatatctcgtttacgttaggccgtccttcccgtaaaaccg
gtgacct-----------------------------------------------------
-------------------------------ggcagtggcgtgtatcagttacaatggaa
cctctgagctccagctggagcgcatgagcgtttacttcaatgaggtagggtgctaataac
aaatatgtccctcgcgccgtcctcgtcgatttggagcccggtaccatggatgctgtccgt
gctggtcccttcggccagctcttccgacccgacaacttcgtcttcggccagtctggtgct
ggcaacaactgggccaagggtcactacacagagggtgctgagctcgttgacgccgttctt
gatgtcgttcgtcgcgaggccgagggctgcgactgcctccagggtttccagatcacccat
tcgcttggtggtggtactggcgctggtatgggtactttgctgatctccaagattcgcgaa
gaattccctgaccgcatgatggctaccttctccgttatgccctctcccaaggtctcggat
accgttgtcgagccttacaacgccaccctctccatccaccagttggtcgagaactccgat
gagaccttctgcattgacaacgaggctctgtacgatatctgcatgcgcaccttaaagcta
tccaacccctcatatggtgatttgaaccaccttgtctctgccgtcatgtctggcgtcact
acctgcctgcgtttccccggtcaacttaactctgatctgcgcaaactagccgtcaacatg
gtgcccttccctcgtctacacttcttcatggtcgggtttgcgcctctcactagccgtggt
gcttactctttccgtgctgtcacggttcccgagctgacccagcaaatgttcgaccccaag
aacatgatggc-------------------------------------------------
------------------------------------------tggggtgatcagaaaaag
gccatgagctctaccgctggtgtttcgcaggtgcttaaccgatacacgtttgcatctacc
ttgtcacatttgcgaagaacgaatactccagttggcagagacggtaagcttgccaaacca
cggcagcttcacaacagtcattggggtctcgtctgcccggccgagacacccgaaggccag
gcttgtggtctagtcaaaaacctgtccctcatgtgctccatcagtgttggtacatccacg
gaacctattatcgactatatgatatcgcgtaatatggaggttctggaggagtacgatcat
cacagataccctaatgccaccaagatctttctcaatggtgcatggatcggtgtccaccag
gatcccaaatctctcgtgagggacgtgcaacaattgcgccgaacgaaccagattccggcc
gaagtatccttgattcgagatattcgtgaccgcgaattcaaaatcttctcggatgccggc
cgtgtcatgcggcccctgtatgtggttgagcaggaggatgacgctgagaatggtgtcgag
aagggcacactggtcttaacaaaagacatggttcggagacttgagattgaccagaccctc
ccacccggaagtgacgagtactttggatggcaaggcctggtccatgctggtgtcatcgaa
tacatggatgctgaagaagaggagactgcgatgatttgcatgacccccgaggacttggaa
agtttccgatgctccaagttaggctatcctttttcgccccaaacaagcggttgaagacga
gaataaacccgacaacacacatgtacacccactgcgaaattcacccgagcatgcttcttg
gcatttgtgccagtatcatccccttccccgatcataatcaagtaag
>Xylaria_pseudohypoxylon_GMB0776
gatcattaaagagtaccaacccatgtgaactacctctgttgcctcggcaatctgtttgat
ctgaactaatagttaaaactttcaacaacggatctcttggttctggcatcgatgaagaac
gcagcgaaatgcgataagtaatgtgaattgcagaattcagtgaatcatcgaatctttgaa
cgcacattgcgcccattagtattgtagtgggcatgcctgttcgagcgtcatttcaaccct
taagcccttgttgcttagcgttaggagcctacatagctccctaaagttagtggcggagtc
ggttacactctagacgtagtaatatctcgtttacgttaggccgtccttcccgtaaaaccg
gtgacct-----------------------------------------------------
--------------------------------------gcgtgtatcagttacaatggaa
cctctgagctccagctggagcgcatgagcgtttacttcaatgaggtagggtgctaataac
aaatatgtccctcgcgccgtcctcgtcgatttggagcccggtaccatggatgctgtccgt
gctggtcccttcggccagctcttccgacccgacaacttcgtcttcggccagtctggtgct
ggcaacaactgggccaagggtcactacacagagggtgctgagctcgttgacgccgttctt
gatgtcgttcgtcgcgaggccgagggctgcgactgcctccagggtttccagatcacccat
tcgcttggtggtggtactggcgctggtatgggtactttgctgatctccaagattcgcgaa
gaattccctgaccgcatgatggctaccttctccgttatgccctctcccaaggtctcggat
accgttgtcgagccttacaacgccaccctctccatccaccagttggtcgagaactccgat
gagaccttctgcattgacaacgaggctctgtacgatatctgcatgcgcaccttaaagcta
tccaacccctcatatggtgatttgaaccaccttgtctctgccgtcatgtctggcgtcact
acctgcctgcgtttccccggtcaacttaactctgatctgcgcaaactagccgtcaacatg
gtgcccttccctcgtctacacttcttcatggtcgggtttgcgcctctcactagccgtggt
gcttactctttccgtgctgtcacggttcccgagctgacccagcaaatgttcgaccccaag
aacatgatggc-------------------------------------------------
------------------------------------------tggggtgatcagaaaaag
gccatgagctctaccgctggtgtttcgcaggtgcttaaccgatacacgtttgcatctacc
ttgtcacatttgcgaagaacgaatactccagttggcagagacggtaagcttgccaaacca
cggcagcttcacaacagtcattggggtctcgtctgcccggccgagacacccgaaggccag
gcttgtggtctagtcaaaaacctgtccctcatgtgctccatcagtgttggtacatccacg
gaacctattatcgactatatgatatcgcgtaatatggaggttctggaggagtacgatcat
cacagataccctaatgccaccaagatctttctcaatggtgcatggatcggtgtccaccag
gatcccaaatctctcgtgagggacgtgcaacaattgcgccgaacgaaccagattccggcc
gaagtatccttgattcgagatattcgtgaccgcgaattcaaaatcttctcggatgccggc
cgtgtcatgcggcccctgtatgtggttgagcaggaggatgacgctgagaatggtgtcgag
aagggcacactggtcttaacaaaagacatggttcggagacttgagattgaccagaccctc
ccacccggaagtgacgagtactttggatggcaaggcctggtccatgctggtgtcatcgaa
tacatggatgctgaagaagaggagactgcgatgatttgcatgacccccgaggacttggaa
agtttccgatgctccaagttaggctatcctttttcgccccaaacaagcggttgaagacga
gaataaacccgacaacacacatgtacacccactgcgaaattcacccgagcatgcttcttg
gcatttgtgccagtatcatccccttccccga---------------
>Xylaria_wallichii_FCATAS923
----------------------------------tctgttgcctcggcaatctgtttgat
ctgaactaatagttaaaactttcaacaacggatctcttggttctggcatcgatgaagaac
gcagcgaaatgcgataagtaatgtgaattgcagaattcagtgaatcatcgaatctttgaa
cgcacattgcgcccattagtattctagtgggcatgcctgttcgagcgtcatttcaaccct
taagcccctgttgcttagcgttgggagcctacatagctccctaaagttagtggcggagtc
ggttccactctagacgtagtaacttctcgtctgagtgaggccgttctcgccgtaaaaccg
gtgacctacctccaaaccggccaatgcgtaagagggtaaccaaattggtgctgctttctg
gcagcaaatttccggcgagcacggtctcgatggcagtggcgtgtatcagttacaacggaa
cctctgagctccagcttgagcgcatgagcgtttacttcaatgaggtagggtgccaacaac
aagtatgtccctcgcgctgtcctcgtcgatttagagcctggtactatggatgctgtccgt
gctggccctttcggccagctcttccgacccgacaacttcgttttcggccagtctggtgct
ggcaacaactgggccaaaggtcattataccgagggtgctgagctcgtcgaccaggtcctc
gatgtcgttcgtcgtgaggccgagggctgcgactgccttcagggcttccagatcactcac
tctctcggtggtggtaccggtgccggtatgggcactctactgatctctaagatccgcgag
gagttccctgaccgcatgatggctaccttctccgtcatgccctctcccaaggtctcggat
accgtcgtcgagccttacaacgctactctctccgtccatcaattggtcgagaactccgac
gagaccttctgcattgacaatgaggctctgtacgatatctgcatgcgcaccttgaagcta
tctaatccctcatatggcgatttgaaccaccttgtctctgccgtcatgtcgggcgtcacc
acctgcttgcgtttccccggtcagcttaactctgatctgcgcaaactcgccgtgaacatg
gtgccattccctcgtctgcacttcttcatggtcggctttgccccgctcaccagccgtggt
gctcattctttccgcgccgtcacggtccccgaactgacccagcaaatgtttgaccccaag
aacatgatggctgcttctgacttccgcaatggtcgttatctcacatgctctgctattttg
tagccgtggcaaggtttccatgaaggaggttgaggaccagattggggtgatcagaagaag
gccatgagctctaccgccggtgtttcgcaggtgctcaaccgatacacatttgcatctacc
ttgtcacatttacgaagaacaaatacgccagttggcagagatggtaagctcgcgaagcca
cgtcagcttcacaacagccactggggtctcgtgtgcccggccgagacccccgaaggtcag
gcttgtggcctagtcaaaaacttgtccctcatgtgctctatcagtgttggtacatcaact
gaacctattatcgattatatgatatcgcgtaatatggaggttctggaagagtacgatcat
cacagataccctaatgctaccaagatctttctgaatggtgcatggatcggcgtccatcag
gatcctaagtctctcgtgagggacgtgcaacaattacgccgaactaatcagattccggct
gaagtgtccctggttcgggatatccgtgaccgtgaattcaaaatcttctccgatgccggc
cgtgtcatgcggcccttgtttgtggttgagcaggaggatgatgctgagactggtgccgag
aagggcacactggtcttaacaaaagacatggttcggagactggaaattgaccagagtctc
ccacctgggagtgacgagtacttcggatggcaaggcctggtccatgctggtgtcattgaa
tatatggatgctgaggaagaggagactgccatgatttgcatgacccccgaggacttggaa
agtttccgatgctccaagttaggctacccttttttgctccaaacatgcgactgaagacga
ggataatcccgacaactcacatgtaccctcactgcgaatttcacccaatcttgcttcttg
gcatttgtgcgagtatcatccccttccccgatcataatcaagt-ag
>Xylaria_theaceicola_FCATAS903
ggacatt-aagagtaccaacccatgtgaactacctctgttgcctcggcaatctgtttgat
ctgaactaatagttaaaactttcaacaacggatctcttggttctggcatcgatgaagaac
gcagcgaaatgcgataagtaatgtgaattgcagaattcagtgaatcatcgaatctttgaa
cgcacattgcgcccattagtattctagtgggcatgcctgttcgagcgtcatttcaaccct
taagcccctgttgcttagcgttgggagcctacatagctccccaaagttagtggcggagtc
ggttccactctagacgtagtaaattctcgtctgagtgaggccgtcctcgccgtaaaaccg
gtgacctacctccaaaccggccaatgcgtaagagggtaaccaaattggtgctgctttctg
gcaacaaatttccggcgagcacggtctcgatggcagtggcgtgtatcagttacaacggaa
cctctgagctccagcttgagcgcatgagcgtttacttcaatgaggtagggtgccaacaac
aagtatgtccctcgcgccgtcctcgtcgatttagagcccggtactatggatgctgtccgt
gctggtcccttcggtcagctcttccgacccgacaacttcgtcttcggccagtctggtgct
ggcaacaactgggccaagggtcattataccgagggtgctgagctcgtcgacgaggttctc
gatgtcgttcgtcgcgaggccgagggctgcgactgccttcagggtttccagatcactcac
tcgctcggtggtggtaccggtgccggtatgggcactctactgatctctaagatccgcgag
gagttccccgaccgcatgatggccaccttctccgtcatgccctctcctaaggtctcggat
accgtcgtcgagccctataacgccactctctccgtccatcaattggtcgagaattccgac
gagaccttctgcattgacaacgaggctctgtacgatatctgcatgcgcaccttgaagcta
tctaacccctcatacggtgatttgaaccaccttgtctctgccgtcatgtcgggcgtcacc
acctgcttgcgtttccctggtcagcttaactctgatctgcgcaaactcgccgtgaacatg
gtgcccttccctcgtctgcacttcttcatggtcggctttgccccgctcaccagccgtggt
gcttactctttccgcgccgtcacggtccctgaactgacccagcaaatgtttgaccccaag
aacatgatggctgctgctgacttccgtaacggtcgttatctcacatgctctgctattttg
tagccgtggcaagatttccatgaaggaggttgaggaccagattggggtgatcagaagaag
gccatgagctctaccgccggtgtttcgcaggtgctcaaccgatacacatttgcatctacc
ttgtcacatttacgaagaacaaatactccagttgggagagatggtaagcttgccaagcca
cgtcagcttcacaacagccactggggtctcgtgtgcccggccgagacccccgaaggtcag
gcttgtggcctagtcaaaaacttgtccctcatgtgctctatcagtgttggtacatcaacc
gaacctattatcgattatatgatatcgcgtaatatggaggttctggaagagtacgatcat
cacagataccctaatgctaccaagatctttcttaatggtgcatggatcggcgtccatcag
gatccgaagtctctcgtgagggacgtgcaacaattacgccgaaccaatcagattccggct
gaagtgtccctgattcgagatattcgtgaccgtgaattcaaaatcttctcagatgctggc
cgtgtcatgcggcccttgtttgtggttgagcaggaggatgatgctgagactggtgccgag
aagggcacactagtcttaacaaaagacatggtccggagactggaaattgatcagagtctc
ccgcctggaagtgacgagtacttcggatggcaaggcctggtccatgctggtgtcattgaa
tatatggatgccgaggaagaggagactgcgatgatttgcatgacccccgaggacctggaa
agtttccgatgctccaagttaggttacccttttttgccccaaacaagcgactgaagacga
ggataaacccgacaacacatatgtacactcattgcgaaattcacccaagcatgcttcttg
gcatttgtgccagtatcatccccttccctgatcataatcaggtaag
>Xylaria_schimicola_FCATAS896
gatcattaaagagtaccaacccatgtgaactacctctgttgcctcggcaatctgtttgat
ctgaactaatagttaaaactttcaacaacggatctcttggttctggcatcgatgaagaac
gcagcgaaatgcgataagtaatgtgaattgcagaattcagtgaatcatcgaatctttgaa
cgcacattgcgcccattagtattctagtgggcatgcctgttcgagcgtcatttcaaccct
taagcccctgttgcttagtgttgggagcccacatagctccccaaagttagtggcggagtc
ggttccactctagacgtagtaacttctcgtctgagtgaggccgtcctcgccgtaaaaccg
gtgacctacctccaaaccggccaatgcgtaagagggtaaccaaattggtgctgctttctg
gcagcaaatttccggcgagcacggtctcgatggcagtggcgtgtatcagttacaacggaa
cctctgagctccagcttgagcgcatgagcgtttactttaatgaggtagggcgccaacaac
aagtatgtccctcgcgccgtcctcgtcgatttagagcccggtactatggatgctgtccgt
gctggtcccttcggtcagctcttccgacccgacaactttgtcttcggccagtctggtgct
ggcaacaactgggccaagggtcattataccgagggtgctgagctcgtcgaccaggttctc
gatgtcgttcgtcgcgaggccgagggctgcgactgccttcagggcttccagatcactcac
tcgctcggtggtggtaccggtgccggtatgggcactctgttgatctctaagatccgcgag
gagtttcctgaccgcatgatggccaccttctccgtcatgccctctcccaaggtctcggat
accgtcgtcgagccctacaacgccactctctctgtccatcaattagtcgagaactccgac
gagaccttctgcattgacaacgaggctctgtacgatatctgcatgcgaaccttgaagctg
tctaatccctcatacggagatttgaaccaccttgtctctgccgtcatgtcgggcgtcacc
acctgcttgcgtttccctggtcagcttaactctgatctacgcaaactcgccgtgaacatg
gtgcccttccctcgtctgcacttcttcatggttggctttgccccactcactagccgtggt
gctcactctttccgcgccgtcaccgtccccgaactgacccagcaaatgtttgaccccaag
aacatgatggccgctgctgacttccgcaacggccgttatctgacatgctctgctattttg
tagccgtggcaagatttctatgaaggaggttgaggaccagattggggtgatcaaaagaag
gccatgagctctaccgccggtgtttcgcaggtgttcaaccgatacacatttgcatctacc
ttgtcacatttaagaagaacaaatacgccagttggaagagatggtaagcttgtcaagcca
cgtcagcttcacaacagccactggggtctcgtgtgcccggccgagacccccgaaggccag
gcttgtggcctggtcaaaaacttgtccctcatgtgctctatcagtgttggtacatcaacc
gaacctattatcgattatatgatatcgcgtaatatggaggttctggaagagtacgatcat
cacagataccctaatgctaccaagatctttcttaatggtgcatggatcggcgtccatcag
gatcccaagtctctcgtgagggacgtgcaacaattacgccgaaccaatcagattccggct
gaagtgtccctgattcgagatattcgtgaccgtgaattcaagatcttctccgatgccggc
cgtgtcatgcggcccttgtttgtagttgagcaagaggatgatgctgacactggtgccgag
aagggcacactggtcttaacaaaagacatggttcggagactggaaattgaccagagtctc
ccacctgggagtgacgagtacttcggatggcaaggcctggtccatgctggtgtcattgaa
tatatggatgccgaggaagaggagactgcgatgatttgcatgacccccgaggacctggaa
agtttccgatgctccaagttgggttacccttttttgccccaaacaagcgactgaagacga
gaataaacccgacaacacacatgtacactcattgcgaaattcacccaagcatgcttcttg
gcatttgtgccagtatcatccccttccctgatcataatcaagtaag
>Xylaria_liquidambaris_HAST_93090701
gatcattaaagagtaccaacccatgtgaactacctctgttgcctcggcaatctgtttgat
ctgaactaatagttaaaactttcaacaacggatctcttggttctggcatcgatgaagaac
gcagcgaaatgcgataagtaatgtgaattgcagaattcagtgaatcatcgaatctttgaa
cgcacattgcgcccattagtattctagtgggcatgcctgttcgagcgtcatttcaaccct
taagcccctgttgcttagcgttgggagcctacatagctccccaaagttagtggcggagtc
agttatgctctagacgtagtaatttctcgtctgagccgggctgtcctcgccgtaaaaccg
gtgacctacctccaaaccggccaatgcgtaagagggtaaccaaattggtgctgctttctg
gcaacaaatttccggcgagcacggtctcgatggcagtggcgtgtattaggtacaacggaa
cctcggagctccagctggagcgcatgagcgtttacttcaatgaggtagggtgctaataac
aagtatgtccctcgcgccgttcttgtcgatttggagcccggtactatggatgctgttcgt
gccggtcccttcggtcagctcttccgacccgacaacttcgtcttcggccagtctggtgct
ggcaacaactgggccaagggtcactacactgagggtgctgagctcgtcgaccaggttctc
gatgtcgtccgtcgcgaggccgagggctgtgactgcctccagggtttccagatcacccac
tcgctcggtggtggtaccggtgctggtatgggtaccctgctgatctccaagattcgcgag
gagttccctgaccgcatgatggccaccttctccgttatgccctcccccaaggtctccgat
accgtcgtcgagccttacaacgccaccctctccgtccatcagttggtcgagaactccgat
gagacgttctgcattgacaacgaggctctatacgatatctgcatgcgtaccttgaagcta
tccaatccctcatatggtgatttgaaccaccttgtctctgccgtcatgtccggtgtcacc
acctgtctgcgcttccccggtcagctgaactctgatctgcgcaaactggccgtgaacatg
gtgcccttccctcgtctgcacttcttcatggtcggctttgctcctctcaccagccgtggt
gcttactctttccgcgccgtcaccgttcccgagctgacccagcaaatgttcgaccccaag
aacatgatggctgcttctgacttccgcaacggtcgttacctaacatgctctgctattttg
tagccgtggcaagatttctatgaaagaggttgaggaccagattggggtgatcagaaaaag
gcgatgagctcgactgccggtgtttctcaggtgctcaaccgatacacgttcgcatctacc
ctgtcacatttgcgaagaacgaatactccagttggcagagatggtaagcttgccaaacca
cgacagcttcacaacagccactggggtctcgtctgcccggccgagactcccgaaggtcag
gcctgtggccttgtcaaaaacctgtccctcatgtgctccatcagtgttggtacgtccaca
gaacctattatcgattatatgatatcgcgtaatatggaggttttggaggagtacgaccat
cacagataccctgacgccaccaagatcttcctcaatggcgcatggatcggtgtccaccaa
gaccccaagtcgctcgtgagggacgtgcaacaattgcgccgaacaaaccagatccccgct
gaagtgtccttgattcgagatatccgtgaccgagaattcaaaattttctcagatgccgga
cgtgtcatgcgacccttgtatgtggtggagcaggaagatgatgccgagaatggtgtcgag
aagggcacactggtcttaacaaaagacatggttcgaagacttgagattgaccagaccctc
ccatctgggagtgacgagtacttcggatggcaaggcctggttcatgctggtgtcatcgaa
tatatggatgccgaggaagaggaaactgccatgatttgcatgaccccagaggacttggaa
agtttccgatgcgtcaagttgggttaccctttttcgctccaaacaagcgactgaagacga
ggataaatccgacaacccacatgtacacccattgcgaaattcatcccagtatgcttcttg
gtatttgcgccagcataattcccttccccgatcataatcaagtaag
>Xylaria_jinshanensis_GMB1067
gatcattagagagtaccaacccatgtgcactacct-tgttgcctcggcaatctgtctgat
ctgaactaatagttaaaactttcaacaacggatctcttggttctggcatcgatgaagaac
gcagcgaaatgcgataagtaatgtgaattgcagaattcagtgaatcatcgaatctttgaa
cgcacattgcgcccactagtattctggtgggcatgcctgttcgagcgtcatttcaaccct
taagcccctgtcgcttagcgttgggagcctac-tagctccccaaagtcagtggcggagtc
ggtcacgctctagacgtagtaatgtctcgcctaagatgagccgtccccgccgtaaaacca
gtgacct-----------------------------------------------------
-------------------------ctcgatggcagtggcgtgtatcagttacaatggaa
cctctgagctccagctcgagcgcatgagcgtttacttcaacgaggtagggtgccggcaac
aagtatgtccctcgcgccgtcctcgtcgatctggagcccggtaccatggatgccgtccgt
gccggtcccttcggtcagctcttccgacccgacaacttcgtcttcggccagtctggtgct
ggcaacaactgggccaagggtcac------------------------------------
------------------------------------------------------------
------------------------------------------------------------
------------------------------------------------------------
------------------------------------------------------------
------------------------------------------------------------
------------------------------------------------------------
------------------------------------------------------------
------------------------------------------------------------
------------------------------------------------------------
------------------------------------------------------------
------------------------------------------tggggggaccaaaagaag
sccatgagttctactgccggtgtttcacaggtgttgaaccgatacacgttcgcatcaacc
ctgtcacatttgcgaagaacgaatactccggttggtcgggatggcaagcttgccaagcca
cggcagcttcacaatacccactggggtctcgtctgcccagccgagacacccgagggccag
gcttgtggcctggtcaaaaacctctccctcatgtgctccatcagtgtcggcacatcaaca
gagcctataatagattatatgatcctacgcaacatggaagttttggaagagtacgatcat
cacaggtaccccaacgcgaccaaggtatttctcaatggcgcgtggatcggtgtccaccaa
gatcctaaggctctcgttagggatgtgcaagaactacgtcgaacgaatcagattcccgcc
gaagtgtccctaattagagatattcgcgaccgggaattcaaaatcttctcagacgccggc
cgtgtcatgcggcccttgtacgtggttgagcaagaagatgatcctgagaagggtatcgag
aagggcactttagtcttaaccaaagatatggtccggagactggagatcgaccagaccctc
ccacctggaagtgacgagtacttcggatggcaaggcctggtcaatgctggtgtcatcgaa
tatatggatgctgaggaagaggagactgccatgatttgcatgacccctgaggaccttgaa
agtttccgatgctccaagctagggtatcccttttcgcaccaaacaagcgattgaagacga
agatcaatcccacaacccacatgtacacccattgcgaaattcaccccagtatgcttcttg
gcatttgtgccagcatcatcccctttcccgatcataaccaggta--
>Xylaria_jinshanensis_GMB1165
gatcattagagagtaccaacccatgtgcactacct-tgttgcctcggcaatctgtctgat
ctgaactaatagttaaaactttcaacaacggatctcttggttctggcatcgatgaagaac
gcagcgaaatgcgataagtaatgtgaattgcagaattcagtgaatcatcgaatctttgaa
cgcacattgcgcccactagtattctggtgggcatgcctgttcgagcgtcatttcaaccct
taagcccctgtcgcttagcgttgggagcctac-tagctccccaaagtcagtggcggagtc
ggtcacgctctagacgtagtaatgtctcgcctaagatgagccgtccccgccgtaaaacca
gtgacct-----------------------------------------------------
--------------------------tcgatggcagtggcgtgtatcagttacaatggaa
cctctgagctccagctcgagcgcatgagcgtttacttcaacgaggtagggtgccggcaac
aagtatgtccctcgcgccgtcctcgtcgatctggagcccggtaccatggatgccgtccgt
gccggtcccttcggtcagctcttccgacccgacaacttcgtcttcggccagtctggtgct
ggcaacaactgggccaagggtcac------------------------------------
------------------------------------------------------------
------------------------------------------------------------
------------------------------------------------------------
------------------------------------------------------------
------------------------------------------------------------
------------------------------------------------------------
------------------------------------------------------------
------------------------------------------------------------
------------------------------------------------------------
------------------------------------------------------------
------------------------------------------tggggggaccaaaagaag
sccatgagttctactgccggtgtttcacaggtgttgaaccgatacacgttcgcatcaacc
ctgtcacatttgcgaagaacgaatactccggttggtcgggatggcaagcttgccaagcca
cggcagcttcacaatacccactggggtctcgtctgcccagccgagacacccgagggccag
gcttgtggcctggtcaaaaacctctccctcatgtgctccatcagtgtcggcacatcaaca
gagcctataatagattatatgatcctacgcaacatggaagttttggaagagtacgatcat
cacaggtaccccaacgcgaccaaggtatttctcaatggcgcgtggatcggtgtccaccaa
gatcctaaggctctcgttagggatgtgcaagaactacgtcgaacgaatcagattcccgcc
gaagtgtccctaattagagatattcgcgaccgggaattcaaaatcttctcagacgccggc
cgtgtcatgcggcccttgtacgtggttgagcaagaagatgatcctgagaagggtatcgag
aagggcactttagtcttaaccaaagatatggtccggagactggagatcgaccagaccctc
ccacctggaagtgacgagtacttcggatggcaaggcctggtcaatgctggtgtcatcgaa
tatatggatgctgaggaagaggagactgccatgatttgcatgacccctgaggaccttgaa
agtttccgatgctccaagctagggtatcccttttcgcaccaaacaagcgattgaagacga
agatcaatcccacaacccacatgtacacccattgcgaaattcaccccagtatgcttcttg
gcatttgtgccagcatcatcccctttcccgatcataaccag-----
>Xylaria_xishuiensis_GMB0779
gatcattagagagtaccaacccatgtgaactacct-tgttgcctcggcaatctgtctgat
ctgaactaatagttaaaactttcaacaacggatctcttggttctggcatcgatgaagaac
gcagcgaaatgcgataagtaatgtgaattgcagaattcagtgaatcatcgaatctttgaa
cgcacattgcgcccactagtattctggtgggcatgcctgttcgagcgtcatttcaaccct
taagcccctgttgcttagcgttgggagcctacgtagctccccaaagttagtggcggagtc
ggtcacactctagacgtagtaatatctcgcctaagatgagccgtccctgccgtaaaacca
gtgacct-----------------------------------------------------
---------------------cggtctcgatggcagtggcgtgtatcagttacaatggaa
cctctgagctccagctcgagcgcatgagcgtttacttcaacgaggtagggtgccggcaac
aagtatgtccctcgcgccgtcctcgtcgatctggagcccggtaccatggatgctgtccgt
gccggtcccttcggtcagctcttccgacccgacaacttcgtcttcggccagtctggtgct
ggcaacaactgggccaagggtcac------------------------------------
------------------------------------------------------------
------------------------------------------------------------
------------------------------------------------------------
------------------------------------------------------------
------------------------------------------------------------
------------------------------------------------------------
------------------------------------------------------------
------------------------------------------------------------
------------------------------------------------------------
------------------------------------------------------------
------------------------------------------------------------
------------------------------------------------------------
------------------------------------------------------------
------------------------------------------------------------
------------------------------------------------------------
------------------------------------------------------------
------------------------------------------------------------
------------------------------------------------------------
------------------------------------------------------------
------------------------------------------------------------
------------------------------------------------------------
------------------------------------------------------------
------------------------------------------------------------
------------------------------------------------------------
------------------------------------------------------------
----------------------------------------------
>Xylaria_xishuiensis_GMB1120
gatcattagagagtaccaacccatgtgaactacct-tgttgcctcggcaatctgtctgat
ctgaactaatagttaaaactttcaacaacggatctcttggttctggcatcgatgaagaac
gcagcgaaatgcgataagtaatgtgaattgcagaattcagtgaatcatcgaatctttgaa
cgcacattgcgcccactagtattctggtgggcatgcctgttcgagcgtcatttcaaccct
taagcccctgttgcttagcgttgggagcctacgtagctccccaaagttagtggcggagtc
ggtcacactctagacgtagtaatatctcgcctaagatgagccgtccctgccgtaaaacca
gtgacct-----------------------------------------------------
---------------------cggtctcgatggcagtggcgtgtatcagttacaatggaa
cctctgagctccagctcgagcgcatgagcgtttacttcaacgaggtagggtgccggcaac
aagtatgtccctcgcgccgtcctcgtcgatctggagcccggtaccatggatgctgtccgt
gccggtcccttcggtcagctcttccgacccgacaacttcgtcttcggccagtctggtgct
ggcaacaactgggccaagggtcac------------------------------------
------------------------------------------------------------
------------------------------------------------------------
------------------------------------------------------------
------------------------------------------------------------
------------------------------------------------------------
------------------------------------------------------------
------------------------------------------------------------
------------------------------------------------------------
------------------------------------------------------------
------------------------------------------------------------
------------------------------------------------------------
------------------------------------------------------------
------------------------------------------------------------
------------------------------------------------------------
------------------------------------------------------------
------------------------------------------------------------
------------------------------------------------------------
------------------------------------------------------------
------------------------------------------------------------
------------------------------------------------------------
------------------------------------------------------------
------------------------------------------------------------
------------------------------------------------------------
------------------------------------------------------------
------------------------------------------------------------
----------------------------------------------
>Xylaria_kuankuoshuiensis_GMB1068
gatcattagagagtaccaacccatgtgcactactt-tgttgcctcggcaatctgtctgat
ctgaactaatagttaaaactttcaacaacggatctcttggttctggcatcgatgaagaac
gcagcgaaatgcgataagtaatgtgaattgcagaattcagtgaatcatcgaatctttgaa
cgcacattgcgcccactagtattctggtgggcatgcctgttcgagcgtcatttcaaccct
taagcccccgttgcttagcgttgggagcctac-tagctccccaaagttagtggcggagtc
ggtcacactctagacgtagtaatatctcgcctaagatgagccgtccccgccgtaaaacca
gtgacct-----------------------------------------------------
---------------------cggtctcgatggcagtggcgtgtatcagttacaatggaa
cctctgagctccagctcgagcgcatgagcgtttacttcaacgaggtagggtgccggccct
cactatgtccccctcgacctccaccccgatctggagcatggtaccctggatggccccttc
gcccgtctcttccgacccctcttcttaccctacagcttctccgtcggtgactctggtggt
ggca--------------------------------------------------------
------------------------------------------------------------
------------------------------------------------------------
------------------------------------------------------------
------------------------------------------------------------
------------------------------------------------------------
------------------------------------------------------------
------------------------------------------------------------
------------------------------------------------------------
------------------------------------------------------------
------------------------------------------------------------
------------------------------------------------------------
------------------------------------------------------------
------------------------------------------------------------
------------------------------------------------------------
------------------------------------------------------------
------------------------------------------------------------
------------------------------------------------------------
------------------------------------------------------------
------------------------------------------------------------
------------------------------------------------------------
------------------------------------------------------------
------------------------------------------------------------
------------------------------------------------------------
------------------------------------------------------------
------------------------------------------------------------
----------------------------------------------
>Kretzschmaria_clavus_YMJ_114
gatcattaacgagtaccaacccatgtgaactacctctgttgcctcggcaatctgtttgat
ctgtgg-aatagttaaaactttcaacaacggatctcttggttctggcatcgatgaagaac
gcagcgaaatgcgataagtaatgtgaattgcagaatttagtgaatcatcgaatctttgaa
cgcacattgcgcccattagtattctagtgggcatgcctgttcgagcgtcatttcaaccct
taagcctctgttgcttagtgttgggagcctacctagctcctcaaagttagtggcggagtc
ggtcacactctaggcgtagtaaattctcgtctaggatgggccgtccctgccgt-aaaaag
gtgacctacctccaaaccggccaatgcgtaagagggtaaccaagtcggtgctgctttctg
gcaacagatttccggcgagcacggtctcgacggcagtggcgtgtatcaggtacaatggaa
cctctgagctccagctcgagcgcatgagcgtctacttcaacgaggtagggtgccggtaac
aagtatgtccctcgcgccgtcctcgtcgatttggagcccggcaccatggacgctgtccgt
gctggtcccttcggtcagctcttccgacccgacaacttcgtcttcggccagtctggtgct
ggcaacaactgggccaagggtcactacactgagggcgctgagcttgtcgacaacgttctc
gatgttgttcgtcgcgaggccgagggctgtgactgcctccagggtttccaaatcacccac
tcgctcggtggcggtaccggtgccggtatgggtactctgctgatctccaagatccgcgag
gagttccctgaccgcatgatggccaccttctccgtcatgccctcgcccaaggtttcggac
accgtcgtcgagccttacaatgccacgctctccgtccaccagttggtcgagaactcagat
gagaccttctgcattgacaacgaggctctttacgatatctgcatgcgcaccttgaagctt
tctaacccttcatacggtgacttgaaccaccttgtctcagctgtcatgtctggcgtgacc
acctgcctgcgtttccccggtcagcttaactctgatctgcgcaagttggccgtgaacatg
gtgcccttcccacgtctgcacttcttcatggttggctttgctcctctcaccagccgtggc
gcttactctttccgcgccgtcaccgtgcccgagctcacccagcaaatgttcgactccaag
aacatgatggccgctgctgacttccgtaacggtcgctacctcacatgctcggcgattttg
tagccgtggcaaggtctcgatgaaggaggttgaggaccagattggggtgaccagaaaaag
gccatgagctctaccgccggggtttcacaggtgctgaaccgatacaccttcgcatccacc
ctatcacatttgcgaagaacgaatacccctgttggtcgagatggcaaacttgccaaacca
cggcagcttcacaatacgcactggggtcttgtttgtccggccgagacccccgaaggtcag
gcctgtggtctagtcaaaaacttatccctaatgtgctctatcagcgtcggtacatcgaca
gaacctatcattgattacatgattctacgcaatatggaagtgttagaagagtatgatcat
cacaggtatcccaacgctaccaaggtgtttctcaacggcgcatggattggcgtgcaccag
gatcctaaggcgttggtgaaagatgtgcaagaattgcgccggacgaatcagatacctgcc
gaagtatccctcattcgagatattcgtgaccgggagttcaagattttctccgacgccggc
cgtgtcatgcggcccttgttcgtggtcgaacaagaagatgatcctgaaaagggtatcgag
aagggcacgctggtcttgaccaaagacatggtccggagactggagattgaccagaccctc
gcgcccggaagtgatgagtactttggatggcaaggcctggtcaatgctggtgtcattgaa
tatatggatgctgaggaagaggagactgccatgatctgcatgactcccgaggacctagaa
agctaccgatgcatcaagttaggttatcctttttcgccccgaacaagcgactgaagacga
agataaatccgacaacccacatgtacactcattgtgaaattcatcccagcatgcttcttg
gcatttgtgccagtatcatccccttccccgatcataaccaggtcag
>Kretzschmaria_lucidula_JDR_112
------------------------------------------------------------
--gtggaaatagttaaaactttcaacaacggatctcttggttctggcatcgatgaagaac
gcagcgaaatgcgataagtaatgtgaattgcagaatttagtgaatcatcgaatctttgaa
cgcacattgcgcccattagtattctagtgggcatgcctgttcgagcgtcatttcaaccct
taagcctctgttgcttagtgttgggagcctacctagctcctcaaagttagcggcggagtc
ggtcacactctaggcgtagtaaattctcgtctaggatggaccgtccctgccgtaaaaaag
gtgacctacctccaaaccggccaatgcgtaagagggtaaccaagtcggtgctgctttctg
gcaacagatttccggcgagcacggtctcgatggcagtggcgtgtatcaggtacaatggaa
cctctgagctccagctcgagcgcatgagcgtctacttcaacgaggtagggtgccggtaac
aagtatgtccctcgtgccgtcctcgtcgatttggagcctggcaccatggacgctgtccgt
gctggtcccttcggtcagctcttccgacccgacaacttcgtcttcggccagtctggtgct
ggcaacaactgggccaagggtcactacactgagggtgctgagcttgtcgacaacgttctc
gacgttgttcgtcgcgaggccgagggctgcgactgcctccagggcttccaaatcacccac
tcgctcggtggcggcaccggtgccggtatgggtactctgctgatctccaagatccgcgag
gagttccctgaccgcatgatggccaccttctccgtcatgccctcgcccaaggtttcggac
accgtcgtcgagccttacaatgccacgctctccgtccaccagttggtcgagaactcagat
gagaccttctgcattgataacgaggctctctacgatatctgcatgcgcaccttgaagctc
tccaacccttcatacggtgacttgaaccaccttgtctcagctgtcatgtctggcgtgacc
acctgcctgcgtttccccggtcagcttaactctgatctgcgcaagttggccgtgaacatg
gtgcccttcccacgtctgcacttcttcatggtcggctttgctcctctcaccagccgtggc
gcttactctttccgcgccgtcaccgtgcccgagctgacccagcaaatgttcgactccaag
aacatgatggccgctgctgacttccgtaacggtcgctacctcacatgctctgctattttg
tagccgtggcaaggtctcgatgaaggaggttgaggaccagattggggtgaccagaaaaag
gccatgagctctaccgccggcgtttcacaggtgctgaaccgatacaccttcgcatccacc
ctatcacatttgcgaagaacaaatacccctgttggtcgagatggcaaacttgccaaacca
cggcagcttcacaatacgcactggggtcttgtttgtccggctgagacccccgaaggtcag
gcctgtggcctagtcaaaaacttatccctaatgtgctccatcagcgtcggtacatcgaca
gaacctatcattgattacatgattctacgcaatatggaagtgttagaagagtatgatcat
cacaggtatcccaacgccaccaaggtgtttctcaacggcgcatggattggcgtgcaccag
gatcctaaggctctggtgaaagatgtgcaagaattgcgccggacgaatcagatacctgcc
gaagtatccctcattcgagatattcgtgaccgggagttcaagattttctccgacgccggc
cgtgtcatgcggcccttgttcgtggtcgaacaagaggatgatcctgaaaagggtatcgag
aagggcacgctggtcttgaccaaagacatggtccggagactggagattgaccagaccctt
gcgcccggaagtgatgagtacttcggatggcaaggcctggtcaatgctggtgtcattgaa
tatatggatgctgaggaagaggagactgccatgatctgcatgactcccgaggacctagaa
agctaccgatgcatcaagttaggttatcctttttcgctccgaacaagcggctgaagacca
agataaatccgacaacccacatgtacactcattgtgaaattcatcccagcatgcttcttg
gcatttgtgccagtatcatccccttccccgatcataaccaggtcag
>Kretzschmaria_deusta__CBS_163.93
gatcattaaagagtaccaacccatgtgaactacctctgttgcctcggcaatctgtttgat
ctgtggaattagttaaaactttcaacaacggatctcttggttctggcatcgatgaagaac
gcagcgaaatgcgataagtaatgtgaattgcagaatttagtgaatcatcgaatctttgaa
cgcacattgcgcccattagtattctagtgggcatgcctgttcgagcgtcatttcaaccct
taagcctctgttgcttagtgttgggagcctacctagctccttaaagttagtggcggagtc
ggtcacactctaggcgtagtaatttctcgcctgagatgagccgtccctgccgtaaaaccg
gtgacctacctccaaaccggccaatgcgtaagagggtaaccaaatcggtgctgctttctg
gcaacaaatctctggcgagcacggtctcgatggcagtggcgtgtatcaggtacaatggaa
cctctgagctccagctcgagcgcatgagtgtttacttcaacgaggtagggtgccggaaac
aagtatgtccctcgcgccgtcctcgtcgatttggagcccggcaccatggacgccgtccgc
gctggtcccttcggtcagctcttccgacccgacaacttcgtcttcggccagtctggtgct
ggcaacaactgggccaagggtcactacaccgagggtgctgagcttgtcgacaccgttctc
gatgtcgttcgtcgcgaggccgagggctgcgactgcctccagggtttccaaatcacccac
tcgctcggtggcggcaccggtgctggtatgggtacactgctgatctccaagatccgcgag
gagttccctgaccgcatgatggccaccttctccgtcatgccctcgcccaaggtttcggac
accgtcgtcgagccttacaatgccacgctctccgtccaccagttggtcgagaactccgat
gagaccttttgcattgataacgaggctctgtacgatatctgcatgcgcaccttgaagcta
tccaacccatcatacggtgacttgaaccaccttgtctccgctgtcatgtctggcgtaacc
acctgcctgcgtttccccggtcagcttaactctgatctgcgcaagttggccgtgaatatg
gtgcccttcccgcgtctgcacttcttcatggtcggctttgctcctctcaccagccgtggc
gcttactctttccgcgccgtcaccgtggccgagctgacccagcaaatgtttgaccccaag
aacatgatggccgccgccgacttccgtaacggtcgctacctcacatgctctgctattttg
tagccgtggcaaggtctccatgaaggaggttgag--------------------------
--------------------------------------------------cgcatctacc
ctatcacatttgcgaagaacgaatacccctgttggtcgagacggcaaacttgccaaacca
cggcagcttcacaatactcactggggtcttgtctgcccggccgagacccccgaaggtcag
gcttgtggtctagtcaaaaacctatccctcatgtgctctatcagcgtcggcacatcgaca
gagcctattatagattatatgattctacgcaatatggaagtgttagaagaatatgatcat
cataggtatcccaacgccaccaaggtgtttctcaatggcgcatggattggcgttcatcag
gaccctaaggcgctcgtgaaagatgtgcaagaattgcgccggacgaatcagatcccagcc
gaagtatccctcattcgagatattcgtgaccgcgagttcaaaattttctccgacgccggc
cgtgtgatgcggcccttgttcgtagtcgaacaagaggatgattccgacaagggtatcgag
aagggcacgctggtcttgaccaaagacatggtccggagacttgagattgaccaaaccctc
gcacccggaagtgacgagtacttcggatggcaaggcctggtcaatgctggtgtcatcgaa
tatatggatgctgaggaagaggagactgccatgatttgcatgactcccgaggacctagag
agttaccgatgcatcaagttaggttatcctttttcgccccgaacaagcggctgaagacga
agataaatccgacaacccacatgtacactcattgtgaaattcaccccagcatgcttctcg
gcatttgtgccagcatcatccccttccccgatcataaccaagtaag
>Kretzschmaria_neocaledonica_HAST_94031003
gatcattaaagagtaccaacccatgtgaactacttttgttgcctcggcactctgttttat
ctgtagaaataattaaaactttcaacaacggatctcttggttctggcatcgatgaagaac
gcagcgaaatgcgataagtaatgtgaattgcagaatttagtgaatcatcgaatctttgaa
cgcacattgcgcccattagtattctagtgggcatgcctgttcgagcgtcatttcaaccct
taagcctctgttgcttagtgttgggagcctacatagctcctcaaaattagtggcggagtc
ggtcatactctaggcgtagtaatttctcgtctaagataagccgcctttgccgtaaaaacg
gtgacctaccttcaaaccggccaatgcgtaagagggtaaccaaatcggtgctgctttctg
gcaacaaatctctggcgagcacggtctcgatggcagtggcgtgtatcaggtacaatggaa
cctctgagctccagctcgagcgcatgagtgtttacttcaacgaggtagggtgccggtaac
aagtatgtccctcgcgccgtcctcgtcgatttggagcctggcaccatggacgctgtccgt
gctggtcccttcggtcagctcttccgacccgacaacttcgtcttcggccagtctggtgct
ggaaacaactgggccaagggtcactacaccgagggtgctgagcttgtcgacaacgttctc
gatgtcgttcgtcgtgaggccgagggctgcgactgcctccagggtttccaaatcacccac
tcgctcggtggtggtaccggtgctggtatgggtactctgctgatctccaagatccgcgag
gagttccctgaccgcatgatggccaccttctccgtcatgccctcgcccaaggtttcggac
accgtcgtcgagccttacaacgccacgctctccgtccaccagttggtcgagaactccgat
gagaccttttgcattgataacgaggctctgtacgatatctgcatgcgcaccttgaagcta
tccaacccttcatatggtgacttgaatcaccttgtctccgctgtcatgtctggcgtgacc
acctgcctgcgtttccccggtcagcttaactctgatctgcgcaagttggccgtgaacatg
gtgcccttcccgcgtctgcacttcttcatggtcggctttgctccgctcaccagccgtggc
gcttactctttccgcgccgtcagcgtgcccgagttgacccagcaaatgtttgaccccaag
aacatgatggccgccgccgacttccgtaacggtcgctacctcacatgctctgctattttg
tagccgtggtaaggtctcgatgaaggaggtagaggaccagattggggtgatcagaaaaag
gccatgagctctaccgccggtgtttcacaggtcctaaaccgatacaccttcgcatctacc
ctatcacatttgcgaagaacgaatacccctgttggtcgagacggcaaacttgccaaacca
cggcagcttcataatacccactggggtcttgtctgcccagctgagacccccgaaggtcag
gcttgtggtctagtcaaaaatctatccctcatgtgctctatcagcgtcggtacatcaacg
gaacccattatagattatatgattctacgcaatatggaggtcttggaagagtatgatcat
cataggtatcccaacgctaccaaggtgtttctcaatggcgcatggattggcgttcaccag
gatcctaaggcgcttgtgaaagacgtgcaagaattgcgccggacgaatcagatcccagcc
gaagtatccctcattcgagatatccgtgaccgcgagttcaagattttctccgacgctggg
cgtgtcatgcggcccttgttcgtggtcgaacaagaggatgatcctgagaagggtatcgag
aagggcacgctggtattaaccaaagacatggtccggagacttgagattgaccagacccta
gcacctggaagtgatgagtacttcggctggcaaggcctggtcaatgctggtgtcatcgaa
tatatggatgccgaggaagaggagactgccatgatttgcatgactcctgaggacctagaa
agttaccgatgcatcaagctaggttatcctttttcgccccgaacaagcggctgaagacaa
agataaatccgacaacccacatgtacactcattgtgaaattcaccccagcatgcttcttg
gcatttgtgccagcatcatccccttccccgatcataaccaggtaag
>Kretzschmaria_pavimentosa_JDR_109
gatcattacagagtaccaacccttgtgaactaccttagttgcctcggtattttactttat
ctggacatatatttaaaactttcaacaacggatctcttggttctggcatcgatgaagaac
gcagcgaaatgcgataagtaatgtgaattgcagaattcagtgaatcatcgaatctttgaa
cgcacattgcgcccattagtattctagtgggcatgcctgttcgagcgtcatttcaaccct
taagcccccgtcgcttagtgttgggagcctatatagctccccaaagttagtggcagagtc
ggtcacactctaggcgtagtaactcctcgcctgttgtgagctgtcctcgccgtaaaaaag
gtgacctacctccaaaccggccaatgcgtaagagggtaaccaagtcggtgctgcgttctg
gcaacaaatctctggcgagcacggtctcgacggcagtggcgtgtatcaggtacaatggaa
cctctgagctccagctcgagcgcatgagcgtttacttcaacgaggtagggtgccggtaac
aagtatgtccctcgcgctgtcctcgtcgatttggagcccggcactatggacgctgtccgc
gctggtcccttcgggcagctcttccgacccgacaacttcgtcttcggccagtctggtgct
ggcaacaactgggccaagggtcactacaccgagggtgctgagctcgtcgacaacgttctc
gatgtcgttcgtcgcgaggctgagggctgcgactgcctccagggtttccaaatcacccac
tcgctcggtggtggcactggtgccggtatgggtacgctgctgatctccaagatccgcgag
gagttccctgaccgcatgatggccaccttctccgtcatgccctcgcccaaggtttccgac
accgtcgtcgagccttacaatgccacgctctccgtccaccagttggtcgagaactccgat
gagaccttttgcattgataacgaggctctctacgatatctgcatgcgcaccttgaagcta
tccaacccttcatatggtgacttgaaccaccttgtctccgctgtcatgtctggcgtgacc
acctgcctgcgcttccccggtcagcttaactccgacctgcgcaagttggccgtcaacatg
gtgcccttcccgcgtctgcatttcttcatggtcggctttgctcctctgactagccgtggc
gcttactctttccgtgccgtcaccgtgcccgagttgacccagcaaatgttcgaccccaag
aacatgatggccgccgccgacttccgtaacggtcgctacctcacatgctctgctattttg
tagccgtggcaaggtctccatgaaggaggttgaggaccagattggggggaccagaaaaag
gccatgagctctaccgccggtgtttcacaagtgctgaaccggtacaccttcgcatctacc
ctatcacatttgcgaagaacgaatacccctgttggtcgagatggcaaacttgccaagcca
cggcagcttcacaacacccactggggccttgtctgcccggccgagacccccgaaggtcag
gcttgtggtctagtcaaaaacctgtccctcatgtgctcaattagcgtcggtacatccacc
gaacctattattgattatatgattctacgcaatatggaagtgctagaagaatatgatcat
cataggtaccctaacgctaccaaggtgtttctcaatggtgcatggattggcgttcaccag
gatcctaaggcactcgtgaaagacgtccaagaattgcgtcggacgaatcagatcccagcc
gaagtatccctcattcgagatattcgtgaccgcgagttcaaaattttctccgatgccggc
cgtgtcatgcggcccttgttcgtggtcgaacaagaggatgatcctgacaagggtatcgag
aagggcacgctggtcttaaccaaagaaatggtccggagactggagattgaccagaccctc
gcatccggaagtgacgagtatttcggatggcaaggtctcgtcaacgctggtgtcatcgaa
tatatggatgctgaggaagaggagactgccatgatttgcatgactcccgaggacctcgaa
agttatcgatgcatcaagttaggttatcctttttcgcgccaaataagcggctgaagacga
agataaatccgacaacccacatgtacactcattgtgaaattcaccccagcatgcttctcg
gcatctgcgccagcatcatccccttccccgatcataaccaggtagg
>Kretzschmaria_sandvicensis_JDR113
gatcattagagagtaccaacccatgtgaactacccttgttgcctcggtaatctgtttgat
ctgtacaatctgttaaaactttcaacaacggatctcttggttctggcatcgatgaagaac
gcagcgaaatgcgataagtaatgtgaattgcagaattcagtgaatcatcgaatctttgaa
cgcatattgcgcccattagtattctagtgggcatgcctgttcgagcgtcatttcaaccct
taagcccctgttgcttagcgttgggagcctacatagctccttaaaggtagtggcggagtc
ggtcatgctctacgtgtagtagtaactcgcctaagatgggccactctcgccgtaaaaaag
gtgacctacctccaaaccggccaatgcgtaagagggtaaccaaatcggtgctgctttctg
gcaacaaatctcgggcgaacacggtctcgatggcagtggcgtgtatcaggtacaatggaa
cctcggagctccagctcgagcgcatgagcgtttacttcaacgaggtagggtgccggtaac
aagtatgtccctcgtgccgtcctcgtcgatttggagcccggcacaatggacgctgtccgc
gctggtcctttcggacagctcttccgacccgacaacttcgtcttcggccagtctggtgct
ggcaacaactgggccaagggtcactacactgagggtgctgagctcgtcgacaacgttctc
gatgttgttcgtcgcgaggccgagggctgcgactgcctccagggcttccaaatcacccac
tcgctcggtggtggtaccggtgccggtatgggtactctgctgatctctaagattcgcgag
gagttccccgaccgcatgatggccaccttctctgtcatgccctcgcccaaggtctcagac
accgtcgtcgagccttacaatgccactctctccgtccaccagttggtcgagaactccgat
gagacattttgcattgataacgaggctctgtacgatatctgcatgcgtaccttgaagcta
tccaacccttcatacggtgacttgaatcacctcgtctccgctgtcatgtctggcgtgacc
acctgcctgcgtttccccggtcagcttaactctgatctgcgcaagttggccgtcaacatg
gtgcccttcccgcgtctgcatttcttcatggtcggctttgctcctctcaccagccgtggc
gcttactctttccgcgccgtcaccgtgcccgagcttacccagcaaatgtttgaccccaag
aacatgatggccgctgccgacttccgtaacggtcgctacctgacatgctctgctattttg
tagccgcggcaaggtctccatgaaggaggttgaggaccagattggggtgaccagaaaaag
gccatgagctctaccgccggcgtttcacaggtcctgaaccgatacacctttgcctctacc
ctatcacatttgcgaagaacgaatacccctgttggtcgagacggcaaactcgccaaacca
cggcagcttcacaacacccactggggtcttgtctgcccagccgagacccccgaaggtcag
gcttgtggtctggtcaaaaacctatccctcatgtgctccatcagcgttggcacgtcgacg
gagcccattattgattacatgattctgcgcaatatggaagtgttggaagagtatgatcat
aataggtttcctaatgccaccaaggtgtttctgaatggcgcatggattggcgtccaccag
gatcccaaggcactcgtgaaagatgtccaagaattgcgccggacgaatcagatcccagcc
gaagtatccctcattcgagatattcgtgaccgcgagttcaagattttctccgacgccggc
cgtgtcatgcggcccttgttcgtggttgaacaagaggatgatcatgataagggtatcgag
aagggcacgctggtcttaacgaaagacatagtccggagactagagattgaccagaccctc
ccacccggaagtgatgagtactttggatggcaaggcttggtcaatgctggtgtcatcgaa
tatatggatgctgaagaagaggagactgccatgatttgcatgacgcccgaagacctagag
agtttccgatgcatcaagctggggtatcctttttcgcccctaacaagcggctaaagacga
agataaacccaacaacccacatgtacactcattgtgaaattcaccccagcatgcttcttg
gcatttgtgcgagcatcatcccgttccccgatcataaccaggtaag
>Kretzschmaria_guyanensis_HAST_89062903
gatcattaaagagtaccaacccatgtgaactacctctgttgcttcggcaatctgctgt-t
ctgaacgaatggttaaaacttttaacaacggatctcttggttctggcatcgatgaagaac
gcagcgaaatgcgataagtaatgtgaattgcagaattcagtgaatcatcgaatctttgaa
cgcacattgcgcccattagtattctagtgggcatgcctgttcgagcgtcatttcaaccct
taagcctctgttgcttagtgttgggagcctacatagctcctgaaaagtagtggcggagtc
ggtcacactctagacgtagtagtatctcgcctaggatgagccgctcttgccgtaaaaccg
gtgacctacctccaaaccggtcaatgcgtaagagggtaaccaaatcggtgccgctttctg
gcaacaaatttctggcgagcacggtctcgatggcagcggcgtgtatcaggtacaatggaa
cctctgagctccagctcgagcgcatgagcgtttacttcaacgaggtagggtgccggtaac
aagtatgtccctcgcgccgtcctcgtcgatttggagcccggcaccatggacgctgtccgt
gccggtcccttcggccagctcttccgacccgacaactttgtcttcggccagtctggtgct
ggcaacaactgggccaagggtcactacactgagggtgctgagcttgtcgaccaggtcctg
gatgtcgttcgtcgcgaggctgagggctgcgactgcctccagggtttccaaatcacccac
tcgctcggtggtggtaccggtgccggtatgggtactctgttgatctccaagattcgcgag
gaattccccgaccgtatgatggccaccttctctgtcatgccctctcccaaggtttcggac
accgtcgtcgagccttacaacgccaccctctccgtccaccagttggtcgagaactccgat
gaaaccttctgcattgataacgaggcgctgtacgatatctgcatgcgcaccttgaagcta
tccaacccttcatacggtgacttgaaccaccttgtctccgctgtcatgtccggcgtgacc
acctgcctgcgtttccccggtcagcttaactctgatctgcgcaagttggccgtgaacatg
gtgcccttccctcgtctgcacttcttcatggtcggctttgctcccctcaccagccgaggc
gcccactccttccgcgccgtcaccgtgcccgagttgacccagcagatgtttgaccccaag
aacatgatggccgccgccgacttccgtaacggtcgttacctcacatgctctgccattttg
tagccgtggcaaggtctccatgaaggaggttgaggaccagattggggtgaccagaaaaag
gccatgagctctaccgccggtgtctcgcaggtgctgaaccgatacaccttcgcatctacc
ctatctcatttgcgaagaacaaatacccctgtcggtcgagatggcaagcttgccaaacca
cgacagcttcacaacactcactggggtcttgtctgcccggccgagactcccgaaggtcag
gcttgtggtttggtcaaaaacctatcgctcatgtgctctatcagtgtcggtacgtcgacg
gaacctattattgattatatgattctgcgcaatatggaagtgttggaagaatacgatcat
cataggtatcccaacgccaccaaggtcttcctaaatggtgcatggattggcgttcaccag
gatcctaaggctctcgtgaaggacgtgcaagaattgcgccgaacaaatcagatcccggct
gaagtatccctgattcgagatattcgtgaccgtgagttcaaaattttctccgacgctggc
cgtgttatgcgacccttgtacgtggtcgaacaagaggatgaccctgagaagggtgccgag
aagggtacgctggtcttgactaaagacatggtccggcgacttgagattgaccagaccctc
ccacctggaagtgacgagtacttcggatggcaaggtctggtcaatgctggtgttatcgaa
tacatggacgccgaggaagaggagacggccatgatttgcatgactcccgaggatctagaa
agtttccgatgttccaagttgggttatccgcattcgccccgaacaaacggctgaagacga
ggataaatcctacaacccacatgtacactcactgcgaaattcacccgagcatgcttcttg
gcatttgtgccagcatcatccctttccccgatcataaccaggtaag
>Kretzschmaria_megalospora_JDR_229
gatcattaaagagtaccaacccctgtgaactacctctgttgcctcggcatctgtgtgttt
ctgaacgactggttaaaacttttaacaacggatctcttggttctggcatcgatgaagaac
gcagcgaaatgcgataagtaatgtgaattgcagaattcagtgaatcatcgaatctttgaa
cgcacattgcgcccattagtattctagtgggcatgcctgttcgagcgtcatttcaaccct
taagcctctgttgcttagtgttgggggcctacatagctcctgaaagttagtggcggagtc
ggtcacgctctagacgtagtagtatctcgcctaagttgagccgctcttgccgtaaaaccg
gtgacctacctccaaaccggtcaatgcgtaagagggtaaccaaatcggtgctgctttctg
gcaacaaatttctggagagcacggtctcgatggcagtggcgtgtaacaggtacaatggaa
cctctgaactccagctcgagcgcatgagcgtttacttcaacgaggtagggtgccggtaac
aagtatgtccctcgcgccgtcctcgtcgatttggagcccggtaccatggacgctgtccgt
gccggtcccttcggtcagctcttccgacccgacaactttgtcttcggccagtctggtgct
ggcaacaactgggccaagggtcactacactgagggtgctgagcttgttgacaacgtcttg
gatgtcgttcgtcgcgaggctgagggctgcgactgcctccagggtttccagatcacccac
tcgctcggtggtggtaccggtgcgggtatgggtactctgttgatctccaagattcgcgag
gaattccccgaccgcatgatggccaccttctccgtcatgccatctcccaaggtttcggac
accgtcgtcgagccttacaatgctaccctctccgtccaccagttggtcgagaactctgat
gagaccttctgcattgacaacgaggctctgtacgatatctgcatgcgtaccttgaagcta
tctaacccttcatacggtgacttgaaccaccttgtctccgctgttatgtctggcgtgacc
acctgcctgcgtttccccggtcagcttaactctgatctgcgcaagttggccgtgaacatg
gtgccctttcctcgtctgcacttcttcatggtcggcttcgctcccctcaccagccgtggc
gcccactccttccgcgccgtcaccgttcccgagttgacccagcagatgtttgaccccaag
aacatgatggccgccgctgacttccgtaacggtcgttacctcacatgctctgccattttg
tagccgtggcaaggtctccatgaaggaggtcgaggaccagattggggtgaccagaaaaag
gccatgagctctaccgctggtgtttcgcaggtcttgaaccgatacacgttcgcgtctacc
ctatctcatttgcgaagaaccaatactcctgtcggtcgagatggcaagcttgccaaacca
cggcagcttcacaacactcactggggtcttgtctgcccggccgagacccccgaaggtcag
gcttgtggtctggtcaaaaacctatcgcttatgtgctcgatcagtgtcggtacgtcgacg
gagcccattattgattatatgattctacgcaacatggaagtattggaagaatacgaccat
cataggtacccccacgctaccaaggtcttccttaatggggcatggattggtgtgcaccag
gatcctaaggctctcgtgaaggacgtgcaagaattgcgccgaacaaaccagatccctgct
gaagtatccctgattcgagatattcgcgaccgtgagttcaaaattttctccgacgccggt
cgtgtcatgcgacccttgtatgtggtcgaacaagaggatgatcccgagaagggtgccgag
aagggcacgctggtcttaactaaagatatggtgcggcgacttgagattgaccagaccctc
ccacctggaagtgacgagtacttcggatggcaaggtctggtcaatgctggtgtcatcgaa
tatatggatgctgaggaagaggagaccgccatgatttgcatgactcctgaggatctagaa
agtttccgatgttccaagctgggttatccgttttcgccccaaacaaacggctgaagacga
agataaatccaacaactcacatgtacactcattgcgaaattcacccgagcatgcttcttg
gcatttgtgctagcatcatccctttccccgatcataaccaagtaag
>Xylaria_coccophora_HAST_786
gatcattaaagagtaccaacccatgtgaactacctctgttgcctcggcaatctgttgttt
ctgaactaatagttaaaactttcaacaacggatctcttggttctggcatcgatgaagaac
gcagcgaaatgcgataagtaatgtgaattgcagaattcagtgaatcatcgaatctttgaa
cgcacattgcgcccattagtattctagtgggcatgcctgttcgagcgtcattttaaccct
taagcctctgttgcttagtgttgggagcctacatagctccctaaagttagtggcggagtc
ggtcacactctagacgtagtaatatctcgcctaagatggaccgctcctgccgtaaaaccg
gtgacctacctccaaaccggccaatgcgtaagagggtaaccaaattggtgctgctttctg
gcagcaaatttctggcgagcacggtctcgatggcagcggagtgtattagctacaacggaa
cctctgagctccagctcgagcgcatgagcgtctacttcaacgaggtagggtgccggcaac
aaatatgtccctcgcgccgtcctcgtcgatttggagcccggtaccatggatgctgtccgt
gccggtcccttcggtcagctcttccgacccgataacttcgtcttcggccagtctggtgct
ggcaacaactgggccaagggtcactacaccgaaggtgctgagctcgtcgacaacgtcctc
gacgttgtccgtcgtgaagctgaaggctgtgactgcctccagggtttccagatcacccac
tcgctcggtggtggtaccggtgctggtatgggtactctgctgatctccaagatccgtgag
gagttccctgaccgcatgatggccaccttctccgttatgccctcccccaaagtttctgac
accgtcgtcgagccttacaatgccaccctctccgtccaccagctggtcgagaactcagac
gagaccttctgtatcgataacgaggctctgtacgacatctgcatgcgtaccctgaagcta
tccaacccttcatacggtgacttgaaccaccttgtctccgctgtcatgtctggtgtgacc
acttgcctgcgtttccccggtcagctgaactctgacctgcgcaagctggccgtaaacatg
gtgcccttcccccgtctgcacttctttatggtcggctttgctcctctcaccagccgtggt
gctcactctttccgtgctgtcacggttcctgagctgacccagcaaatgttcgaccccaag
aacatgatggctgccgctgacttccgtaacggtcgttacctcacatgctctgctattttg
tagccgtggcaaagtctccatgaaggaggttgaggaccagattggggtgaccagaaaaag
gccatgagctctaccgcaggtgtttcacaagtgctgaatcgatacacgttcgcatctacc
ctatcacatttgagaagaacgaatactccagtcggacgagatggtaaacttgccaagcca
cggcagctgcacaacactcattggggcctggtctgcccggcagaaacccccgaaggccaa
gcttgtggtctagtcaagaatctatcgctcatgtgctctatcagcgtcggtacctcgaca
gaacccatcatcgattatatgattctgcgcaatatggaagttttggaagaatatgatcat
catcggtatcctaacgctaccaaggtgtttttgaacggcgcatggattggtgtccaccag
gatcctaaggctcttgtgaaggatgtgcaagaattacggcgaacgaatcagattccagct
gaggtatctctaattcgagatattcgcgatcgtgaattcaagattttctctgacgctggc
cgtgtcatgcggcctttgttcgtggtcgagcaagaggatgaccctgagaagggtgtcgag
aagggcacgctagtcttaaccaaggatttggttcgaagacttgagattgatcaaactcta
ccgcctggaagcgatgagtactttggatggcaaggactggtcaatgctggtgtcattgag
tatatggatgctgaggaagaagagactgcaatgatttgcatgacccccgaggatctagag
agtttccgatgcagcaagcttggttatccttttctgcccccaacaaacgcctgaaaacga
ggattaatcccacaacccacatgtacactcactgtgaaatccacccgagcatgcttcttg
gcatttgtgccagtatcatccctttccccgatcacaaccaggcaag
>Xylaria_oligotoma_HAST_784
gatcattaaagagtaccaacccatgtgaactacctctgttgcctcggcaatctgttgttt
ctgaactaatagttaaaactttcaacaacggatctcttggttctggcatcgatgaagaac
gcagcgaaatgcgataagtaatgtgaattgcagaattcagtgaatcatcgaatctttgaa
cgcacattgcgcccattagtattctagtgggcatgcctgttcgagcgtcatttcaaccct
taagcctttgttgcttagtgttaggagcctacatagttccctaaagttagtggcggagtc
ggtcacactctagacgtagtagtatctcgcctaaaatggaccgctcctgccgtaaaaccg
gtgacctacctccaaaccggccaatgcgtaagagggtaaccaaattggtgctgctttctg
gcagcaaatttctggcgagcatggtctcgatggcagtggagtgtattagctacaacggaa
cctctgagctccagctcgagcgcatgagcgtctacttcaacgaggtagggtgccggcaac
aagtatgtccctcgcgccgtcctcgtcgatttggagcccggtaccatggatgctgtccgt
gccggtcccttcggtcagcttttccgacctgataacttcgtcttcggccagtccggtgcc
ggcaacaactgggccaagggtcactacaccgagggtgctgagcttgtcgacaacgtcctc
gatgttgtacgtcgtgaggccgagggttgtgactgcctccagggtttccagatcacccac
tcgctcggtggtggtaccggtgccggtatgggtactctgctgatctccaagattcgcgaa
gaattccctgaccgcatgatggctaccttctccgtcatgccctcccccaaggtttctgat
accgtcgtcgagccttacaacgccaccctctccgtccaccagctggtcgaaaactcggac
gagaccttctgtatcgataacgaggctttgtacgatatctgcatgcgtaccctgaagcta
tccaacccttcatacggtgatttgaaccaccttgtctccgctgtcatgtctggcgtgacc
acttgcctgcgtttccccggtcagcttaactctgatctgcgcaagctagctgtcaacatg
gtgcccttcccccgtctacacttcttcatggtcggctttgctcctctcaccagccgtggt
gctcactctttccgtgctgtcacggttcccgagctgacccagcaaatgttcgaccccaag
aacatgatggccgccgctgacttccgtaacggtcgttacctcacatgctctgctattttg
tagccgtggcaaagtctctatgaaggaggttgaggaccagattggggtgaccagaagaag
gccatgagctccaccgcaggtgtttcacaagtgctgaatcgatacacattcgcatctacc
ctatcacatttgagaagaacgaatactccagttggacgagatggtaaacttgccaagcca
cggcagcttcacaatactcactggggccttgtctgcccggcagaaacccctgaaggccaa
gcttgtggtctggtcaagaatttatcactcatgtgctctattagtgtcggtacctcgaca
gaacccatcatcgattatatgattctgcgcaacatggaagttttggaagaatacgatcat
catcggtatcctaacgccaccaaggtatttttgaacggcgcatggattggtgtccaccaa
gatcccaaggctcttgtgaaggacgtgcaagagttgcgccgaacgaatcagattccagct
gaggtatcgctgattcgagatattcgcgaccgtgaattcaagattttctctgatgctggc
cgtgtcatgcggcctttgttcgtggtcgagcaagaggatgaccctgagaagggtgttgaa
aaaggcacgctagttttaaccaaggatatggttcgaaggcttgagattgaccaaactcta
ccgcctggaagtgatgaatattttggatggcaaggactggtcaatgctggtgtcatcgag
tatatggatgctgaggaagaagagactgcaatgatttgcatgactcccgaggatctagag
agtttccgatgcagcaagcttggttatccctttctgccccgaacaagcgtctgaaaacga
agattaatcccacaacccacatgtacactcactgtgaaatccacccgagcatgcttcttg
gcatttgtgccagtatcatccctttccccgatcataatcaggcaag
>Xylaria_qiongzhouensis_GMB1096
gatcattaaagagtaccaacccatgtgaactacctctgttgcctcggcaatctgttgttt
ctgaactaatagttaaaactttcaacaacggatctcttggttctggcatcgatgaagaac
gcagcgaaatgcgataagtaatgtgaattgcagaattcagtgaatcatcgaatctttgaa
cgcacattgcgcccattagtattctagtgggcatgcctgttcgagcgtcatttcaaccct
taagcctctgttgcttagtgttgggagcctacatagctccccaaagttagtggcggagtc
ggtcacactctagacgtagtaatatctcgcctaagatggaccgcccctgccgtaaaacct
gtgacct-----------------------------------------------------
----------------------------gatggcagcggagtgtattagctacaacggaa
cctctgagcttcagctcgagcgcatgagcgtttacttcaacgaggtagggtgccggcaac
aagtatgtccctcgcgccgtcctcgtcgatttggagcccggtaccatggatgctgtccgt
gccggtcccttcggtcagctcttccgacccgataacttcgttttcggccagtctggtgcc
ggcaacaactgggccaagggtcactacaccgagggtgctgagctcgtcgacaacgtcctc
gatgttgtccgtcgtgaggccgagggctgtgactgcctccagggtttccagatcacccac
tcgctcggcggtggtaccggtgccggtatgggtactctgctgatctctaaaatccgcgag
gagttccccgaccgcatgatggccaccttttccgttatgccctctcccaaggtttccgac
accgttgttgagccttacaacgctaccctctctgtccaccagctggtcgagaactcagac
gagaccttctgtatcgataacgaagctctgtacgatatctgcatgcgtaccctgaagcta
tccaacccttcatacggtgacctgaaccacctcgtctccgccgtcatgtctggtgtgacc
acttgcctgcgtttccccggtcagcttaactctgatctgcgcaagctggccgtcaacatg
gtgcccttcccccgtctacacttcttcatggtcggctttgctcctctaaccagccgtggt
gcccactctttccgtgctgtcacggttcctgagctgacccagcaaatgttcgaccccaag
aacatgatggccgccgctgacttccgtaacggccgttacctcacatgctctgctattttg
t-----------------------------------------tggggtgaccagaagaag
gccatgagctctacggcaggtgtttcacaggtgctgaaccgatacacgttcgcatctact
ctatcccatttgagaagaacgaatactccagtcgggcgagatggtaaacttgccaagcca
cggcagcttcacaatactcactggggccttgtctgcccggcagaaaccccagaaggccaa
gcttgtggtctggtcaagaatctatcgctcatgtgctcaatcagcgtcggtacctcgacg
gaacccatcatcgattatatgattctgcgcaacatggaagttttggaagaatatgatcat
catcggtatcctaacgctaccaaggtgtttttgaacggcgcatggattggtgtccaccaa
gatcccaaggctctcgtgaaggacgtgcaagaattgcgccgaacgaatcagattccagct
gaggtgtctctgattcgagatattcgtgaccgtgaattcaagattttctctgacgctggc
cgtgtcatgcggcctttgttcgtagtcgagcaagagggtgaccctgagaagggtgtcgag
aagggcacgctggtcttgaccaaagatatggtccgaaggctcgagattgaccaaactcta
ccacctggaagtgatgaattcttcggatggcaaggactagtcaacgctggtgtcatcgag
tacatggatgctgaggaagaagagactgcaatgatttgcatgactcccgaggatttggag
agtttccgatgcagcaagctcggttatccttttctgctccgaacaagcggctgaaaacga
agattaatcccacaacccatatgtacactcactgtgagatccacccgagtatgcttcttg
gcatttgtgccagtatcatccctttccccgatcataaccaggcaag
>Xylaria_sinensis_GMB0778
gatcattaaagagtaccaacccatgtgaactacctctgttgcctcggcaatctgttgttt
ctgaactaatagttaaaactttcaacaacggatctcttggttctggcatcgatgaagaac
gcagcgaaatgcgataagtaatgtgaattgcagaattcagtgaatcatcgaatctttgaa
cgcacattgcgcccattagtattctagtgggcatgcctgttcgagcgtcatttcaaccct
taagcccctgttgcttagtgttgggagcctacatagctccccaaagttagtggcggagtc
ggtcacactctagacgtagtaatatctcgcctaagatggaccgcccctgccgtaaaacct
gtgacct-----------------------------------------------------
-------------------------------------ggagtgtattagctacaacggaa
cctctgagcttcagctcgagcgcatgagcgtttacttcaacgaggtagggtgccggcaac
aagtatgtccctcgcgccgtcctcgtcgatttggagcccggtaccatggatgctgtccgt
gccggtcccttcggtcagctcttccgacccgataacttcgttttcggccagtctggtgcc
ggcaacaactgggccaagggtcactacaccgagggtgctgagctcgtcgacaacgtgctc
gatgttgtccgtcgtgaggccgagggctgtgactgcctccagggtttccagatcacccac
tcgctcggcggcggtaccggtgccggtatgggtactctgctgatctctaaaatccgcgag
gagttccccgaccgtatgatggccaccttttccgtcatgccctctcccaaggtttccgac
accgttgtcgagccctacaacgccaccctctccgtccaccagctggtcgagaactcagac
gagaccttctgtatcgataacgaagctctgtacgatatctgcatgcgtaccctgaagcta
tccaacccttcatacggtgacctgaaccacctcgtctccgccgtcatgtctggtgtgacc
acttgcctgcgtttccccggtcagcttaactctgatctgcgcaagctggccgtcaacatg
gtgcccttcccccgtctgcacttctttatggtcggctttgctcctctaaccagccgtggt
gcccactctttccgtgctgtcacggtccctgagctgacccagcaaatgttcgaccccaag
aacatgatggctgccgctgacttccgtaacggtcgttacctcacatgctctgcta-tttg
t-----------------------------------------tggggtgaccagaagaag
gccatgagctctacggcaggtgtttcgcaggtgctgaaccgatacacgttcgcatctact
ctatcccatttgagaagaacgaatactccagtcgggcgagatggtaaacttgccaagcca
cggcagcttcacaatactcactggggccttgtctgcccggcagaaaccccagaaggccaa
gcttgtggtctggtcaagaatctatcgctcatgtgctcaatcagcgtcggtacctcgacg
gaacccattatcgattatatgattctgcgcaatatggaagttttggaagaatatgatcat
catcggtatcctaacgctaccaaggtgtttttgaacggcgcatggattggtgtccaccaa
gatcccaaggctctcgtgaaggacgtgcaagaattgcgccgaacgaatcagattccagct
gaggtgtctctgattcgagatattcgtgaccgtgaattcaagattttctctgacgctggc
cgtgtcatgcggcctttgttcgtagtcgagcaagagggtgaccctgagaagggtgtcgag
aagggcacgctggtcttgaccaaagatatggtccgaaggctcgagattgaccaaactcta
ccacctggaagtgatgaattcttcggatggcaaggactagtcaacgctggtgtcatcgag
tacatggatgctgaggaagaagagactgcaatgatttgcatgactcccgaggatttggag
agtttccgatgcagcaagctcggttatccttttctgctccgaacaagcggctgaaaacga
agattaatcccacaacccatatgtacactcactgtgagatccacccgagtatgcttctcg
gcatttgtgccagcatcatccctttccccgatcataaccaggcaag
>Xylaria_sinensis_GMB1109
gatcattaaagagtaccaacccatgtgaactacctctgttgcctcggcaatctgttgttt
ctgaactaatagttaaaactttcaacaacggatctcttggttctggcatcgatgaagaac
gcagcgaaatgcgataagtaatgtgaattgcagaattcagtgaatcatcgaatctttgaa
cgcacattgcgcccattagtattctagtgggcatgcctgttcgagcgtcatttcaaccct
taagcccctgttgcttagtgttgggagcctacatagctccccaaagttagtggcggagtc
ggtcacactctagacgtagtaatatctcgcctaagatggaccgcccctgccgtaaaacct
gtgacct-----------------------------------------------------
-------------------------------------ggagtgtattagctacaacggaa
cctctgagcttcagctcgagcgcatgagcgtttacttcaacgaggtagggtgccggcaac
aagtatgtccctcgcgccgtcctcgtcgatttggagcccggtaccatggatgctgtccgt
gccggtcccttcggtcagctcttccgacccgataacttcgttttcggccagtctggtgcc
ggcaacaactgggccaagggtcactacaccgagggtgctgagctcgtcgacaacgtgctc
gatgttgtccgtcgtgaggccgagggctgtgactgcctccagggtttccagatcacccac
tcgctcggcggcggtaccggtgccggtatgggtactctgctgatctctaaaatccgcgag
gagttccccgaccgtatgatggccaccttttccgtcatgccctctcccaaggtttccgac
accgttgtcgagccctacaacgccaccctctccgtccaccagctggtcgagaactcagac
gagaccttctgtatcgataacgaagctctgtacgatatctgcatgcgtaccctgaagcta
tccaacccttcatacggtgacctgaaccacctcgtctccgccgtcatgtctggtgtgacc
acttgcctgcgtttccccggtcagcttaactctgatctgcgcaagctggccgtcaacatg
gtgcccttcccccgtctgcacttctttatggtcggctttgctcctctaaccagccgtggt
gcccactctttccgtgctgtcacggtccctgagctgacccagcaaatgttcgaccccaag
aacatgatggctgccgctgacttccgtaacggtcgttacctcacatgctctgcta-tttg
t-----------------------------------------tggggtgaccagaagaag
gccatgagctctacggcaggtgtttcgcaggtgctgaaccgatacacgttcgcatctact
ctatcccatttgagaagaacgaatactccagtcgggcgagatggtaaacttgccaagcca
cggcagcttcacaatactcactggggccttgtctgcccggcagaaaccccagaaggccaa
gcttgtggtctggtcaagaatctatcgctcatgtgctcaatcagcgtcggtacctcgacg
gaacccattatcgattatatgattctgcgcaatatggaagttttggaagaatatgatcat
catcggtatcctaacgctaccaaggtgtttttgaacggcgcatggattggtgtccaccaa
gatcccaaggctctcgtgaaggacgtgcaagaattgcgccgaacgaatcagattccagct
gaggtgtctctgattcgagatattcgtgaccgtgaattcaagattttctctgacgctggc
cgtgtcatgcggcctttgttcgtagtcgagcaagagggtgaccctgagaagggtgtcgag
aagggcacgctggtcttgaccaaagatatggtccgaaggctcgagattgaccaaactcta
ccacctggaagtgatgaattcttcggatggcaaggactagtcaacgctggtgtcatcgag
tacatggatgctgaggaagaagagactgcaatgatttgcatgactcccgaggatttggag
agtttccgatgcagcaagctcggttatccttttctgctccgaacaagcggctgaaaacga
agattaatcccacaacccatatgtacactcactgtgagatccacccgagtatgcttctcg
gcatttgtgccagcatcatccctttccccgatcataaccaggcaag
>Xylaria_qiongzhouensis_GMB1097
------------------------------------------------------------
------------------------------------------------------------
------------------------------------------------------------
------------------------------------------------------------
------------------------------------------------------------
------------------------------------------------------------
------------------------------------------------------------
----------------------------gatggcagtggagtgtattagctacaacggaa
cctctgagcttcagctcgagcgcatgagcgtttacttcaacgaggtagggtgccggcaac
aagtatgtccctcgcgccgtcctcgtcgatttggagcccggtaccatggatgctgtccgt
gccggtcccttcggtcagctcttccgacccgataacttcgttttcggccagtctggtgcc
ggcaacaactgggccaagggtcactacaccgagggtgctgagctcgtcgacaacgtcctc
gatgttgtccgtcgtgaggccgagggctgtgactgcctccagggtttccagatcacccac
tcgctcggcggtggtaccggtgccggtatgggtactctgctgatctccaaaatccgcgag
gagttccccgaccgcatgatggccaccttttccgttatgccctctcccaaggtttccgac
accgtcgttgagccttacaacgccaccctctccgtccaccagctggtcgagaactcagac
gagaccttctgtatcgataacgaagctctgtacgatatctgcatgcgtaccctgaagcta
tccaacccttcatacggtgacctgaaccacctcgtctccgccgtcatgtctggtgtgacc
acttgcctgcgtttccccggtcagcttaactctgatctgcgcaagctggccgtcaacatg
gtgcccttcccccgtctgcacttcttcatggtcggctttgctcctctaaccagccgtggc
gctcactctttccgtgctgtcacggttcctgagctgacccagcaaatgttcgaccccaag
aacatgatggctgccgctgacttccgtaacggtcgttacctcacatgctctgctattttg
tagccgtggcaaagtctctatgaagga---------------tggggtgaccagaagaag
gccatgagctctacggcaggtgtttcacaggtgctgaaccgatacacgttcgcatctact
ctatcccatttgagaagaacgaatactccagtcgggcgagatggtaaacttgccaagcca
cggcagcttcacaatactcactggggccttgtctgcccggcagaaaccccagaaggccaa
gcttgtggtctggtcaagaatctatcgctcatgtgctcaatcagcgtcggtacctcgacg
gaacccatcatcgattatatgattctgcgcaacatggaagttttggaagaatatgatcat
catcggtatcctaacgctaccaaggtgtttttgaacggcgcatggattggtgtccaccaa
gatcccaaggctctcgtgaaggacgtgcaagaattgcgccgaacgaatcagattccagct
gaggtgtctctgattcgagatattcgtgaccgtgaattcaagattttctctgacgctggc
cgtgtcatgcggcctttgttcgtagtcgagcaagagggtgaccctgagaagggtgtcgag
aagggcacgctggtcttgaccaaagatatggtccgaaggctcgagattgaccaaactcta
ccacctggaagtgatgaattcttcggatggcaaggactagtcaacgctggtgtcatcgag
tacatggatgctgaggaagaagagactgcaatgatttgcatgactcccgaggatttggag
agtttccgatgcagcaagctcggttatccttttctgctccgaacaagcggctgaaaacga
agattaatcccacaacccatatgtacactcactgtgagatccacccgagtatgcttcttg
gcatttgtgccagtatcatccctttccccgatcataaccaggcaag
>Xylaria_qianensis_GMB1050
gatcattaaagagta-caacccatgtgaactacctttgttgcctcggcaatctgttattt
ctgaactaatagttaaaactttcaacaacggatctcttggttctggcatcgatgaagaac
gcagcgaaatgcgataagtaatgtgaattgcagaattcagtgaatcatcgaatctttgaa
cgcacattgcgcccattagtattctagtgggcatgcctgttcgagcgtcatttcaaccct
taagcctttgttgcttagtgttgggagcctacatagctccccaaagttagtggcggagtc
ggtcacactctagacgtagtaatatctcgcctaagatgagccgcccttgccgtaaaaccg
gcgacct-----------------------------------------------------
------------------------------------------------------------
---------------------gcatgagcgtttacttcaagagggtagggtgccggcaac
aagtatgtccctcgcgccgtcctggtcgatttggagcccggtaccatggacgctgtccgt
gctggtccctttggtcagctcttccgacccgacaacttcgtcttcggccagtctggtgct
ggcaacaactgggcgaagggtcactacaccgagggtgctgaactcgtcgaccaggtcctt
gatgttgtccgtcgtgaggctgagggctgtgactgcctccagggtttccagatcacccac
tcgctcggtggtggtaccggtgctggtatgggtactctgctgatctccaagatccgcgag
gaattccccgaccgcatgatggccaccttctccgtcatgccctcgcccaaggtttccgac
accgtcgtcgagccctacaacgctaccctctccgtccaccagctggtcgagaactccgac
gagacattctgtatcgataacgaggctctgtacgacatctgcatgcgtaccctgaagcta
tccaacccttcatacggtgacttgaaccacctcgtctccgctgtcatgtctggtgtgacc
acttgcttgcgtttccccggtcagctaaactctgatctgcgcaaactggccgtcaacatg
gtgcccttcccccgtctgcacttcttcatggtcggctttgctcctctcaccagccgtggt
gctcactctttccgtgccgtcacggttcccgagctgacccagcaaatgttcgacccaaag
aacatgatggccgccgctgacttccgtaacggtcgttacctcacatgctctgccattttg
tagccgtggcaaggtctccatgaaggaggttgaggaccagattggggcgaccagaaaaag
gccatgagctctaccgcaggtgtctcacaggtgctcaatcggtacactttcgcatctacc
ctgtcccatttgagaagaacgaataccccagtcggccgagatggtaaacttgccaagcca
cggcaacttcacaacacccactggggtcttgtctgcccggccgagacccccgaaggccag
gcttgtggtctagtcaagaatttatcactcatgtgctctatcagcgtcggcacatcaaca
gaacccattatcgattatatgattttgcgtaacatggaagttctggaagaatatgaccat
caccggtatcccaatgctaccaaagtgtttttgaacggtgcatggattggcgtccaccaa
gatcccaaggccctcgtgaaggatgtgcaagagttgcgtcgaacaaatcagattccagct
gaggtatccctaattcgggatatccgcgatcgtgaattcaagattttctctgacgctggt
cgtgtcatgcgacccttgttcgtggttgagcaagatgatgatcctgagaagggtgtcgaa
aagggcacgctagtcttgactaaggacatggtccgaagacttgaaattgatcagaccctc
ccacccggaagcgacgagtactttgggtggcaaggcttggtcaatgctggtgtcatcgag
tatatggatgccgaagaagaagaaacttcgatgatttgcatgactcccgaggatctagag
agtttccgatgcactaaggcaggttatcctttcatgctccgaacaagcggctgaaaacga
agataaatacgacaactcatatgtacacccattgtgaaattcacccgagcatgcttcttg
gcatttgtgctagcattatccctttccccgacc-------------
>Xylaria_qianensis_GMB1049
gatcattaaagagta-caacccatgtgaactacctttgttgcctcggcaatctgttattt
ctgaactaatagttaaaactttcaacaacggatctcttggttctggcatcgatgaagaac
gcagcgaaatgcgataagtaatgtgaattgcagaattcagtgaatcatcgaatctttgaa
cgcacattgcgcccattagtattctagtgggcatgcctgttcgagcgtcatttcaaccct
taagcctttgttgcttagtgttgggagcctacatagctccccaaagttagtggcggagtc
ggtcacactctagacgtagtaatatctcgcctaagatgagccgcccttgccgtaaaaccg
g-gacct-----------------------------------------------------
----------------------------------------------tagctacaatggaa
cctctgagctccagctcgagcgcatgagcgtttacttcaacgaggtagggtgccggcaac
aagtatgtccctcgcgccgtcctggtcgatttggagcccggtaccatggacgctgtccgt
gctggtccctttggtcagctcttccgacccgacaacttcgtcttcggccagtctggtgct
ggcaacaactgggccaagggtcack-----------------------------------
------------------------------------------------------------
------------------------------------------------------------
------------------------------------------------------------
------------------------------------------------------------
------------------------------------------------------------
------------------------------------------------------------
------------------------------------------------------------
------------------------------------------------------------
------------------------------------------------------------
------------------------------------------------------------
------------------------------------------tggggcgaccagaaaaag
gccatgagctctaccgcaggtgtctcacaggtgctcaatcggtacactttcgcatctacc
ctgtcccatttgagaagaacgaataccccagtcggccgagatggtaaacttgccaagcca
cggcaacttcacaacacccactggggtcttgtctgcccggccgagacccccgaaggccag
gcttgtggtctagtcaagaatttatcactcatgtgctctatcagcgtcggcacatcaaca
gaacccattatcgattatatgattttgcgtaacatggaagttctggaagaatatgaccat
caccggtatcccaatgctaccaaagtgtttttgaacggtgcatggattggcgtccaccaa
gatcccaaggccctcgtgaaggatgtgcaagagttgcgtcgaacaaatcagattccagct
gaggtatccctaattcgggatatccgcgatcgtgaattcaagattttctctgacgctggt
cgtgtcatgcgacccttgttcgtggttgagcaagatgatgatcctgagaagggtgtcgaa
aagggcacgctagtcttgactaaggacatggtccgaagacttgaaattgatcagaccctc
ccacccggaagcgacgagtactttgggtggcaaggcttggtcaatgctggtgtcatcgag
tatatggatgccgaagaagaagaaacttcgatgatttgcatgactcccgaggatctagag
agtttccgatgcactaaggcaggttatcctttcatgctccgaacaagcggctgaaaacga
agataaatacgacaactcatatgtacacccattgtgaaattcacccgagcatgcttcttg
gcatttgtgctagcattatccctttccccgac--------------
>Xylaria_venustula_HAST_88113002
gatcattaaagagtaccaacccatgtgaactacctttgttgcctcggcaatctgttttct
ctgaacggatagttaaaactttcaacaacggatctcttggttctggcatcgatgaagaac
gcagcgaaatgcgataagtaatgtgaattgcagaattcagtgaatcatcgaatctttgaa
cgcacattgcgcccattagtattctagtgggcatgcctgttcgagcgtcatttcaaccct
taagcctctgttgcttagtgttaggagcctacatagctccccaaagttagtggcggagtc
ggtcacactctagacgtagtaatatctcgcctaagaggagccgcccttgccgtaaaaccg
gtgacctacctccaaaccggccaatgcgtgagagggtaaccaaattggtgctgctttctg
gcagcagatttctggcgagcacggtctcgatggcagtggagtgtattagctacaatggaa
cctctgagctccagctcgagcgcatgagcgtctacttcaacgaggtagggtgccggcaac
aagtatgtccctcgcgccgtcctggtcgatttggagcccggtaccatggacgctgtccgt
gctggtccctttggccagctcttccggcccgacaacttcgtcttcggtcagtctggtgct
ggcaacaactgggcgaagggtcactacaccgagggtgctgagctcgtcgacaacgtcctc
gatgttgtccgtcgcgaggctgaaggctgtgactgcctccagggtttccagatcacccac
tcgctcggtggtggtaccggtgccggtatgggtactctgctgatctccaagatccgtgag
gagtttcccgaccgtatgatggccaccttctccgtcatgccctcccccaaggtttcggac
actgtcgtcgagccctacaatgccaccctctccgtccaccagctggtcgagaactccgac
gagaccttctgtatcgataacgaggctctgtacgatatctgcatgcgtaccctgaagcta
tccaacccttcatacggtgacttgaaccacctcgtctccgctgtcatgtctggtgtgacc
acttgcttgcgtttccctggtcagctcaactctgatctgcgcaagttggccgtcaacatg
gtgccattcccccgtctgcacttcttcatggtcggctttgctcctctcaccagccgtgga
gctcactctttccgtgctgtcacggttcctgagctaacccagcaaatgttcgaccctaag
aacatgatggctgccgctgacttccgcaacggtcgttaccttacgtgctctgccattttg
tagccgtggcaaggtctccatgaaagaggtcgaggaccagattggggcgaccagaaaaag
gccatgagctcaaccgcaggtgtctcacaggtgctgaatcgatacactttcgcatccacc
ctatcccatttgagaagaacaaatacccctgttggccgagacggtaaacttgccaaacca
cggcagcttcacaacacccactggggccttgtctgcccagccgagacccccgaaggccag
gcttgtggtctagtcaagaatttatcactcatgtgctccatcagcgtcggtacatcaaca
gaacccatcatagattatatgatcttgcgtaacatggaagttctggaagaatacgatcat
caccggtatcccaacgctaccaaagtctttttgaacggtgcatggattggcgttcatcaa
gatcccaaggccctcgtgaaggacgtgcaagagctgcgtcgaacaaatcagattccagct
gaagtatccctgattcgagatatccgcgatcgtgaattcaagattttctctgacgctggt
cgtgtcatgcgtcccttatttgtggttgagcaagatgatgatcctgacaagggtattgaa
aagggcacactagtcttgacgaaggacatggtccgaaggcttgaaattgatcagaccctc
ccacccggaagtgacgagtattttgggtggcaaggcctggtcaatgctggcgtcatcgag
tatatggacgctgaggaggaagaaacttcaatgatttgcatgactcccgaggatctagag
agttttcgatgcaccaaggcaggctatcctttcatgctcctaacaagcggctgaaaacga
agataaatacgacaactcatatgtatacccattgtgaaattcatccgagcatgcttcttg
gcatctgtgccagtattatccctttccccgatcataatcaagtaat
>Xylaria_japonica_GMB1079
gatcattagagagtaccaacccatgtgaactaccctcgttgcctcggcaatttgttaaat
atgaacctatagttaaaactttcaacaacggatcttttggttttggcatcgatgaagaac
gcagcgaaatgcgatacgtaatgtgaattgcagaatttagtgaatcattgaatctttgaa
cgcacattgcgcccattagtattttagtgggcatgcctgttcgagcgtcatttcaaccct
taagcccctgtcgcttagcgttgggagcctacgcagctcctcaaaatcagtggcggagtc
ggtcacactctagacgtagtattgcctcgcctgagatgagccacccctgccgtaaaaccg
gtgacct-----------------------------------------------------
--------------gcgagcacggtctcgatggcagtggcgtgtattagctataatggta
cctctgagctccagctggagcgcatgagcgtctacttcaacgaggtagggtgccggcaac
aagtatgtcccccgcgccgtcctcgtcgatctggagcccggtactatggatgctgtccgt
gctggacctttcggtcagctcttccgacccgacaacttcgtcttcggccagtctggtgct
ggcaacaactgggccaagggt---------------------------------------
------------------------------------------------------------
------------------------------------------------------------
------------------------------------------------------------
------------------------------------------------------------
------------------------------------------------------------
------------------------------------------------------------
------------------------------------------------------------
------------------------------------------------------------
------------------------------------------------------------
------------------------------------------------------------
------------------------------------------tggggtgaccagaagaag
gccatgagctctaccgctggtgtttcccaggtcctgaaccgatacacattcgcttctact
ttgtcccatttacgaagaacaaacaccccagtcggtcgcgatggcaaacttgctaaacca
cgacaacttcacaacacacactggggtcttgtctgcccagccgagacccccgaggggcag
gcttgtggcctcgtaaaaaacctgtcacttatgtgctctattagcgtcggtacatcgacc
gagcctatcatagattatatgattctacgtaatatggaagtattggaggaatatgatcat
cataggtatcccaatgcgactaaggtgttcctgaacggcgcatggatcggtgtccatcag
gatcctaaagcgctcgtgaaggatgtgcaagagcttcgccgaaccaatcaaataccggcc
gaagtctctcttatccgagatattcgtgaccgcgagttcaaaattttctccgacgccgga
cgtgttatgcgtccgctatacgtggttcatcaagaagacgaccatgaaaagggcatcgag
aagggctcactggtcttaaccaaagatatggtccgaagactcgagattgaccagacactc
ccacctggaagtgatgagtacttcggatggcaaggcttggtcaatgccggtgtcattgaa
tacatggatgccgaagaagaggagactgcaatgatttgcatgactccagaggacctagag
agtttccgatgcactaaattaggctatccctttttgccccgaacaagcgattgaaaacga
agataaatccgacaactcacatgtacactcattgtgaaatccaccctagtatgctgttgg
gcatctgcgctagcattatccctttccctgatcataaccag-----
>Xylaria_orbiculati_GMB1083
gatcattagagagtaccaacccatgtgaactaccctcgttgcctcggcaatctgttaaat
atgaacctatagttaaaactttcaacaacggatctcttggttctggcatcgatgaagaac
gcagcgaaatgcgatacgtaatgtgaattgcagaatttagtgaatcatcgaatctttgaa
cgcacattgcgcccattagtattctagtgggcatgcctgttcgagcgtcatttcaaccct
taagcccctgtcgcttagcgttgggagcctacgcagctcctcaaaatcagtggcggagtc
ggtcacactctagacgtag--ttgcctcgcctgagatgagccacccctgccgtaaaccag
gtgacct-----------------------------------------------------
------------------------------------------------------------
----------------------------------------------agggtgccggcaac
aagtatgtcccccgcgccgtcctcgtcgatctggagcccggtactatggatgctgtccgt
gctggacctttcggtcagctcttccgacccgacaacttcgtcttcggccagtctggtgct
ggcaacaactgggccaagggtcactacaccgagggcgccgagctcgtcgaccaagttctc
gatgtcgttcgtcgcgaggctgagggctgcgactgcctccagggtttccagatcacccac
tctctgggtggtggtaccggtgccggtatgggtactctgttgatctccaaaatccgtgag
gagttccccgaccgcatgatggccaccttctccgtcatgccctctcccaaggtttccgac
accgtcgtcgagccttacaacgctaccctctccgtccaccagctggtcgagaactccgac
gagaccttctgtattgataacgaagctttgtacgatatctgcatgcgtaccctgaagcta
tccaacccttcatacggtgacctaaaccacctcgtctccgcggtcatgtccggtgtcacc
acctgtctgcgtttccctggtcagcttaactctgatctacgcaagttggccgtgaacatg
gtgcccttccctcgtctacacttcttcatggtcggctttgctcctctgaccagccgtggt
gctcactctttccgtgccgtcacggttcccgagctgacccagcaaatgttcgaccccaag
aacatgatggctgccgctgacttccgtaatggtcgttacctaacatgctctgctatcttg
tagccgtggtaaggtctccatgaaggaggttgaggaccag--tggggtgaccagaagaag
gccatgagctctaccgctggtgtttcccaggtcctgaaccgatacacattcgcttctact
ttgtcccatttacgaagaacaaacaccccagtcggtcgcgatggcaagcttgctaaacca
cgacaacttcacaacacacactggggtcttgtctgcccagccgagacccctgaagggcag
gcttgcggtctcgtaaaaaacctttcacttatgtgctctattagcgtcggtacatcgaca
gagcctatcatagattatatgattctacgtaatatggaagtattggaggaatatgatcat
cataggtatcccaatgcgaccaaggtgttcctgaacggcgcatggatcggtgtccatcag
gatcctaaagcgctcgtgaaggatgtgcaagagcttcgccgaaccaatcaaataccggcc
gaagtctctcttatccgagatattcgtgaccgcgagttcaaaattttctccgacgccgga
cgtgttatgcgtccgctatacgtggttcatcaagaagacgaccatgaaaagggcatcgag
aagggctcattggtcttaaccaaagatatggtccgaagactcgagattgaccagacactc
ccacctggaagtgatgagtattttggatggcaaggcttggtcaatgccggtgtcattgaa
tacatggatgccgaagaagaggagactgcaatgatttgcatgactccagaggacctagag
agtttccgatgcactaaattaggctatccctttttgccccgaacaagcgattgaaaacga
agataaatccgacaactcacatgtacactcattgtgaaatccaccctagcatgctgttgg
gcatctgcgctagcattatccctttccctgatcataaccaggt---
>Xylaria_orbiculati_GMB1084
gatcattagagagtaccaacccatgtgaactaccctcgttgcctcggcaatctgttaaat
atgaacctatagttaaaactttcaacaacggatctcttggttctggcatcgatgaagaac
gcagcgaaatgcgatacgtaatgtgaattgcagaatttagtgaatcatcgaatctttgaa
cgcacattgcgcccattagtattctagtgggcatgcctgttcgagcgtcatttcaaccct
taagcccctgtcgcttagcgttgggagcctacgcagctcctcaaaatcagtggcggagtc
ggtcacactctagacgtag--ttgcctcgcctgagatgagccacccctgccgtaaaccag
gtgacct-----------------------------------------------------
------------------------------------------------------------
----------------------------------------------agggtgccggcaac
aagtatgtcccccgcgccgtcctcgtcgatctggagcccggtactatggatgctgtccgt
gctggacctttcggtcagctcttccgacccgacaacttcgtcttcggccagtctggtgct
ggcaacaactgggccaagggtcactacaccgagggcgccgagctcgtcgaccaagttctc
gatgtcgttcgtcgcgaggctgagggctgcgactgcctccagggtttccagatcacccac
tctctgggtggtggtaccggtgccggtatgggtactctgttgatctccaaaatccgtgag
gagttccccgaccgcatgatggccaccttctccgtcatgccctctcccaaggtttccgac
accgtcgtcgagccttacaacgctaccctctccgtccaccagctggtcgagaactccgac
gagaccttctgtattgataacgaagctttgtacgatatctgcatgcgtaccctgaagcta
tccaacccttcatacggtgacctaaaccacctcgtctccgcggtcatgtccggtgtcacc
acctgtctgcgtttccctggtcagcttaactctgatctacgcaagttggccgtgaacatg
gtgcccttccctcgtctacacttcttcatggtcggctttgctcctctgaccagccgtggt
gctcactctttccgtgccgtcacggttcccgagctgacccagcaaatgttcgaccccaag
aacatgatggctgccgctgacttccgtaatggtcgttacctaacatgctctgctatcttg
tagccgtggtaaggtctccatgaaggaggttgaggaccag--tggggtgaccagaagaag
gccatgagctctaccgctggtgtttcccaggtcctgaaccgatacacattcgcttctact
ttgtcccatttacgaagaacaaacaccccagtcggtcgcgatggcaagcttgctaaacca
cgacaacttcacaacacacactggggtcttgtctgcccagccgagacccctgaagggcag
gcttgcggtctcgtaaaaaacctttcacttatgtgctctattagcgtcggtacatcgaca
gagcctatcatagattatatgattctacgtaatatggaagtattggaggaatatgatcat
cataggtatcccaatgcgaccaaggtgttcctgaacggcgcatggatcggtgtccatcag
gatcctaaagcgctcgtgaaggatgtgcaagagcttcgccgaaccaatcaaataccggcc
gaagtctctcttatccgagatattcgtgaccgcgagttcaaaattttctccgacgccgga
cgtgttatgcgtccgctatacgtggttcatcaagaagacgaccatgaaaagggcatcgag
aagggctcattggtcttaaccaaagatatggtccgaagactcgagattgaccagacactc
ccacctggaagtgatgagtattttggatggcaaggcttggtcaatgccggtgtcattgaa
tacatggatgccgaagaagaggagactgcaatgatttgcatgactccagaggacctagag
agtttccgatgcactaaattaggctatccctttttgccccgaacaagcgattgaaaacga
agataaatccgacaactcacatgtacactcattgtgaaatccaccctagcatgctgttgg
gcatctgcgctagcattatccctttccctgatcataaccaggt---
>Xylaria_japonica_GMB1080
gatcattagagagtaccaacccatgtgaactaccttcgttgccttggcaatttgttaaat
atgaacctatagttaaaactttcaacaacggattttttggttttggcatcgatgaagaac
gcagcgaaatgcgatacgtaatgtgaattgcagaatttagtgaatcatcgaatctttgaa
cgcacattgcgcccattagtattttagtgggcatgcctgttcgagcgtcatttcaaccct
taagcccctgtcgcttagcgttgggagcctacgcagctcctcaaaatcagtggcggagtc
ggtcacactctagacgtagtattgcctcgcctgagatgagccacccctgccgtaaaacag
gtgacct-----------------------------------------------------
------------------------------------tggcgtgtattagctataatggta
cctctgagctccagctggagcgcatgagcgtctacttcaacgaggtagggtgccggcaac
aagtatgtcccccgcgccgtcctcgtcgatctggagcccggtactatggatgctgtccgt
gctggacctttcggtcagctcttccgacccgacaacttcgtcttcggccagtctggtgct
ggcaacaactgggccaagggtcactacaccgagggcgccgagctcgtcgaccaagttctc
gatgtcgttcgtcgcgaggctgagggctgcgactgcctccagggtttccagatcactcac
tctctgggtggtggtaccggtgccggtatgggtactctgttgatctccaaaatccgtgag
gagttccccgaccgcatgatggccaccttctccgtcatgccctctcccaaggtttccgac
accgtcgtcgagccttacaacgctaccctctccgtccaccagctggtcgagaactccgac
gagaccttctgtattgataacgaagctctgtacgatatctgcatgcgtactctgaagcta
tccaacccttcatacggtgacctgaaccacctcgtctccgcggtcatgtccggtgtcacc
acctgtctgcgtttccctggtcagcttaactctgatctgcgcaagttggccgtgaacatg
gtgcccttccctcgtctacacttcttcatggtcggctttgctcctctgaccagccgtggt
gcccactctttccgtgccgtcacggttcccgagctgacccagcaaatgttcgaccccaag
aacatgatggctgccgctgacttccgtaacggtcgttacctgacatgctccgctatcttg
t-----------------------------------------------------------
------------------------------------------------------------
------------------------------------------------------------
------------------------------------------------------------
------------------------------------------------------------
------------------------------------------------------------
------------------------------------------------------------
------------------------------------------------------------
------------------------------------------------------------
------------------------------------------------------------
------------------------------------------------------------
------------------------------------------------------------
------------------------------------------------------------
------------------------------------------------------------
------------------------------------------------------------
----------------------------------------------
>Xylaria_cranioides_HAST_226
gatcattacagagtaccaacccatgtgaactac-tctgttgcctcggcaatctgtttgat
ctgatatataagttaaaactttcaacaacggatctcttggttctggcatcgatgaagaac
gcagcgaaatgcgataagtaatgtgaattgcagaattcagtgaatcatcgaatctttgaa
cgcacattgcgcccattagtattctagtgggcatgcctgttcgagcgtcatttcaaccct
taagcctctgttgcttagtgttgggggcctacatagctcctgaaagtcagtggcggagtc
ggtcaagctctagacgtagtag-atctcgcctaggatgagccgttcttgccgttaaaccg
gtgacctacctccaaaccggccaatgcgtaagagggtaatcaaatcggtgctgctttctg
gcaacaaatttctggcgagcatggtctcgatggcagtggcgtgtattagctacaacggaa
cttctgagctccagctcgagcgcatgagcgtttacttcaatgaggtagggtgccggtaac
aagtatgtccctcgcgccgttctggtcgatttggagcccggtaccatggacgctgtccgt
gctggccccttcggtcagctcttccgacccgacaacttcgtcttcggccagtccggtgct
ggcaacaactgggccaagggtcattacactgagggtgctgagcttgtcgacaccgttctc
gacgttgttcgtcgcgaggctgagggctgcgattgccttcagggtttccaaatcactcat
tcgctcggtggtggtaccggtgctggtatgggtactctgctgatctccaaaattcgcgag
gagttccctgaccgcatgatggctaccttctccgtcatgccctctcctaaggtttccgac
actgtcgtcgagccttacaatgccaccctctccgtccaccagttggtcgagaactccgat
gagaccttttgtattgacaacgaggctctgtacgatatctgcatgcgcaccctgaagcta
tccaacccttcatacggtgacttgaaccatctggtctccgctgtcatgtctggcgtaacc
acctgcctgcgtttccccggtcagcttaactctgatctgcgcaagttggccgtgaacatg
gtgcccttccctcgtctgcacttcttcatggtcggctttgctcctctcaccagccgtggg
gctcactctttccgcgccgtcaccgttcccgagttgactcagcaaatgtttgaccccaag
aacatgatggccgccgctgacttccgtaacggtcgttaccttacatgctctgctattttg
tagccggggcaaggtctctatgaaggaagttgaggaccagattggggtgatcagaaaaag
gccatgagctctaccgccggtgtttcgcaggtactaaaccgatacacgttcgcatctact
ctatcacatttacgaagaacgaacactcctgttggtcgagatggcaagcttgccaagcca
cggcagcttcacaacactcactggggtcttgtctgcccggccgagacccccgaaggccag
gcttgtggtctggtcaaaaacctatcgctcatgtgctctatcagcgtcggtacatcaaca
gaacctattatagattatatgatcttgcgcaatatggaagtgctagaagagtatgatcat
cataggtatcctaacgccactaaggtatttcttaatggcgcatggattggtgttcaccaa
gacccgaaggctctcgtgaaagatgtgcaagaattacgccgaacgaatcagatcccagct
gaagtatccttgattcgagatattcgtgaccgtgaattcaaaattttctccgacgccggc
cgtgtcatgcgacccttgttcgtggtcgagcaagaggatgatgctgacaagggtatcgag
aagggcacgctggtcttaaccaaaaacatggtccggagacttgaaattgaccagaacctc
ccacctggaagtgacgagtacttcggatggcaaggcctggtcaatgctggtgtcatcgaa
tatatggatgccgaggaagaggagactgcaatgatttgcatgactcccgaagacctagaa
agtttccgatgcaccaagttaggttatcctttttcgcccccaacaagcggctaaagacaa
agattaatccaacaacccacatgtatactcattgtgaaattcacccgagcatgcttcttg
gcatttgtgcaagcatcatcccgttccccgatcacaaccaggtaag
>Xylaria_karsticola_MFLU:23-0049
gatcattaaagagaaccaacccatgtgaactaccgttgttgcctcggcaatctgtttgat
ctgaagaatta-ttaaaactttcaacaacggatctcttggttctggcatcgatgaagaac
gcagcgaaatgcgataagtaatgtgaattgcagaattcagtgaatcatcgaatctttgaa
cgcacattgcgcccattagtattctagtgggcatgcctgttcgagcgtcatttcaaccct
taagcctctgttgcttagcgttgggggcctacatagctccctaaattgagtggcggagtc
ggtcacgctctagatgtagtaa-atctcgcctaagctgccccattcctgcagtaaaaccg
gcgacctacctccaaaccggccaatgcgta--agggtaaccaaattggtgctgctttctg
gcaacaaatttctggcgagcacggtctcgatggcagtggcgtgtatcagttacaatggaa
cctctgagctccagctggagcgtatgagcgtttacttcaacgaggtagggtgccggtaac
aagtatgtccctcgcgccgtcctcgtcgatctggagcccggtaccatggatgctgtccgt
gctggccccttcggtcagctcttccgacccgacaacttcgtcttcggtcagtctggtgct
ggcaacaactgggccaggggtcact-----------------------------------
------------------------------------------------------------
------------------------------------------------------------
------------------------------------------------------------
------------------------------------------------------------
------------------------------------------------------------
------------------------------------------------------------
------------------------------------------------------------
------------------------------------------------------------
------------------------------------------------------------
------------------------------------------------------------
------------------------------------------tggggtgaccagaaaaag
gccatgagctccaccgccggtgtttcccaggtgttgaaccgatacacgttcgcatctacc
ttatcacatttacgaagaacgaatactcctgttggtagagatggtaagctcgccaaacca
cggcagcttcacaacactcactggggtctcgtctgcccggctgagactcccgaaggacag
gcttgtggcctagttaaaaacctatctctcatgtgctccatcagcgtcggtacatcgaca
gaacctattatagattatatgattctgcgcaacatggaagttttagaagagtacgatcat
cacaggtatcctaacgccaccaaggtgtttctaaacggtgcatggattggcgtccaccag
gatcctaaggctctcgtgaaggacgtgcaagaattgcgccgaacgaatcagattccagct
gaagtatctctgattcgagatattcgcgaccgtgaattcaaaatcttctcagatgccggc
cgtgtcatgcggcccttgtacgtggttcagcaagaggatgatcctgagaagggtatcgag
aagggcactttggtcttaaccaaagacatggtccgaagacttgagattgaccagaccctc
ccacctggaagtgacgagtacttcggatggcaaggcctggtcaatgctggtgtcatcgaa
tatatggatgctgaggaagaggagactgcaatgatttgcatgactcctgaggacctagaa
agttaccgatgcaccaagttaggtcaccctttttcgccccgaataagcggctgaagacga
agataaatccgacaacccacatgtacacccattgtgaaattcacccgagcatgcttcttg
gcatttgtgccagtatcatccccttccccgatcataaccaggtaag
>Xylaria_tuberoides_HAST_475
gatcattatagagtaccaccctttgtgaaataccttagttgcttcggtaatctgtttgat
ctggggaaatggttaaaactttcaacaacggatctcttggttctggcatcgatgaagaac
gcagcgaaatgcgataggtaatgtgaattgcagaactcagtgaatcatcgaatttttgaa
cgcacattgcgcccaccagtattctggtgggcatgcctgttcgagcgtcatttcaaccct
tatgcctctgttgcatagcgttgggggatta--taacccctaaaaatgagtggcggagtt
gtttattctctggatgtagtaatatctcaccgaggataaaccactctagccaagaaatcg
gtgacccacctccaaaccggccaatgcgtaagagggcaaccaaatcggtgccgctttctg
gcaacaaatttctggcgagcacggtctcgatggcgctggcgtgtatcagttacaacggaa
cgtccgagctccagctcgagcgcatgagcgtttacttcaatgaggtagggtgccggtaac
aagtacgttcctcgcgccgtcctcgtcgatttggagcccggcaccatggatgctgtccgt
gccggtcccttcggtcagctcttccgacccgacaacttcgtcttcggccagtctggtgct
ggcaacaactgggccaagggtcactacaccgagggtgctgagcttgtcgacaacgttctc
gatgttgttcgtcgcgaggctgagggctgcgactgccttcagggtttccagatcacccac
tcgctcggtggtggtactggtgctggcatgggtactctgctgatctctaagatccgtgag
gagttccccgaccgcatgatggccaccttctccgtcatgccctctcccaaggtttcggac
accgtcgtcgagccttataatgccaccctttccgtccaccagttggtcgagaactccgat
gagactttctgcattgataacgaggccctgtacgatatctgcatgcgtaccctgaagcta
tccaacccctcatacggtgatttgaaccaccttgtctccgccgtcatgtctggtgtgact
acctgcctgcgtttcccaggtcagcttaactctgatctgcgcaagttggctgtcaacatg
gtgcccttccctcgtctgcacttcttcatggtcggcttttctcctctcaccagccgtggt
gcttactctttccgtgccgtctcggttcccgagctgacccagcaaatgtttgaccccaag
aacatgatggccgctgctgacttccgcaacggtcgttacctcacatgctctgctatcttg
tagccgtggcaaggtctccatgaaggaggttgaggaccagattggggtgaccagaaaaag
gccatgagctccactgccggtgtttcacaggtgctgaatcgatacacgttcgcatctacc
ctatcacatttgcgaagaacgaatactccagttggtcgagatggtaagcttgccaaacca
cggcagcttcacaacacccactggggccttgtctgcccagccgagacccccgaaggtcag
gcttgtggtctagtcaaaaacctatccctcatgtgctctatcagtgttggtacatcgacg
gaacctattattgactatatgattctgcgcaatatggaggttttggaagagtatgatcat
cataggtatcctaacgcgactaaggtgtttctaaacggtgcatggatcggcgttcaccag
gatcctaaagctctcgtaaaggatgtgcaagaattgcgccgaacgaatcagattccagct
gaggtatctctgattcgagacattcgtgaccgcgaattcaaaatattctctgacgctggt
cgtgtcatgcggcccttgtatgtggtccagcaagaggatgatcctgagaagggcatcgag
aagggcacgctggtgttaaccaaggacatggtccggagacttgagattgaccagaccctc
ccgcctggaagtgatgagtactttggatggcaaggtcttgtcaatgctggtgtcatcgaa
tatatggatgctgaagaagaggagactgcaatgatttgcatgacccccgaggacctagaa
agtttccgatgcaccaaactaggttatcctttttcgcccctaacaagcggctaaagacca
agataaatccgaccacccacatgtacactcattgtgaaatccacccgagcatgcttcttg
gcatttgtgccagtatcattcccttccccgatcataaccaggtaag
>Xylaria_microceras_HAST_414
gatcactaacgagtaccaacccatgtgaactacc--cgttgcctcggcaatctgtgtgat
ctgatataatagttaaaactttcaacaacggatctcttggttctggcatcgatgaagaac
gcagcgaaatgcgataagtaatgtgaattgcagaattcagtgaatcatcgaatctttgaa
cgcacattgcgcccattagtattctagtgggcatgcctgttcgagcgtcatttcaaccct
taagcccctgttgcttagcgttgggag-ctacgtagttccttaaagtgagtggcggagtt
agtgtatctctagatgtagtaatatctcgcctaggatgcactgcccctgccgtaaaaccg
gtgacctacctccagaccggccaatgcgtgagagggtaaccaaattggtgctgctttctg
gcagcagatttcaggcgagcatggtctcgatggcagcggtgtgtattagttataacggaa
cctccgagctccagctcgagcgcatgagcgtttacttcaacgaggtagggtgccggcaac
aaatatgtccctcgcgccgtcctcgtcgatttggagcccggtaccatggatgccgtccgt
gctggtccttttggtcagctcttccgacccgacaacttcgtcttcggccagtccggtgct
ggcaacaactgggccaagggtcactacactgagggtgctgagcttgttgacaacgttctt
gacgttgtccgtcgcgaggctgagggttgtgactgcctccagggcttccagatcactcac
tcgctcggtggtggtaccggtgccggtatgggtacgctattgatctccaagatccgtgag
gaattccccgaccgcatgatggccactttctccgttatgccctctcccaaggtctcggac
accgtcgtcgagccttacaatgccaccctctccgttcaccagttggttgagaactccgac
gagaccttctgtatcgataacgaggctctgtacgatatctgcatgcgtaccttgaagctc
tccaacccttcatacggtgacttgaaccaccttgtctctgccgttatgtctggcgtgacc
acttgcctgcgattccccggccagcttaactctgacctgcgcaaattggccgtcaacatg
gtgcccttccctcgtctgcacttcttcatggttggctttgctcctctcaccagccgtggt
gctcactctttccgtgccgtcacggttcccgagctgacgcagcaaatgttcgaccccaag
aacatgatggctgccgctgacttccgtaacggtcgttacctgacatgctctgctattttg
tagccgtggcaaggtttccatgaaggaggttgaggaccagattggggcgatcagaagaag
gctatgagctctaccgctggtgtgtcgcaggtgctgaaccgatatacgtttgcatctacc
ctatcacatttgcgaaggacgaacacccctgttggccgagatggcaagctcgccaaacca
cgacaacttcacaacacccactggggtcttgtctgcccagctgagacccccgaaggtcag
gcttgtggattagtgaaaaacttatcactcatgtgctctatcagtgtcggtacatcgaca
gaaccaattatagattacatggttttgcgaaatatggaagttctggaagagtacgatcaa
cagaggtatcccaatgccacaaaggtgtttctcaatggtgcatggattggcgtccaccag
gatcctaaggctcttgtaagggatgtgcaggacttgcgtagaacaaatcaaataccggct
gaagtgtctctgattcgagacatccgagaccgcgagttcaagatcttttccgacgccggc
cgtgtgatgcggcctttgtatgtggttcaccaagaggatgatcccgacaagggcatcgag
aagggtactctggtcttgaccaaagacatggtacggagacttgagattgaccaaactctg
ccacccggaagcgatgagtactttggatggcaaggcttggtcaatgctggtgtcatcgaa
tatatggatgctgaggaagaggagactgcaatgatttgtatgacccccgaagacctagaa
agctaccgttgctccaagctaggatatcctttgatgcccccaacaagcggctcaagacga
agataaacccgacaactcacatgtatacccactgcgaaattcaccccagcatgcttcttg
gtatctgcgccagtatcattcccttccccgatcataatcaggtaag
>Xylaria_muscula_HAST_520
gatcattaacgagtaccaacccatgtgaactacc--cgttgcctcggcaatctgtgtgat
ctgatacaatagttaaaactttcaacaacggatctcttggttctggcatcgatgaagaac
gcagcgaaatgcgataagtaatgtgaattgcagaattcagtgaatcatcgaatctttgaa
cgcacattgcgcccactagtattctagtgggcatgcctgttcgagcgtcattttaaccct
taagcctttgttgcttagcgttgggag-ctacgtagttcctcaaagtgattggcagagtc
agtggatctctaggcgtagtaatatctcgcctaaaattcgctgtccttgccgtaaaaccg
gtgacctacctccagaccggccaatgcgtgagagggtaaccaaattggtgctgctttctg
gcagcagatttcaggcgaacatggtctcgatggcagcggtgtgtattagttataacggaa
cctccgagctccagctcgagcgcatgagcgtttacttcaacgaggtagggtgccggcaac
aaatatgtccctcgcgccgtcctcgtcgatttggagcccggtaccatggatgctgtccgt
gctggccctttcggtcagctcttccgacccgacaacttcgtcttcggccagtccggtgct
ggcaacaactgggccaagggtcactacactgagggtgctgagctcgttgacaacgttctt
gacgttgtccgtcgcgaggctgagggttgtgactgcctccagggcttccagatcactcac
tcgctcggtggtggtaccggtgccggtatgggtacgctgctgatctccaagatccgtgag
gaattccccgaccgcatgatggccactttctccgttatgccctctcccaaggtctcggac
accgtcgtcgagccttacaatgccaccctctccgttcaccagttggttgagaactccgac
gagaccttctgtattgataacgaggctctgtacgatatctgcatgcgtaccctgaagctc
tccaacccttcatacggtgacttgaaccacctcgtctccgccgttatgtctggcgtgacc
acttgcctgcgattccccggtcagcttaactctgatctgcgcaaattggccgtcaacatg
gtgcctttccctcgtctgcacttcttcatggttggctttgctcctctcaccagccgtggt
gctcactctttccgtgccgtcacggttcccgagctgacgcagcaaatgttcgaccccaag
aacatgatggctgccgctgacttccgtaacggtcgttacctgacatgctctgctattttg
tagccgtggcaaggtttccatgaaggaggtcgaggaccagattggggcgatcagaagaag
gccatgagctctaccgctggtgtgtcgcaggtgctgaaccgatatacgtttgcatctacc
ctatcacatttgcgaaggacgaacacccctgttggccgagatggcaagctcgccaaacca
cgacaacttcacaacacccactggggtcttgtctgcccagctgagacccctgaaggtcag
gcttgtggattagtgaaaaacctatcactcatgtgctccatcagtgtcggtacatcgaca
gaaccaattatagattacatggttttgcgaaatatggaagttctggaagagtacgatcaa
cagaggtatcccaatgccacaaaggtgtttctcaatggtgcatggattggcgtccaccag
gatcctaaggctcttgtaagggacgtgcaggacttgcgtagaacaaatcaaataccggct
gaagtgtctctgattcgagacatccgagaccgcgagttcaagatcttttccgacgccggc
cgtgtgatgcggcccttgtatgtggttcaccaagaggatgatcccgacaagggcatcgag
aagggtactctggtcttgaccaaagacatggtacggagacttgagattgaccaaactctg
ccacctggaagcgatgagtactttggatggcaaggcttggtcaatgctggtgtcatcgaa
tatatggatgctgaggaagaggagactgcaatgatttgtatgacccccgaagacctagaa
agctaccgttgctccaagctaggatatcctttgatgcccccaacaaacgactcaagacga
agataaacccgacaacccacatgtatacccactgcgaaattcaccccagcatgcttcttg
gtatctgcgccagtattattcccttccccgatcataatcaggtaag
>Xylaria_diaoluoshanensis_HAFFR115
gatcattaaagagtaccaacccatgtgaactacctctgttgcctcggccatctgttatat
ctgaacttatagttaaaactttcaacaacggatctcttggttctggcatcgatgaagaac
gcagcgaaatgcgataagtaatgtgaattgcagaattcagtgaatcatcgaatctttgaa
cgcacattgcgcccattagtattctagtgggcatgcctgttcgagcgtcatttcaaccct
taagcccctgttgcttagcgttgggagcctacgtagctcctcaaaattagtggcggagtc
ggtcaagctctagacgtagtaacatctcgcctaggatggaccgtccctgccgtaaaaccg
gtgacctacctccagaccggccaatgcgtatgagggtaaccaaattggtgctgctttctg
gcaacaaatttccggcgagcatggtctcgacggcagtggcgtgtaccagttacaatggta
cctctgagctccagctcgagcgcatgagcgtttacttcaacgaggtagggtgccggcaac
aagtatgtccctcgcgctgtcctcgtcgatttggagcccggtaccatggatgctgtccgt
gccggtcccttcggtcagctattccgtcccgataacttcgtcttcggccagtccggtgcc
ggcaacaactgggccaagggtcactacaccgagggtgctgaactggtggaccaagtcttg
gatgtcgtccgtcgtgaggctgagggttgcgactgcctccagggtttccagatcactcac
tctctcggtggtggaaccggtgccggtatgggtacgttgttaatctccaagatccgtgag
gagttccccgaccgcatgatggccaccttctccgtcatgccctctcccaaggtttcggat
accgttgtcgagccctacaacgctaccctctccgtccaccagctggtcgagaactcggac
gagaccttctgtatcgacaacgaggccctgtacgatatctgcatgcgtaccctgaagcta
tccaacccttcgtacggtgacctgaaccacctggtctccgccgtcatgtccggcgtcacc
acctgcctgcgtttccccggccagcttaactccgacctgcgcaagttggctgtcaacatg
gtgcccttcccccgtctgcacttcttcatggtgggctttgctcccctcaccagccgtggt
gctcactctttccgtgccgtcacggtccccgagttgacccagcaaatgttcgaccccaag
aacatgatggctgccgctgacttccgcaacggtcgttacctcacttgctctgctatcttg
tagccgtggcaaggtttccatgaaggaggtcgaggaccagat------------------
------------------------------------------------------------
------------------------------------------------------------
------------------------------------------------------------
------------------------------------------------------------
------------------------------------------------------------
------------------------------------------------------------
------------------------------------------------------------
------------------------------------------------------------
------------------------------------------------------------
------------------------------------------------------------
------------------------------------------------------------
------------------------------------------------------------
------------------------------------------------------------
------------------------------------------------------------
----------------------------------------------
>Xylaria_diaoluoshanensis_HAFFR117
gatcattaaagagtaccaacccatgtgaactacctctgttgcctcggccatctgttatat
ctgaacttatagttaaaactttcaacaacggatctcttggttctggcatcgatgaagaac
gcagcgaaatgcgataagtaatgtgaattgcagaattcagtgaatcatcgaatctttgaa
cgcacattgcgcccattagtattctagtgggcatgcctgttcgagcgtcatttcaaccct
taagcccctgttgcttagcgttgggagcctacgtagctcctcaaaattagtggcggagtc
ggtcaagctctagacgtagtaacatctcgcctaggatggaccgtccctgccgtaaaaccg
gtgacctacctccagaccggccaatgcgtatgagggtaaccaaattggtgctgctttctg
gcaacaaatttccggcgagcatggtctcgacggcagtggcgtgtaccagttacaatggta
cctctgagctccagctcgagcgcatgagcgtttacttcaacgaggtagggtgccggcaac
aagtatgtccctcgcgctgtcctcgtcgatttggagcccggtaccatggatgctgtccgt
gccggtcccttcggtcagctattccgtcccgataacttcgtcttcggccagtccggtgcc
ggcaacaactgggccaagggtcactacaccgagggtgctgaactggtggaccaagtcttg
gatgtcgtccgtcgtgaggctgagggttgcgactgcctccagggtttccagatcactcac
tctctcggtggtggaaccggtgccggtatgggtacgttgttgatctccaagatccgtgag
gagttccccgaccgcatgatggccaccttctccgtcatgccctctcccaaggtttcggat
accgtcgtcgagccctacaacgctaccctctccgtccaccagctggtcgagaactcggac
gagaccttctgtatcgacaacgaggccctgtacgatatctgcatgcgtaccctgaagcta
tccaacccttcgtacggtgacctgaaccacctggtctccgccgtcatgtccggcgtcacc
acctgcctgcgtttccccggccagcttaactccgacctgcgcaagttggctgtcaacatg
gtgcccttcccccgtctgcacttcttcatggtgggctttgctcccctcaccagccgtggt
gctcactctttccgtgccgtcacggtccccgagttgacccagcaaatgttcgaccccaag
aacatgatggctgccgctgacttccgcaacggtcgttacctcacttgctctgctatcttg
tagccgtggcaaggtttccatgaaggaggtcgaggaccagattggggagaccagaagaag
gcgatgagttccacggccggcgtttcgcaggtgttgaatcgatacactttcgcgtcgact
ctgtcgcatttgcgaagaacaaacaccccggtcggtcgagacggcaagcttgccaaacca
aggcagcttcacaacactcactggggtcttgtctgtcctgccgagacccccgagggccag
gcctgcggcttagtcaagaacctgtctctcatgtgctccataagcgtcggtacatccacg
gaacccattatagattatatgattctgcggaatatggaagtcttggaagagtacgatcat
catcgatatcccaacgccacaaaggtgttcctgaatggagcatggataggtgttcatcag
gatcccaaggctctcgtgagggatgtgcaagagctgcgccgaacgaatcagattccagcc
gaggtatcgctgatcagagacatacgtgaccgcgagttcaagattttctccgacgcaggc
cgtgtcatgcgacctctgtacgtggtccaccaggaggatgatcccgataagggggttgag
aagggcacgctggttttaaccaaagacatggtccggaggctcgagatagaccagaccctt
ccagctgggagcgatgaatacttcggttggcaaggcctggtaaatgccggtgtcattgaa
tatatggatgccgaggaagaggagacggccatgatatgcatgactccagaggacctcgag
agcttccggtgctccaagcttggtcatcccttttcgcaccgaacaagcggctgaagacaa
ggatcaacccaaccactcacatgtacacgcattgcgaaatccaccccagcatgcttctgg
gcatttgcgccagcatcattcccttccccgatcataaccaggtaag
>Xylaria_hedyosmicola_FCATAS856
gatcattaaagagtaccaacccatgtgaactacctctgttgcctcggcaatctgttttat
ctgaactaatagttaaaactttcaacaacggatctcttggttctggcatcgatgaagaac
gcagcgaaatgcgataagtaatgtgaattgcagaattcagtgaatcatcgaatctttgaa
cgcacattgcgcccattagtattctagtgggcatgcctgttcgagcgtcatttcaaccct
taagcccctgttgcttagtgttgggagcctacgtagctcctcaaagttagtggcggagtc
ggtcaagctctagacgtagtaatatctcgcctaag-tgcgccgttcctgccgtaaaaccg
gtgacctaccttcagaccggccaatgcgtatgagggtaaccaaattggtgctgctttctg
gcagcaaatctcgggcgagcacggtctcgatggcagtggcgtgtatcagctacaacggta
cctctgagctccagctcgagcgtatgagcgtttactttaacgaggtagggtgctggtaac
aagtatgtccctcgcgctgtcctcgtcgatttggagcccggaaccatggatgctgtccgt
gccggtcccttcggtcaactcttccgtcccgacaacttcgtcttcggtcagtccggtgcc
ggcaacaactgggccaagggtcactacactgaaggtgctgagctcgtcgaccaggttctc
gatgtcgtccgtcgtgaggccgagggctgtgactgcctccagggtttccagatcacccac
tcgctcggtggtggtaccggtgccggtatgggtactttgctcatctccaagatccgtgag
gagttccctgaccgcatgatggccaccttctccgtcatgccctctcccaaggtttctgat
actgtcgttgagccttataacgctaccctttccgtccaccagctggtcgagaactctgac
gagaccttctgtatcgataacgaggctctgtacgatatctgcatgcgtactctgaagctg
tccaacccttcatacggtgacctgaaccacctcgtctccgccgtcatgtctggcgtgacc
acttgtctgcgtttccccggtcagcttaactctgatctgcgcaaattggccgtcaacatg
gtgcccttcccccgtctgcatttcttcatggtgggcttcgctcctctcaccagccgtggt
gctcactctttccgtgccgtcacggttcccgagttgacccagcaaatgttcgaccccaag
aacatgatggccgctgctgacttccgtaacggtcgttacctcacatgctctgctattttg
tagccgtggcaaggtttccatgaaggaggtcgaggaccagattggggagaccagaagaag
gcgatgagttctactgcgggtgtctcgcaagtgctgaatcgatacacgttcgcatcgact
ctatcgcacttgcgaagaacaaacacccccgttggtcgagatggtaagcttgccaaacca
cggcagcttcacaacactcactggggcctcgtctgtcctgccgagactcctgagggccaa
gcctgcggtctggtgaagaatctgtctctcatgtgctccataagtgtcggtacatccaca
gaaccaattatcgactatatgattctgcggaatatggaagttctagaagagtatgatcat
cacaggtatcccaacgctacaaaggtgttcctgaatggtgcttggataggtgtccaccag
gatcctaaggctctcgttaaagatgtgcaggagcttcggcgaacgaaccaaattccagct
gaggtctctctaattcgagatatccgtgatcgcgagttcaagatcttctctgacgcgggc
cgtgttatgcgacctctctatgttgttcatcaggaggatgatcatgaaaaaggtgttgag
aaaggcactctggtcttaaccaaggacatggtccggaaactagagatcgaccaaaccctt
cctcctgggagcgatgaatacttcggttggcaaggtctcgtcaatgcgggtgtcattgaa
tacatggatgctgaggaagaggagactgcaatgatatgtatgactcctgaagacctggaa
agcttccggtgttccaagttgggctatcccttttcgccccgaacaagcgactgaagacaa
gaatcaacccaacaactcacatgtacactcattgcgaaattcaccctagcatgcttctgg
gcatttgcgccagtatcattcccttccccgaccacaaccaggtaag
>Xylaria_hedyosmicola__FCATAS857
gatcattaaagagtaccaacccatgtgaactacctctgttgcctcggcaatctgttttat
ctgaactaatagttaaaactttcaacaacggatctcttggttctggcatcgatgaagaac
gcagcgaaatgcgataagtaatgtgaattgcagaattcagtgaatcatcgaatctttgaa
cgcacattgcgcccattagtattctagtgggcatgcctgttcgagcgtcatttcaaccct
taagcccctgttgcttagtgttgggagcctacgtagctcctcaaagttagtggcggagtc
ggtcaagctctagacgtagtaatatctcgcctaag-tgcgccgttcctgccgtaaaaccg
gtgacctaccttcagaccggccaatgcgtatgagggtaaccaaattggtgctgctttctg
gcagcaaatttcgggcgagcacggtctcgatggcagtggcgtgtatcagctacaacggta
cctctgagctccagctcgagcgtatgagcgtttactttaacgaggtagggtgctggtaac
aagtatgtccctcgcgctgtcctcgtcgatttggagcccggtaccatggatgctgtccgt
gccggtcccttcggtcaactcttccgtcccgacaacttcgtcttcggtcagtccggtgcc
ggcaacaactgggccaagggtcactacactgaaggtgctgagctcgtcgaccaggttctc
gatgtcgtccgtcgtgaggccgagggctgtgactgcctccagggtttccagatcacccac
tcgctcggtggtggtaccggtgccggtatgggtactttgctcatctccaagatccgtgag
gagttccctgaccgcatgatggccaccttctccgtcatgccctctcccaaggtttctgat
actgtcgttgagccttataacgctaccctttccgtccaccagctggtcgagaactctgac
gagaccttctgtatcgataacgaggctctgtacgatatctgcatgcgtactctgaagctg
tccaacccttcatacggtgacctgaaccacctcgtctccgccgtcatgtctggcgtgacc
acttgtctgcgtttccccggtcagcttaactctgatctgcgcaaattggccgtcaacatg
gtgcccttcccccgtctgcatttcttcatggtgggcttcgctcctctcaccagccgtggt
gctcactctttccgtgccgtcacggttcccgagttgacccagcaaatgttcgaccccaag
aacatgatggccgctgctgacttccgtaacggtcgttacctcacatgctctgctattttg
tagccgtggcaaggtttccatgaaggaggtcgaggaccagattggggagaccagaagaag
gcgatgagttctactgcgggtgtctcgcaagtgctgaatcgatacacgttcgcatcgact
ctatcgcacttgcgaagaacaaacacccccgttggtcgagatggtaagcttgccaaacca
cggcagcttcacaacactcactggggcctcgtctgtcctgccgagactcctgagggccaa
gcctgcggtctggtgaagaatctgtctctcatgtgctccataagtgtcggtacatccaca
gaaccaattatcgactatatgattctgcggaatatggaagttctagaagagtatgatcat
cacaggtatcccaacgctacaaaggtgttcctgaatggtgcttggataggtgtccaccag
gatcctaaggctctcgttaaagatgtgcaggagcttcggcgaacgaaccaaattccagct
gaggtctctctaattcgagatatccgtgatcgcgagttcaagatcttctctgacgcgggc
cgtgttatgcgacctctctatgttgttcatcaggaggatgatcatgaaaaaggtgttgag
aaaggcactctggtcttaaccaaggacatggtccggaaactagagatcgaccaaaccctt
cctcctgggagcgatgaatacttcggttggcaaggtctcgtcaatgcgggtgtcattgaa
tacatggatgctgaggaagaggagactgcaatgatatgtatgactcctgaagacctggaa
agcttccggtgttccaagttgggctatcccttttcgccccgaacaagcgactgaagacaa
gaatcaacccaacaactcacatgtacactcattgcgaaattcaccctagcatgcttctgg
gcatttgcgccagtatcattcccttccccgaccacaaccaggtaag
>Xylaria_fissilis_HAST_367
gatcattaaagagtaccaacccatgtgaactacctacgttgcctcggccatctgcttaat
ctgaacttatagttaaaactttcaacaacggatctcttggttctggcatcgatgaagaac
gcagcgaaatgcgataagtaatgtgaattgcagaattcagtgaatcatcgaatctttgaa
cgcatattgcgcccattagtattctagtgggcatgcctgttcgagcgtcatttcaaccct
taagcccctgttgcttagcgttgggagcctacatagcttctcaaagttagtggcggagtc
ggtcacactctagacgtagtaatatctcgtctgagttgcgccgcccttgccataaaaccg
gtgacctacctccaaaccggccaatgcgtaagagggtaaccaaattggtgctgctttctg
gcagcaaatttctggcgagcacggtctcgatggtagtggcgtgtatcagctacaacggaa
cctccgatctccagctcgagcgcatgagcgtttacttcaacgaggtagggtgccggtaac
aagtatgtcccccgtgccgtcctcgtcgatctggagccgggcaccatggacgctgtccgc
gccggccccttcggtcagctcttccgacccgacaacttcgtcttcggtcagtctggtgct
ggcaacaactgggccaagggtcattatactgagggtgctgagctggtcgataccgttctc
gacgtcgttcgtcgcgaggctgagggctgcgactgcctccagggtttccagatcacccac
tcgctcggtggtggtaccggtgccggtatgggtactctactgatttccaagattcgcgag
gagttccctgaccgcatgatggccaccttctccgttatgccttctcctaaggtctccgac
accgttgtcgagccctacaacgctactctctccgtccaccaactggtcgagaactccgat
gagaccttctgtatcgacaacgaggctctgtacgacatctgcatgcgcaccttgaagctg
tcgaacccctcatatggtgacttgaatcacctagtctccgctgtcatgtctggtgtcacc
acttgcctgcgtttccccggtcagcttaactctgatctgcgcaagttggctgtgaacatg
gtgcctttccctcgtctgcacttcttcatggtcggctttgctcctctcaccagccgtggc
gctcactctttccgcgccgtcaccgttcccgagctcacccagcaaatgttcgaccccaag
aacatgatggccgctgctgatttccgtaacggtcgttaccttacatgctccgctattttg
tagccgcggtaaggtctccatgaaggaagttgaggaccagattggggtgatcagaagaag
gccatgagctctaccgctggtgtttcacaggtgttgaaccgatacacgttcgcatccacc
ctatcccatttacgaagaacgaatactccagttggcagagatggtaagcttgccaagcca
cgccaacttcataacacccactggggtcttgtctgcccggccgagacccctgagggtcaa
gcttgtggcctagtcaaaaacctgtccctcatgtgctcaatcagcgtcggtacatcgacg
gaacccattatagactatatgatatcgcgcaatatggaggttctggaggagtacgatcat
cacaggtaccctaatgccactaagatctttcttaatggtgcatggatcggcgtccaccaa
gatcctaaagctctagtcagggatgtccaacaattgcgccgaacaaatcagattccggct
gaagtatccctgatccgagatattcgtgaccgcgaatttaaaatcttttcagatgccggt
cgtgtcatgcggcccttgtatgtagtcgagcaagaggatgatgtcgagaaaggtgtcgag
aaaggcacactagttttaacgaaagagatggtccagcgacttgagatcgaccagtccctc
ccacctggaagcgatgaatactttggatggcaaggccttgtcaatgctggtgtcatcgaa
tatatggatgctgaggaggaggagactgcaatgatttgcatgactccggaggacctggaa
agttaccgatgtgccaagttaggttatcctttgtcgccccgaacaagcggctgaagacga
agataaacccaaccacccatatgtacactcattgcgagattcacccaagcatgattcttg
gcatttgtgccagtatcatccccttcccggatcataaccaggtaag
>Xylaria_alboareolata_HAST_543
gatcattaaagagtaccaacccctgtgaactaccgttgttgcctcggctatcttgttgat
atgtacaaatagtaaaaactttcaacaacggatctcttggttctggcatcgatgaagaac
gcagcgaaatgcgataagtaatgtgaattgcagaactcagtgaatcatcgaatttttgaa
cgcacattgcgcccgttagtattctagcgggcatgcctgttcgagcgtcatatcaaccct
taagcccctgttgcttagcgttgggagcctacatagccccctaaagttagtggcggagtt
aggtatgctctagacgtagtaatttctcgcctgacgtacactagtctcgccgtaaaaccg
gtgacctacctccaaaccggccaatgtgtaagagggtaaccaaattggtgctgctttctg
gcaacaaatttctggcgagcacggtctcgatggcagtggcgtgtatcagctacaacggaa
cctctgagctccagctcgagcgcatgagcgtttatttcaatgaggtagggtgccggcaac
aagtatgtccctcgcgccgtcctcgtcgatttggagccgggtaccatggatgctgtccgt
gccggtcccttcggtcagctcttccgacccgacaacttcgtcttcggccagtctggtgct
ggcaacaactgggccaagggtcactacactgaaggtgctgagctcgtcgacaacgtcctc
gatgttgtccgtcgcgaagctgagggctgcgactgcctccagggtttccagatcactcac
tcgctcggtggtggtaccggtgccggtatgggtacactgctgatctccaagatccgcgag
gagttccctgaccgtatgatggccactttctccgttatgccctctcccaaggtttcggac
accgtcgtcgagccttacaatgccacgctctccgtccaccagttggtcgagaactccgat
gagaccttctgcattgacaacgaggctctctacgatatctgcatgcgcaccttgaagcta
tctaacccttcatacggtgacttgaaccacctcgtctccgccgttatgtctggtgtcacc
acctgcttgcgtttcccgggtcagcttaactctgatctgcgcaagttggccgtgaacatg
gtgcccttccctcgtctgcacttcttcatggttggcttcgctcccctcactagccgtggt
gctcactctttccgtgccgtcacggttcctgagctgacccagcagatgttcgaccccaag
aacatgatggccgccgctgacttccgtaacggtcgttaccttacgtgctctgctattttg
tagccgtggcaaggtttccatgaaggaggttgaggaccagattggggtgaccagaaaaag
gctatgagctctaccgctggcgtttcacaggtactgaaccgatatacgttcgcatctacc
ctgtcccacttgcgaagaacgaataccccagttggcagagacggcaagctcgccaaacca
cggcagctccataacactcactggggtcttgtctgcccggccgagacgcccgaaggccag
gcttgtgggctagtcaaaaatctgtccctcatgtgctctatcagcgtcggcacgtccacc
gaacctattatagattatatgatactacgcaacatggaagttctagaagagtatgatcat
cataggtatcccaacgccaccaaggtgtttctaaatggtgcttggattggcgtccaccag
gatcccaaagctcttgtgaaggacgtgcaagaattgcgccgaacgaatcagattccagct
gaagtatccttgattcgagatattcgtgatcgcgaattcaagattttctcagatgctggc
cgtgtcatgcgaccactgtacgtggttgagcaagaggacgaccctgagaagggtattgag
aagggcactctagtcttaaccaaggatatggtccggagacttgagattgaccagactctc
ccacctggaagtgacgagtacttcggatggcaaggcctggtcaatgctggcgtcatcgaa
tatatggatgctgaggaagaagagactgcgatgatttgcatgactcccgaggacctagaa
agtttccgttgcaccaagctaggataccctttttcgccccgaacaagcggttaaagacaa
agatcaatccgacaactcatatgtacactcattgtgaaattcacccgagcatgcttctgg
gcatttgtgccagtatcattcccttccccgatcataaccaggcaag
>Halorosellinia_krabiensis_MFLU_17-2596
gatcattacagagtaccaacccatgtgaactacctttgttgcctcggcaatctgtttgat
ctgaactgatagttaaaactttcaacaacggatctcttggttctggcatcgatgaagaac
gcagcgaaatgcgataagtaatgtgaattgcagaattcagtgaatcatcgaatctttgaa
cgcacattgcgcccattagtattctagtgggcatgcctgttcgagcgtcatttcaaccct
taagcctctgttgcttagcgttgggggcctatatagctcctaaaagtcagtggcggagtc
ggtcacactctagacgtagtaaaatctcgcctaagatgagccgttcccgccgtaaaatcg
gtgacct-----------------------------------------------------
----------------------------------------------tagttaccagggaa
cctccgacctccagctcgagcgtatgagggtttacttcaacgaggtagggttcgggcaac
aagtacgtcccccgcgctgtcctcgtcgatttagagcctggtaccatggacgccgtccgt
gctggtccctttggtcagctcttccgacccgacaacatcgtatttggtcagtctggtgct
ggcaacaactgggccaagggtcactacaccgagggcgctgagcttgtcgacaacgtcctc
gatgtcgtccgtcgtgaggctgagggttgtgactgcctccagggtttccagatcacccac
tcgcttggtggtggtaccggtgctggtatgggtactctgstgatctccaagatccgtgag
g-atttcctgaccgcatgatggctaccttctccgtcatgccctcccccaaggtttcggac
accgtggtcgaaccttacaacgccactctttccgtccaccagttggtcgagaactcggac
gagaccttctgtattgacaatgaggctctctacgatatctgcatgcgcaccttgaagcta
tccaacccctcctatggtgacttgaaccacctcgtttccgccgtcatgtctggcgtgacc
acttgccttcgtttccctggacagctgaactctgatctgcgcaagttggccgtcaacatg
gtgcctttccctcgtctgcacttcttcatggtcggcttcgctcctctgaccagccgtggt
gcccactctttccgtgccgtcacggttcccgagttgacccagcaaatgttcgacccaaag
aatatgatggccgccgccgacttccgcaacggtcgctacctaacatgctctgccatcttg
t-----------------------------------------------------------
------------------------------------------------------------
------------------------------------------------------------
------------------------------------------------------------
------------------------------------------------------------
------------------------------------------------------------
------------------------------------------------------------
------------------------------------------------------------
------------------------------------------------------------
------------------------------------------------------------
------------------------------------------------------------
------------------------------------------------------------
------------------------------------------------------------
------------------------------------------------------------
------------------------------------------------------------
----------------------------------------------
>Xylaria_striata_HAST_304
gatcattaaagagtaccaacccatgtgaactacctttgttgcctcggcaatctgtttgat
ctgaactaatagttaaaactttcaacaacggatctcttggttctggcatcgatgaagaac
gcagcgaaatgcgataagtaatgtgaattgcagaattcagtgaatcatcgaatctttgaa
cgcacattgcgcccattagtattctagtgggcatgcctgttcgagcgtcatttcaaccct
taagcccttgttgcttagcgttgggagcttacatagttccttaaagttagtggcagagtc
ggtcacactctagacgtagtaatatctcgcctaagatgagccgtttttgccgtaaaaccg
gtgacctacttccaaaccggccaatgcgtaagagggtaaccaaattggtgctgctttctg
gcagcaaatctctggcgagcacggtctcgatggcagtggcgtgtattagttaccagggaa
cctctgacctccagctcgagcgtatgagggtttacttcaacgaggtagggttcgggcaac
aagtacgtccctcgcgctgtcctcgtcgatttagagcctggtaccatggacgctgtccgt
gctggtccctttggtcagctgttccgacccgacaatatcgtctttggccagtctgatgct
ggcaacaactgggccaagggtcactacaccgagggcgctgagctcgtcgacaccgtcctc
gacgtcgtccgtcgtgaggccgaaggttgtgactgcctccagggtttccagattacccac
tcgctcggtggtggtaccggtgctggtatgggtactctgctgatctccaagatccgtgag
gaattccccgaccgcatgatggctaccttctccgtcatgccctcccccaaggtatcggac
accgtcgtcgaaccttacaacgccactctctccgtccaccagctggtcgagaactctgac
gagaccttctgcattgacaacgaggctctctacgatatctgcatgcgcaccttgaagcta
tccaacccttcgtacggtgacttgaaccacctcgtttccgccgtcatgtctggcgtgacc
acttgccttcgtttccctggacagcttaactctgatctgcgcaagttggccgtcaacatg
gtgcctttccctcgtctgcacttcttcatggtcggcttcgcccctctgaccagccgtggc
gcccactctttccgtgccgtcacggttcccgagttgacccagcaaatgtttgaccccaag
aacatgatggccgccgctgacttccgcaacggtcgctacctaacatgctctgccattttg
tagccgtggcaaggtctctatgaaggaggttgaggaccagattggggtgaccagaaaaag
gctatgagctctacggccggtgtttcgcaggtgttgaatcgatacacattcgcatctacc
ttgtcccatttgcgaagaacgaacacccctgtcggcagagatggcaagcttgccaaaccc
cgacagcttcacaatacccactggggacttgtctgcccagccgagactccggaaggacag
gcttgtggcttggtcaaaaatctgtcacttatgtgctctatcagcgtcggtacttcgaca
gagcctattatagattatatgattctgcgaaatatggaagtgctagaagagtatgatcct
gctaggtatcccaacgccaccaaggtgtttctcaatggcgcatggattggcgtccaccag
gatcctaaggctctcgtgaaggatgtgcaagagctgcgccgaactaaccagataccagcc
gaggtgtctctaattcgggacattcgcgaccgtgaattcaagatattctctgatgccggc
cgtgttatgcgtccgctgttcgtggtcgagcaagaagatgaccctgaaaaaggtgtcgaa
aaaggtacgctggttttaaccaaagatatggttcggcgacttgaggaagaccaaaatctt
ccacccggacatgaagattactttggatggcaaagcttggtcaatgctggtgtcattgaa
tatatggatgccgaagaagaggagaccgcaatgatttgcatgactcctgaagacctagaa
agttttcgatgcagcaagttaggcaatcctcatttgcccccaacaagcgtttgaagacga
ggataaacccgacaactcacatgtacactcattgcgaaattcacccgagcatgcttcttg
gtatctgcgccagtatcatccccttccccgatcacaaccaggtaag
>Xylaria_guizhouensis_GMB1059
gatcattaaagagtaccaacccatgtgaactacctttgttgcctcggcaatctgtttgat
ctgaactaatagttaaaactttcaacaacggatctcttggttctggcatcgatgaagaac
gcagcgaaatgcgataagtaatgtgaattgcagaattcagtgaatcatcgaatctttgaa
cgcacattgcgcccattagtattctagtgggcatgcctgttcgagcgtcatttcaaccct
taagcccctgttgcttagcgttgggagcctacatagttccttaaagttagtggcggagtc
ggtcacactctagacgtagtaatatctcgcctaagatgagccgtccctgccgtaaaaccg
gtgacct-----------------------------------------------------
----------------------------gatggcagtggcgtgtattagttaccagggaa
cctctgaccttcagcttgagcgcatgagggtttacttcaacgaggtagggttcgggcaac
aagtacgtccctcgcgctgtcctcgtcgatttggagcctggtaccatggatgctgtccgt
gctggtcccttcggtcagctcttccgacccgacaacatcgtcttcggccagtctggtgct
ggcaacaactgggccaagggtc--------------------------------------
------------------------------------------------------------
------------------------------------------------------------
------------------------------------------------------------
------------------------------------------------------------
------------------------------------------------------------
------------------------------------------------------------
------------------------------------------------------------
------------------------------------------------------------
------------------------------------------------------------
------------------------------------------------------------
------------------------------------------tggggtgaccagaaaaag
gccatgagctccacagccggtgtttcgcaggtgttgaatcgatacacattcgcatctacc
ttatcacatctgcggagaacgaataccccagtcggtagagatggcaaacttgccaagccg
cgacagcttcacaatacccactggggacttgtatgtccagccgagactccggaaggacag
gcttgtggcttggtcaagaacctatcgctcatgtgctctatcagcgtcggtacttcgaca
gaacctattatagattatatgattctgcgcaatatggaagtgctggaagagtacgatcct
ggtaggtttcccaatgccaccaaggtgtttctcaatggcgcgtggattggcgtccaccag
gatcctaaggctctcgtgaaggacgtgcaagagctgcgacgaaccaaccagatcccggcc
gaggtctccctaatccgggacattcgcgatcgtgaattcaagatcttttctgatgccggt
cgtgttatgcgtccgctctttgtggtcgagcaagaagatgcccctgaaaggggtgtcgaa
aaaggcacgttggccttaaccaaagatctggtccgtcgacttgaggaagaccagaatctt
ccaccaggacacgaagattactttggatggcaaagcttagttaatgccggtgtcattgaa
tatatggatgccgaagaagaggagactgcaatgatctgcatgactcccgaggacctagaa
agttttcgatgcagcaagttaggtcatcctcatttgctcccaacaagcggttgaagacga
ggataaatcggacaactcacatgtatactcattgtgaaattcacccgagcatgcttcttg
gtatttgcgccagtatcatccccttcccagatcacaaccaggcaag
>Xylaria_guizhouensis_GMB1058
gatcattaaagagtaccaacccatgtgaactacctttgttgcctcggcaatctgtttgat
ctgaactaatagttaaaactttcaacaacggatctcttggttctggcatcgatgaagaac
gcagcgaaatgcgataagtaatgtgaattgcagaattcagtgaatcatcgaatctttgaa
cgcacattgcgcccattagtattctagtgggcatgcctgttcgagcgtcatttcaaccct
taagcccctgttgcttagcgttgggagcctacatagttccttaaagttagtggcggagtc
ggtcacactctagacgtagtaatatctcgcctaagatgagccgtccctgccgtaaaaccg
gtgacct-----------------------------------------------------
----------------------------gatggcagtggcgtgtattagttaccagggaa
cctctgaccttcagcttgagcgcatgagggtttacttcaacgaggtagggttcgggcaac
aagtacgtccctcgcgctgtcctcgtcgatttggagcctggtaccatggatgctgtccgt
gctggtcccttcggtcagctcttccgacccgacaacatcgtcttcggccagtctggtgct
ggcaacaactgggccaagggtcactacaccgagggcgctgagcttgtcgacaacgtcctc
gatgtcgtccgtcgtgaggctgagggctgtgactgccttcagggtttccagatcacccac
tcgctcggtggtggtaccggtgctggtatgggtactctgctgatctccaagattcgtgag
gagttccctgaccgcatgatggctaccttctccgttatgccctctcccaaggtttcggac
accgtcgttgaaccttacaacgccactctctccgttcaccagctggtcgagaactccgac
gaaaccttctgcattgacaacgaggctctttacgatatctgcatgcgcactttgaagcta
tccaacccttcgtatggtgacctgaaccacctcgtttccgccgtcatgtctggcgtgacc
acttgccttcgtttccctggccagcttaactctgatctgcgcaagctggccgtcaacatg
gtgcccttccctcgtctgcacttcttcatggtcggcttcgcccctctgaccagccgtggt
gcccactctttccgtgccgtcacagttcccgagttaacccagcagatgttcgaccccaag
aacatgatggccgccgctgacttccgc-acggtcgctacctcacatgctccgcca-----
------------------------------------------tggggtgaccagaaaaag
gccatgagctccacagccggtgtttcgcaggtgttgaatcgatacacattcgcatctacc
ttatcacatctgcggagaacgaataccccagtcggtagagatggcaaacttgccaagccg
cgacagcttcacaatacccactggggacttgtatgtccagccgagactccggaaggacag
gcttgtggcttggtcaagaacctatcgctcatgtgctctatcagcgtcggtacttcgaca
gaacctattatagattatatgattctgcgcaatatggaagtgctggaagagtacgatcct
ggtaggtttcccaatgccaccaaggtgtttctcaatggcgcgtggattggcgtccaccag
gatcctaaggctctcgtgaaggacgtgcaagagctgcgacgaaccaaccagatcccggcc
gaggtctccctaatccgggacattcgcgatcgtgaattcaagatcttttctgatgccggt
cgtgttatgcgtccgctctttgtggtcgagcaagaagatgcccctgaaaggggtgtcgaa
aaaggcacgttggccttaaccaaagatctggtccgtcgacttgaggaagaccagaatctt
ccaccaggacacgaagattactttggatggcaaagcttagttaatgccggtgtcattgaa
tatatggatgccgaagaagaggagactgcaatgatctgcatgactcccgaggacctagaa
agttttcgatgcagcaagttaggtcatcctcatttgctcccaacaagcggttgaagacga
ggataaatcggacaactcacatgtatactcattgtgaaattcacccgagcatgcttcttg
gtatttgcgccagtatcatccccttcccagatcacaaccaggc---
>Xylaria_negundinis_GMB1082
gatcattaaagagtaccaacccatgtgaactacctttgttgcctcggcaatctgtttgat
ctgaactaatagttaaaactttcaacaacggatctcttggttctggcatcgatgaagaac
gcagcgaaatgcgataagtaatgtgaattgcagaattcagtgaatcatcgaatctttgaa
cgcacattgcgcccattagtattctagtgggcatgcctgttcgagcgtcatttcaaccct
taagcccctgttgcttagcgttgggagcctacatagttccttaaagttagtggcggagtc
ggtcacactctagacgtagtaatatctcgcctaagatgagccgtccctgccgtaaaaccg
gtgacct-----------------------------------------------------
----------------------------gatggcagtggcgtgtattagttaccagggaa
cctctgacctccagcttgagcgtatgagggtttacttcaacgaggtagggttcgggcaac
aagtacgtccctcgcgctgtcctcgtcgatttggagcctggtaccatggacgctgtccgt
gctggtcccttcggtcagctcttccgacccgacaacatcgtcttcggccagtctggtgct
ggcaacaactgggccaagggtcactacactgagggcgctgagctcgtcgacaacgtcctc
gatgtcgtccgtcgtgaggctgagggctgtgactgccttcagggtttccagatcacccac
tcgctcggtggtggtaccggtgctggtatgggtactctgctgatctccaagattcgtgag
gagttccctgaccgcatgatggctacattctccgttatgccctctcccaaggtttcggac
acggtcgtcgaaccttacaacgccactctctccgtccaccagctggtcgagaactccgac
gaaaccttttgcattgacaacgaggctctttacgatatctgcatgcgcaccttgaagcta
tccaacccttcgtatggtgacctcaaccacctcgtttccgccgtcatgtctggcgtgacc
acttgccttcgtttccctggccagcttaactctgatctgcgcaagctggccgtcaatatg
gtgcccttccctcgtctgcatttcttcatggtcggcttcgcccctttgaccagccgtggt
gcccactctttccgtgccgtcacagttccagagttaacccagcagatgttcgaccctaag
aacatgatggccgccgctgatttccgtaacggtcgctacctcacatgctctgcca-----
------------------------------------------tggggtgaccagaaaaag
gccatgagctccactgccggtgtttcccaggtgttgaatcgatacacattcgcatctacc
ttatcacatctgcgaagaacgaataccccagtcggtagagatggcaagcttgccaagccg
cgacagcttcacaatacccactggggacttgtctgtccagccgagactccggaagggcag
gcttgtggcttggtcaaaaacctatcgctcatgtgctctatcagcgtcggtacttcgaca
gaacctattatagattatatgattctgcgcaatatggaagtgctggaagagtacgatcct
ggtaggtttcccaatgccaccaaggtgtttctcaatggcgcgtggattggcgtccaccaa
gatcctaaggctctcgtgaaggacgtgcaagagctgcgtcgaaccaaccagatcccggcc
gaggtctccctaatccgggacattcgcgaccgtgaattcaagatattttctgatgccggt
cgtgttatgcgtccactgttcgtggtcgagcaagaagatgcccctgaaagaggtgtcgaa
aaaggcacgttggctttaaccaaagatttggtccggcgactagaagacgaccagaatctt
ccacccggacacgaagattactttggatggcaaaacttggtcaatgccggtgtgattgaa
tacatggatgccgaggaagaggagaccgcaatgatctgcatgactcccgaggacctagag
agtttccgatgcaccaaggcaggccaccctcatttgccccgaacaagcggttgaaaacga
ggataaataagaccactaacatgtacactcattgtgaaattcacccgagcatgct-----
----------------------------------------------
>Xylaria_negundinis_GMB1166
gatcattaaagagtaccaacccatgtgaactacctttgttgcctcggcaatctgtttgat
ctgaactaatagttaaaactttcaacaacggatctcttggttctggcatcgatgaagaac
gcagcgaaatgcgataagtaatgtgaattgcagaattcagtgaatcatcgaatctttgaa
cgcacattgcgcccattagtattctagtgggcatgcctgttcgagcgtcatttcaaccct
taagcccctgttgcttagcgttgggagcctacatagttccttaaagttagtggcggagtc
ggtcacactctagacgtagtaatatctcgcctaagatgagccgtccctgccgtaaaaccg
gtgacct-----------------------------------------------------
---------------------------------cagtggcgtgtattagttaccagggaa
cctctgacctccagcttgagcgtatgagggtttacttcaacgaggtagggttcgggcaac
aagtacgtccctcgcgctgtcctcgtcgatttggagcctggtaccatggacgctgtccgt
gctggtcccttcggtcagctcttccgacccgacaacatcgtcttcggccagtctggtgct
ggcaacaactgggccaagggtcactacactgagggcgctgagctcgtcgacaacgtcctc
gatgtcgtccgtcgtgaggctgagggctgtgactgccttcagggtttccagatcacccac
tcgctcggtggtggtaccggtgctggtatgggtactctgctgatctccaagattcgtgag
gagttccctgaccgcatgatggctacattctccgttatgccctctcccaaggtttcggac
acggtcgtcgaaccttacaacgccactctctccgtccaccagctggtcgagaactccgac
gaaaccttttgcattgacaacgaggctctttacgatatctgcatgcgcaccttgaagcta
tccaacccttcgtatggtgacctcaaccacctcgtttccgccgtcatgtctggcgtgacc
acttgccttcgtttccctggccagcttaactctgatctgcgcaagctggccgtcaatatg
gtgcccttccctcgtctgcatttcttcatggtcggcttcgcccctttgaccagccgtggt
gcccactctttccgtgccgtcacagttccagagttaacccagcagatgttcgaccctaag
aacatgatggccgccgctgatttccgtaacggtcgctacctcacatgctctgcca-----
------------------------------------------tggggtgaccagaaaaag
gccatgagctccactgccggtgtttcccaggtgttgaatcgatacacattcgcatctacc
ttatcacatctgcgaagaacgaataccccagtcggtagagatggcaagcttgccaagccg
cgacagcttcacaatacccactggggacttgtctgtccagccgagactccggaagggcag
gcttgtggcttggtcaaaaacctatcgctcatgtgctctatcagcgtcggtacttcgaca
gaacctattatagattatatgattctgcgcaatatggaagtgctggaagagtacgatcct
ggtaggtttcccaatgccaccaaggtgtttctcaatggcgcgtggattggcgtccaccaa
gatcctaaggctctcgtgaaggacgtgcaagagctgcgtcgaaccaaccagatcccggcc
gaggtctccctaatccgggacattcgcgaccgtgaattcaagatattttctgatgccggt
cgtgttatgcgtccactgttcgtggtcgagcaagaagatgcccctgaaagaggtgtcgaa
aaaggcacgttggctttaaccaaagatttggtccggcgactagaagacgaccagaatctt
ccacccggacacgaagattactttggatggcaaaacttggtcaatgccggtgtgattgaa
tacatggatgccgaggaagaggagaccgcaatgatctgcatgactcccgaggacctagag
agtttccgatgcaccaaggcaggccaccctcatttgccccgaacaagcggttgaaaacga
ggataaataagaccactaacatgtacactcattgtgaaattcacccgagcatgc------
----------------------------------------------
>Xylaria_arbuscula_HAST_89041211
gatcattaaagagtaccaacccatgtgaactacctttgttgcctcggcaatctgtttgat
ctgaactaatagttaaaactttcaacaacggatctcttggttctggcatcgatgaagaac
gcagcgaaatgcgataagtaatgtgaattgcagaattcagtgaatcatcgaatctttgaa
cgcacattgcgcccattagtattctagtgggcatgcctgttcgagcgtcatttcaaccct
taag-ccctgttgcttagcgttgggagcctacatagttccttaaagttagtggcggagtc
ggtcacactctagacgtagtaatatctcgcctaagatgagccgtccttgccgtaaaaccg
gtgacctacctccagaccggccaatgcgtaagagggtaaccaaattggtgctgctttctg
gcagcaaatctccggcgagcacggtctcgatggcagtggcgtgtattagttaccagggaa
cctctgacctccagctggagcgtatgagggtttacttcaacgaggtagggctcgggcaac
aagtacgttcctcgcgctgtcctcgtcgatttggagcctggtaccatggacgctgtccgt
gctggtcccttcggtcagctcttccgacccgacaacatcgtcttcggtcagtctggtgct
ggcaacaactgggccaagggtcactacactgagggtgctgagcttgttgacaacgttctt
gacgttgtccgtcgtgaggctgagggctgtgactgcctccagggtttccagatcacccac
tcgctcggtggtggtaccggtgccggtatgggtacgctgctcatctccaagatccgtgag
gagttccccgaccgcatgatggctaccttctccgtcatgccctcccccaaggtatcggac
accgtcgtcgaaccttacaacgccactctctccgtccaccagctggtcgagaactccgac
gagaccttctgcattgacaacgaggctctctacgacatctgcatgcgcaccctgaagcta
tccaacccttcgtacggtgacctgaaccaccttgtctccgctgtcatgtctggcgtcacc
acttgccttcgtttccctggacaacttaactctgacctgcgcaagttggccgtcaacatg
gtgcccttccctcgtctgcacttcttcatggtcggcttcgcccctttgaccagccgtggt
gcccactctttccgtgccgtcacggttcctgagttgacccagcaaatgttcgaccccaag
aacatgatggccgccgctgacttccgcaacggtcgctacctgacatgctctgccatcttg
tagccgtggcaaggtctctatgaaggaggttgaggaccagattggggtgaccagaaaaag
gcaatgagctccacagccggtgtttcgcaagtgttgaatcgatacacattcgcctctacc
ttgtcacacttgcgaagaacaaataccccagtcggtagagatggcaagcttgccaaaccc
cgacaacttcacaatacccactgggggcttgtctgtccagccgagaccccagaaggacag
gcatgtggtttggtcaaaaacttgtcgctcatgtgctctatcagcgtcggtacatcaacg
gatcctattatagaatatatgatccttaggaatatggaagtgctagaagagtatgatcct
ggtaggtatcccaacgccaccaaggtgtttcttaatggtgcatggatcggcgtccaccag
gatcccaaggctctagttaaggatgtgcaacaattgcgccgaacaaaccagatcccagct
gaagtatccctcatccgggatattcgcgaccgtgagttcaagattttcagtgacgccggt
cgcgtcatgcgccctctgttcgtagtcgagcaagaagacgacgctgaaaggggcatcgag
aaaagcacgctcgttttgaccaaagatatggttcggcggcttgaggaagaccagagcctt
ccacccggacacgaagattactatggatggcaaagtttggttaatgccggtgtgattgaa
tatatggacgctgaagaagaggagacggcgatgatctgcatgaccccggaagacctagag
agtttccgatgcagcaagttgggtcatcctcatttgctcccaacaagcggctgaagacga
ggataaatccgaccacacacatgtacactcactgtgaaattcatccgagcatgcttctag
gcatttgtgccagtatcattcccttcccggatcacaaccaagtaag
>Xylaria_venosula_HAST_94080508
gatcattaaagagtaccaacccatgtgaactaccattgttgcctcggcaatctgtttgat
ctgaactaatagttaaaactttcaacaacggatctcttggttctggcatcgatgaagaac
gcagcgaaatgcgataagtaatgtgaattgcagaattcagtgaatcatcgaatctttgaa
cgcacattgcgcccattagtattctagtgggcatgcctgttcgagcgtcatttcaaccct
taag-ccctgttgcttagcgttgggagcctacatagttccttaaagttagtggcggagtc
ggtcacactctagacgtagtaatatctcgcctaagatgagccgtccttgccgtaaaaccg
gtgacctacctccagaccggccaatgcgtaagagggtaaccaaattggtgctgctttctg
gcagcaaatctccggcgagcacggtctcgatggcagtggcgtgtattagttaccagggaa
cctctgacctccagctcgagcgtatgagggtttacttcaacgaggtagggctcgggcaac
aagtacgttcctcgcgctgtcctcgtcgatttggagcctggtaccatggacgctgtccgt
gctggtcccttcggtcagctcttccgacccgacaacatcgtcttcggtcagtctggtgct
ggcaacaactgggccaagggtcactacactgagggtgctgagcttgttgacaacgttctt
gacgttgtccgtcgtgaggctgagggctgtgactgcctccagggtttccagatcacccac
tcgctcggtggtggtaccggtgccggtatgggtacgctgctcatctccaagatccgtgag
gagttccccgaccgcatgatggctaccttctctgtcatgccctcccccaaggtatcagac
accgtcgtcgaaccttacaacgccactctctccgtccaccagctggtcgagaactccgac
gagaccttctgcattgacaacgaggctctctacgacatctgcatgcgcaccctgaagcta
tccaacccctcgtacggtgacctgaaccaccttgtctccgctgtcatgtctggcgtcacc
acttgccttcgtttccctggacagcttaactctgacctgcgcaagttggccgtcaacatg
gtgccattccctcgtctgcacttcttcatggtcggcttcgcccctttgaccagccgtggt
gcccactctttccgtgccgtcacggttcctgagttgacccagcaaatgttcgaccccaag
aacatgatggccgccgctgacttccgcaacggtcgttacctgacatgctctgccatcttg
tagccgtggcaaggtctctatgaaggaggttgaggaccagattggggtgaccagaaaaag
gcaatgagctccacagccggtgtttcgcaagtgttgaatcgatacacattcgcctctacc
ttgtcacacttgcgaagaacaaataccccagtcggtagagatggcaagcttgccaaaccc
cgacaacttcataatactcactgggggcttgtctgtccagccgagaccccagaaggacag
gcatgtggtttggtcaaaaacttgtcgctcatgtgctctatcagcgtcggtacatcaacg
gatcctattatagaatatatgatccttcggaatatggaagtgctagaagagtatgatcct
ctcaggtatcccaacgccaccaaggtgtttcttaatggtgcatggatcggcgtccaccag
gatcccaaggccctagtcaaggatgtgcaacaattgcgccgaacaaaccagatcccagct
gaagtatccctcatccgggatattcgcgaccgtgagtttaagattttcagtgacgccggt
cgcgtcatgcgccctctgttcgtagtcgagcaagaagacgacgctgaaaggggcatcgag
aaaagcacgctcgttttgaccaaagatatggttcggcggcttgaggaagaccagagcctt
ccagccggacacgaagattactatggatggcaaagtttggtcaatgccggtgtgattgaa
tatatggacgctgaagaagaggagacggcgatgatctgcatgaccccggaagacctagag
agtttccgatgcagcaagttgggccatcctcatttgctcccaacaagcggctgaagacga
ggataaatccgaccacacacatgtacactcactgtgaaattcatccgagcatgcttctag
gcatttgtgccagtatcattcccttcccggatcacaaccaagtaag
>Xylaria_glaucae_GMB1051
gatcattaaagagtaccaacccatgtgaactacctttgttgcctcggcaatctgtttgat
ctgaactaatagttaaaactttcaacaacggatctcttggttctggcatcgatgaagaac
gcagcgaaatgcgataagtaatgtgaattgcagaattcagtgaatcatcgaatctttgaa
cgcacattgcgcccattagtattctagtgggcatgcctgttcgagcgtcatttcaaccct
taag-ccctgttgcttagcgttgggagcctacatagttccttaaagttagtggcggagtc
ggtcacactctagacgtagtaatatctcgcctaagatgagccgtccttgccgtaaaaccg
gtgacct-----------------------------------------------------
--------------------------tcgatggcagtggcgtgtattagttaccagggaa
cctctgacctccagctggagcgtatgagggtttacttcaacgaggtagggttcgggcaac
aagtacgttcctcgcgctgtcctcgtcgatttggagcctggtaccatggacgctgtccgt
gctggtcccttcggtcagctcttccgacctgacaacatcgtcttcggtcagtctggtgct
ggcaacaactgggccaagggtcac------------------------------------
------------------------------------------------------------
------------------------------------------------------------
------------------------------------------------------------
------------------------------------------------------------
------------------------------------------------------------
------------------------------------------------------------
------------------------------------------------------------
------------------------------------------------------------
------------------------------------------------------------
------------------------------------------------------------
------------------------------------------tggggtgaccagaaaaag
gcaatgagctccacagccggtgtttcgcaagtgttgaatcgatacacattcgcctctacc
ttgtcacacttgcgaagaacaaatacgccagtcggtagagatggcaagcttgccaaaccc
cgacaacttcacaatacccactgggggcttgtctgtccagccgagaccccagaaggacag
gcatgtggtttggtcaaaaacctgtcgctcatgtgctctatcagcgtcggtacatcaacg
gatcctattatagaatatatgatccttaggaatatggaagtgctagaagagtatgatcct
ggtaggtatcccaacgccaccaaggtgtttcttaatggtgcatggatcggcgtccaccag
gatcccaaggctctagttaaggatgtgcaacaattgcgccgaacaaaccagatcccagct
gaagtatccctcatccgggatattcgcgaccgtgagttcaagattttcagtgacgccggt
cgcgtcatgcgccctctgttcgtagtcgagcaagaagacgacgctgaaaggggcatcgag
aaaagcacgctcgttttgaccaaagatatggttcggcggcttgaggaagaccagagcctt
ccacccggacacgaagattactatggatggcaaagtttggttaatgccggtgtgattgaa
tatatggacgctgaagaagaggagacggcgatgatctgcatgaccccggaagacctagag
agtttccgatgcagcaagttgggtcatcctcatttgctcccaacaagcggctgaagacga
ggataaatccgaccacacacatgtacactcactgtgaaattcatccgagcatgcttctag
gcatttgtgccagtatcattcccttccc------------------
>Xylaria_glaucae_GMB1163
gatcattaaagagtaccaacccatgtgaactacctttgttgcctcggcaatctgtttgat
ctgaactaatagttaaaactttcaacaacggatctcttggttctggcatcgatgaagaac
gcagcgaaatgcgataagtaatgtgaattgcagaattcagtgaatcatcgaatctttgaa
cgcacattgcgcccattagtattctagtgggcatgcctgttcgagcgtcatttcaaccct
taag-ccctgttgcttagcgttgggagcctacatagttccttaaagttagtggcggagtc
ggtcacactctagacgtagtaatatctcgcctaagatgagccgtccttgccgtaaaaccg
gtgacct-----------------------------------------------------
-------------------------ctcgatggcagtggcgtgtattagttaccagggaa
cctctgacctccagctggagcgtatgagggtttacttcaacgaggtagggttcgggcaac
aagtacgttcctcgcgctgtcctcgtcgatttggagcctggtaccatggacgctgtccgt
gctggtcccttcggtcagctcttccgacctgacaacatcgtcttcggtcagtctggtgct
ggcaacaactgggccaagggtcac------------------------------------
------------------------------------------------------------
------------------------------------------------------------
------------------------------------------------------------
------------------------------------------------------------
------------------------------------------------------------
------------------------------------------------------------
------------------------------------------------------------
------------------------------------------------------------
------------------------------------------------------------
------------------------------------------------------------
------------------------------------------tggggtgaccagaaaaag
gcaatgagctccacagccggtgtttcgcaagtgttgaatcgatacacattcgcctctacc
ttgtcacacttgcgaagaacaaatacgccagtcggtagagatggcaagcttgccaaaccc
cgacaacttcacaatacccactgggggcttgtctgtccagccgagaccccagaaggacag
gcatgtggtttggtcaaaaacctgtcgctcatgtgctctatcagcgtcggtacatcaacg
gatcctattatagaatatatgatccttaggaatatggaagtgctagaagagtatgatcct
ggtaggtatcccaacgccaccaaggtgtttcttaatggtgcatggatcggcgtccaccag
gatcccaaggctctagttaaggatgtgcaacaattgcgccgaacaaaccagatcccagct
gaagtatccctcatccgggatattcgcgaccgtgagttcaagattttcagtgacgccggt
cgcgtcatgcgccctctgttcgtagtcgagcaagaagacgacgctgaaaggggcatcgag
aaaagcacgctcgttttgaccaaagatatggttcggcggcttgaggaagaccagagcctt
ccacccggacacgaagattactatggatggcaaagtttggttaatgccggtgtgattgaa
tatatggacgctgaagaagaggagacggcgatgatctgcatgaccccggaagacctagag
agtttccgatgcagcaagttgggtcatcctcatttgctcccaacaagcggctgaagacga
ggataaatccgaccacacacatgtacactcactgtgaaattcatccgagcatgcttctag
gcatttgtgccagtatcattcccttcc-------------------
>Xylaria_arbuscula_var._plenofissura_HAST_93082814
gatcattaaagagtaccaacccatgtgaactaccattgttgcctcggcaatctgtttgat
ctgaactaatagttaaaactttcaacaacggatctcttggttctggcatcgatgaagaac
gcagcgaaatgcgataagtaatgtgaattgcagaattcagtgaatcatcgaatctttgaa
cgcacattgcgcccattagtattctagtgggcatgcctgttcgagcgtcatttcaaccct
taagcccctgttgcttagcgttgggagcctacatagttccttaaagttagtggcggagtc
ggtcacactctagacgtagtaatatctcgcctaagatgagccgtccctgccgtaaaaccg
gtgacctacctccaaaccggccaatgcgtaagagggtaaccaaattggtgctgctttctg
gcagcaaatctccggcgagcacggtctcgatggcagtggcgtgtattagttaccaaggaa
cctccgacctccagcttgagcgtatgagggtttacttcaacgaggtagggttcgggcaac
aagtacgtccctcgcgctgttctcgtcgatttagagcctggtaccatggatgctgtccgt
gctggtcccttcggtcagctgttccgacccgacaacatcgtcttcggccagtctggtgcc
ggcaacaactgggccaagggtcactacactgagggtgctgagcttgtcgacaacgttctc
gatgttgtccgtcgtgaggccgagggctgtgactgcctccagggtttccagatcactcac
tcgctcggtggtggtaccggtgctggtatgggcactctgctgatctccaagatccgtgag
gagttccccgaccgcatgatggctactttctccgttatgccctcccccaaggtatcagac
accgttgtcgaaccttacaacgcaactctctccgttcaccagctagtcgagaactccgat
gagaccttctgcattgacaatgaggctctctacgatatctgcatgcgcaccctgaagcta
tccaacccttcgtacggtgacctgaatcacctcgtctccgctgtcatgtctggcgtgacc
acttgccttcgtttccccggacagcttaactctgatctgcgcaagttggccgtcaacatg
gtgcccttccctcgtctgcacttcttcatggtcggcttcgctcctctgaccagccgtggt
gcccactctttccgtgccgtcacggttcccgagttgacccagcagatgttcgaccccaag
aacatgatggccgccgctgacttccgcaatggccgctacctgacatgctctgccatcttg
tagccgtggcaaggtctctatgaaggaggttgaggaccaaattggggtgaccagaaaaag
gcgatgagctccaccgccggtgtttcgcaagtgttgaaccgctacacattcgcctctacc
ttatcacatttgcgaagaacaaacaccccagtcggtagagatggcaagcttgccaagccc
cgacagcttcacaatacccactggggacttgtctgtccagccgagaccccggaaggacaa
gcatgtggtttggtcaaaaatttatccctcatgtgctctatcagcgtcggtacttcgacg
gatcctattatagagtatatgatcctgcgtaatatggaagtgctggaagagtatgatcct
ggtaggtatcccaacgccactaaggtttttcttaatggtgcatggattggcgtccaccag
gatcctaaggctctcgtgaaggacgtgcaacagttgcgccgaaccaaccagatcccggcc
gaagtatccctcattcgggacattcgcgaccgtgaattcaagattttcagtgatgccggt
cgcgtcatgcgcccgctattcgtcgtcgagcaagaagatgatcctgaaaagggtatcgaa
aagggcacgctagttttgaccaaagacatggttcggcggcttgaggaagaccagagtctc
ccacccggacacgaagattactatggatggcaaagcttggtcaatgctggtgtgattgaa
tatatggatgccgaggaagaggagacggcaatgatttgcatgactcccgaagacctagaa
agtttccgatgcagcaagttgggctatcctcatttgctcctaacaagcggctgaagacga
ggataaatccaacaactcacatgtatactcactgtgaaattcacccgagcatgcttctcg
gtatttgtgccagtatcattcctttccccgaccacaaccaggtaag
>Halorosellinia_xylocarpi_MFLU_18-0545
gatcattaaagagtaccaacccatgtgaactacctttgttgcctcggcaatttgtttgat
ctgaattataagttaaaactttcaacaacggatctcttggttctggcatcgatgaagaac
gcagcgaaatgcgataagtaatgtgaattgcagaattcagtgaatcatcgaatctttgaa
cgcacattgcgcccattagtattctagtgggcatgcctgttcgagcgtcatttcaaccct
taagccctcgttgcttagcgttgggagcttacatagttccttaaagttagtggcggagtt
ggtcacactctagacgtagtaaaatctcgcctaagatgagccgttcctgccgtaaaaccg
gtgacct-----------------------------------------------------
----------------------------------------------tagttatcagggaa
cctctgaccttcagctcgagcgtatgagggtttacttcaatgaggtagggttcgggcaac
aagtacgtccctcgcgctgtcctcgttgatttggagcctggtacaatggacgctgtccgt
gctggtcccttcggtcagctcttccgacccgacaacatcgtctttggtcaktctggtgct
ggcaacaactgggccaagggtcactacaccgagggcgctgakctcgttgacaacgtcctc
gatgtcgtccgtcgtgaggctgakggttgtgactgcctscagggyttccagatcacccac
tcgctcggtggtggtaccggtgcgggtatgggtactctgctgatctccaagatccgtgad
gaattccctgacckcatgatgsctaccttctccgtcmtgccctcccccaaggtwtckgac
accgtrgtcgaaccttacmacgycactctctccgtccaccagctgg--------------
------------------------------------------------------------
------------------------------------------------------------
------------------------------------------------------------
------------------------------------------------------------
------------------------------------------------------------
------------------------------------------------------------
------------------------------------------------------------
------------------------------------------------------------
------------------------------------------------------------
------------------------------------------------------------
------------------------------------------------------------
------------------------------------------------------------
------------------------------------------------------------
------------------------------------------------------------
------------------------------------------------------------
------------------------------------------------------------
------------------------------------------------------------
------------------------------------------------------------
------------------------------------------------------------
------------------------------------------------------------
------------------------------------------------------------
----------------------------------------------
>Xylaria_bambusicola_WSP_205
gatcattaaagagtaccaacccatgtgaactacctttgttgcctcggcaatctgtttgat
ctgaactaatagttaaaactttcaacaacggatctcttggttctggcatcgatgaagaac
gcagcgaaatgcgataagtaatgtgaattgcagaattcagtgaatcatcgaatctttgaa
cgcacattgcgcccattagtattctagtgggcatgcctgttcgagcgtcatttcaaccct
taagcccctgttgcttagcgttgggagcctacatagctcctcaaagttagtggcggagtc
ggtcacactctagacgtagtaatatctcgcctaagatgagccgtccctgccgtaaaaccg
gtgacctacctccaaaccggccaatgcgtaagagggtaaccaaatcggtgctgctttctg
gcagcaaatttctggcgagcacggtctcgatggtagtggcgtgtagtagttaccaaggaa
cctctgaccttcaactcgagagaatgagggtttacttcaacgaggtagggttcgggcaac
aagtacgtccctcgtgccgttcttgtcgatttggagcccggtaccatggacgctgtccgt
gctggtcccttcggtcagctcttccgacccgacaacatcgtcttcggtcagtctggtgct
ggcaacaactgggccaagggtcactacactgaaggtgctgagctcgtcgacaacgttctt
gatgttgtccgtcgtgaggctgagggctgtgactgcctccagggtttccagatcacccac
tctctcggtggtggtaccggtgctggtatgggtactctgttgatctccaagattcgcgag
gagttccccgaccgcatgatggctactttctccgttatgccttcccccaaggtatcagac
accgttgtcgaaccttacaatgctactctctcagtccaccagctggtcgagaattctgac
gagaccttctgtatcgataacgaggctctctacgatatctgcatgcgcaccttgaagcta
tccaacccttcatacggtgacttgaaccacctcgtttccgctgtcatgtctggtgtaacc
acctgcctccgtttccctggacagcttaactctgatttgcgcaagttggccgtcaacatg
gtgcccttccctcgtctacacttcttcatggtcggcttcgctcctctgaccagccgtggt
gcccactctttccgtgctgtgacggttcccgagttgacccagcaaatgttcgaccctaag
aacatgatggccgctgctgatttccgtaacggccgctacctcacatgctctgccatcttg
tagccgtggcaaggtttccatgaaggaggttgaggaccagattggggtgaccagaaaaag
gccatgagctccacagctggtgtttcgcaggtgttgaaccgatacacattcgcgtctacc
ctttcgcatttgcgaaggacgaacactccagttggtagagatggtaagcttgccaagccg
cgacagcttcacaatacccattggggactcgtctgtccagccgaaactccggaaggacag
gcctgtggcttggtcaaaaacctatcgctcatgtgctccatcagcgtcggtacttcgacg
gaacctattatagattatatgattctgcgaaatatggaagtgctagaagagtacgatcac
cataggtatcccaatgccactaaggtattcctcaatggcgcatggattggcgttcaccag
gatcctaaggctctcgtgaaggatgttcaagaattacgccgaacgaaccagatcccggcc
gaagtgtcactaattcgggacattcgcgaccgtgaattcaagatattttctgatgccggt
cgtgtcatgcgccccttgtttgtcgttgagcaagaggatgactctgacaagggcgtcgag
aaaggcacattggctctgaccaaagacatggtccgccgactggagattgaccagactctc
ccgcctggaagtgacgagtactttgggtggcaaggcctggttaatgccggtgttattgaa
tatatggatgctgaggaagaggagactgcaatgatttgcatgactcctgaggatttagaa
agtttccggtgcgccaaactaggctatccttttttgctcctaataagcggctgaagacga
agataaacccgacaacccacatgtacacccattgcgagattcacccgagtatgcttcttg
gtatttgcgccagtatcattccctttccggaccacaatcaagtaag
>Xylaria_bambusicola_JDR_162
gatcattaaagagtaccaacccatgtgaactacctttgttgcctcggcaatctgtttgat
ctgaactaatagttaaaactttcaacaacggatctcttggttctggcatcgatgaagaac
gcagcgaaatgcgataagtaatgtgaattgcagaattcagtgaatcatcgaatctttgaa
cgcacattgcgcccattagtattctagtgggcatgcctgttcgagcgtcatttcaaccct
taagcccctgttgcttagcgttgggagcctacatagctcctcaaagttagtggcggagtc
ggtcacactctagacgtagtaatatctcgcctaagatgagccatccctgccgtaaaaccg
gtgacctacctccaaaccggccaatgcgtaagagggtaaccaaatcggtgctgctttctg
gcagcaaatttccggcgagcacggtctcgatggtagcggcgtgtagtagctaccagggaa
cctctgaccttcaacttgagagaatgagggtttacttcaacgaggtagggttctggcaac
aagtacgtccctcgtgccgttcttgtcgatttggagcctggtaccatggacgctgtccgt
gctggtcccttcggtcagctcttccgacccgacaacatcgtcttcggtcagtctggtgct
ggcaacaactgggccaagggtcactacactgaaggtgctgagctcgtcgacaatgttctt
gatgttgtccgtcgtgaggctgagggctgtgactgcctccagggtttccagatcacccac
tctctcggtggtggtaccggtgctggtatgggtactctgttgatctccaagattcgcgag
gagttccccgaccgcatgatggctaccttctccgttatgccttcccccaaggtatcagac
accgttgtcgaaccttacaatgctactctctcagtccaccagctggtcgagaactctgac
gagaccttctgtatcgataacgaggctctctacgatatctgcatgcgcaccttgaagcta
tccaacccttcatacggtgacttgaaccacctcgtttccgccgtcatgtctggtgtgacc
acctgcctccgtttccctggacagcttaactctgatttgcgcaagttggccgtcaacatg
gtgcccttccctcgtctacacttcttcatggtcggcttcgctcctctgaccagccgtggt
gcccactctttccgtgctgtgacggttcccgagttgacccagcaaatgttcgaccctaag
aacatgatggccgctgctgatttccgtaacggccgctacctcacatgctctgccatcttg
tagccgtggcaaggtttccatgaaggaggttgaggaccagattggggtgaccagaaaaag
gccatgagctccacagctggtgtttcgcaggtgttgaaccgatacacattcgcgtctacc
ctttcgcatttgcgaaggacgaacactccagttggtagagatggtaagcttgccaagccg
cgacagcttcacaatacccattggggactcgtctgtccagccgaaactccggaaggacag
gcctgtggcttggtcaaaaacctatcgctcatgtgctccatcagcgtcggtacttcgacg
gaacctattatagattatatgattctgcgaaatatggaagtgctagaagagtacgatcac
cataggtatcccagtgccactaaggtattcctcaatggcgcatggattggcgttcaccag
gatcctaaggctctcgtgaaggatgttcaagaattacgccgaacgaaccagatcccggcc
gaagtgtcactaattcgggacattcgcgaccgtgaattcaagatattttctgatgccggt
cgtgtcatgcgccccttgtttgtcgttgagcaagaggatgactctgacaagggcgtcgag
aaaggcacattggctctgaccaaagacatggtccgccgactggagattgaccagactctc
ccgcctggaagtgacgagtactttgggtggcaaggcctggttaatgccggtgttattgaa
tatatggatgctgaggaagaggagactgcaatgatttgcatgactcctgaggatttagaa
agtttccggtgcgccaaactaggctatccttttttgctcctaataagcggctgaagacga
agataaacccgacaacccacatgtacacccattgcgagattcacccgagtatgcttcttg
gtatttgcgccagtatcattccctttccggaccacaatcaagtaag
>Xylaria_pseudobambusicola_GMB1090
gatcattaaagagtaccaacccatgtgaactacctttgttgcctcggcaatctgtttgat
ctgaactaatagttaaaactttcaacaacggatctcttggttctggcatcgatgaagaac
gcagcgaaatgcgataagtaatgtgaattgcagaattcagtgaatcatcgaatctttgaa
cgcacattgcgcccattagtattctagtgggcatgcctgttcgagcgtcatttcaaccct
taagcccccgttgcttagtgttgggagcctacatagctcctcaaagttagtggcagagtc
ggtcaaactctagacgtagtaatatctcgcctaagatgagccgtcctcgccgtaaaaccg
gtgacct-----------------------------------------------------
------------------------------------tggcgtgtagtagctaccaaggaa
cctctgacctccagcttgagcgcatgagggtgtacttcaacgaggtagggttcgggcaac
aagtacgtccctcgtgccgttcttgtcgacttggagcctggtaccatggacgctgtccgt
gctggtccctttggtcagctcttccgacccgacaacatcgtcttcggccagtctggtgct
ggcaacaactgggccaagggtcactacactgagggcgctgagctcgtcgacaacgttctc
gatgtcgtccgtcgtgaggctgagggctgtgactgcctccagggtttccagatcacccac
tctcttggtggtggtactggtgctggtatgggtactttgttgatctccaagattcgcgag
gagttccccgaccgcatgatggctaccttctccgttatgccttcccccaaggtatcagac
accgtcgtcgaaccttacaacgctactctctctgtccaccagctggtcgagaactctgac
gagaccttctgtatcgataacgaggctctctacgatatctgcatgcgcaccttgaagcta
tccaacccttcatacggtgacttgaaccacctcgtttccgccgtcatgtctggcgtaacc
acttgcctccgtttccctggacagcttaactctgatctgcgcaagttggccgtcaacatg
gtgcccttcccccgtctgcacttcttcatggtcggcttcgctcctctgaccagccgtgga
gcccactctttccgtgctgtgacagttcccgagttgac----------------------
------------------------------------------------------------
------------------------------------------tgggccgaccagaaaaag
gccatgagctccacagctggtgtttcgcaagtgttgaaccgatacacattcgcgtctacc
ctatcgcatttgcgaaggacgaacactccagttggtagagatggtaagcttgccaagccg
cgacaacttcacaatacccattggggacttgtttgtccagccgagactccggaaggacag
gcctgtggcctggtcaaaaacctgtccctcatgtgctctatcagcgtcggtacttcgaca
gaacctattatagattatatgattctgcggaatatggaagttttggaagagtatgatcac
cataggtatcccaacgccactaaggtatttcttaatggcgcatggattggcgttcaccag
gatcctaaggctctcgtgaaggatgtgcaagaattgcgccgaacgaaccagatcccagcc
gaagtatccctaattcgggacattcgcgaccgagaattcaagatattttctgatgctggt
cgcgtcatgcgcccgctgtttgttgtcgagcaagaggacgaccctgacaagggcatcgta
aaaggcacactggctctgaccaaagatatggtccgccgactcgagattgaccagactctc
ccgcctggaagtgacgagtacttcggatggcaaggtttggtcaatgctggtgttattgaa
tatatggatgctgaggaagaggagactgcaatgatttgcatgacccctgaggacctagaa
agtttccggtgcgccaagctaggctatccttttttgcccccaacaagcggctgaagacga
agataaatccgacaactcacatgtacacccattgcgagattcacccgagcatgcttcttg
gtatttgcgccagtatcattccctttcccgaccataatcaagtaag
>Xylaria_pseudobambusicola_GMB1091
gatcattaaagagtaccaacccatgtgaactacctttgttgcctcggcaatctgtttgat
ctgaactaatagttaaaactttcaacaacggatctcttggttctggcatcgatgaagaac
gcagcgaaatgcgataagtaatgtgaattgcagaattcagtgaatcatcgaatctttgaa
cgcacattgcgcccattagtattctagtgggcatgcctgttcgagcgtcatttcaaccct
taagcccccgttgcttagtgttgggagcctacatagctcctcaaagttagtggcagagtc
ggtcaaactctagacgtagtaatatctcgcctaagatgagccgtcctcgccgtaaaaccg
gtgacct-----------------------------------------------------
------------------------------------tggcgtgtagtagctaccaaggaa
cctctgacctccagcttgagcgcatgagggtgtacttcaacgaggtagggttcgggcaac
aagtacgtccctcgtgccgttcttgtcgacttggagcctggtaccatggacgctgtccgt
gctggtccctttggtcagctcttccgacccgacaacatcgtcttcggccagtctggtgct
ggcaacaactgggccaagggtcactacactgagggcgctgagctcgtcgacaacgttctc
gatgtcgtccgtcgtgaggctgagggctgtgactgcctccagggtttccagatcacccac
tctcttggtggtggtactggtgctggtatgggtactttgttgatctccaagattcgcgag
gagttccccgaccgcatgatggctaccttctccgttatgccttcccccaaggtatcagac
accgtcgtcgaaccttacaacgctactctctctgtccaccagctggtcgagaactctgac
gagaccttctgtatcgataacgaggctctctacgatatctgcatgcgcaccttgaagcta
tccaacccttcatacggtgacttgaaccacctcgtttccgccgtcatgtctggcgtaacc
acttgcctccgtttccctggacagcttaactctgatctgcgcaagttggccgtcaacatg
gtgcccttcccccgtctgcacttcttcatggtcggcttcgctcctctgaccagccgtgga
gcccactctttccgtgctgtgacagttcccgagttgacccagcaaatgttcgaccctaag
aacatgatggcc------------------------------------------------
------------------------------------------tgggccgaccagaaaaag
gccatgagctccacagctggtgtttcgcaagtgttgaaccgatacacattcgcgtctacc
ctatcgcatttgcgaaggacgaacactccagttggtagagatggtaagcttgccaagccg
cgacaacttcacaatacccattggggacttgtttgtccagccgagactccggaaggacag
gcctgtggcctggtcaaaaacctgtccctcatgtgctctatcagcgtcggtacttcgaca
gaacctattatagattatatgattctgcggaatatggaagttttggaagagtatgatcac
cataggtatcccaacgccactaaggtatttcttaatggcgcatggattggcgttcaccag
gatcctaaggctctcgtgaaggatgtgcaagaattgcgccgaacgaaccagatcccagcc
gaagtatccctaattcgggacattcgcgaccgagaattcaagatattttctgatgctggt
cgcgtcatgcgcccgctgtttgttgtcgagcaagaggacgaccctgacaagggcatcgta
aaaggcacactggctctgaccaaagatatggtccgccgactcgagattgaccagactctc
ccgcctggaagtgacgagtacttcggatggcaaggtttggtcaatgctggtgttattgaa
tatatggatgctgaggaagaggagactgcaatgatttgcatgacccctgaggacctagaa
agtttccggtgcgccaagctaggctatccttttttgcccccaacaagcggctgaagacga
agataaatccgacaactcacatgtacacccattgcgagattcacccgagcatgcttcttg
gtatttgcgccagtatcattccctttcccgaccataatcaagtaag
>Xylaria_necrophora_DMCC2101
gatcattaaagagtaccaacccatgtgaactaccattgttgcctcggcaatctgtttgat
ctgaactaatagttaaaactttcaacaacggatctcttggttctggcatcgatgaagaac
gcagcgaaatgcgataagtaatgtgaattgcagaattcagtgaatcatcgaatctttgaa
cgcacattgcgcccattagtattctagtgggcatgcctgttcgagcgtcatttcaaccct
taagcccctgttgcttagcgttgggagcctatatagttccttaaagttagtggcggagtc
ggtcacactctagacgtagtaatatctcgcctaagatgagccgtccttgccgtaaaaccg
gtgacctacctccaaaccggccaatgcgtaagagggtaaccaaattggtgctgctttctg
gcagcaaatttctggcgagcacggtctcgatggcagtggcgtgtattagttaccaaggaa
cctctgacctccagcttgagcgtatgagggtctacttcaacgaggtagggttcgggcaac
aagtacgtccctcgtgctgtcctcgttgatttggagcctggtaccatggacgctgtccgt
gctggtcccttcggtcagctcttccgacctgacaatatcgtcttcggtcagtctggtgct
------------------------------------------------------------
------------------------------------------------------------
------------------------------------------------------------
------------------------------------------------------------
------------------------------------------------------------
------------------------------------------------------------
------------------------------------------------------------
------------------------------------------------------------
------------------------------------------------------------
------------------------------------------------------------
------------------------------------------------------------
------------------------------------------tggggtgaccagaaaaag
gccatgagctccacagccggtgtttcgcaggtgttgaatcgatacaccttcgcatctacc
ttatcacatctgcgaagaacgaatacccccgtcggtagagatggcaagcttgccaagccg
cgacagctacacaatacccactgggggcttgtctgtccagctgagactccggaaggacag
gcttgtggcttggtcaaaaacttatcgcttatgtgctccatcagcgtcggtacttcgaca
gaacctattatagattatatgattctgcgcaatatggaagtgctggaagagtatgatcct
ggtaggtatcccaacgccaccaaagtgtttcttaatggtgcatggattggcgtccaccag
gatcctaaggctctcgtgaaggacgtgcaagagctgcgccgaaccaaccagatccctgcc
gaggtatccctaattcgggacattcgcgaccgtgaattcaagatattttctgacgccggt
cgtgtcatgcgtccgctgttcgtagttcatcaagaagatgaccctgaaaagggcgtcgaa
aaaggtacgctggttttaaccaaagatatggtccggcgacttgaggaagatcagagtctt
ccacctggagacgaaaactactttggatggcaaagcttggtcaatgctggtgttattgaa
tatatggacgccgaagaagaggagaccgcaatgatctgcatgactcctgaggatctggaa
agtttccggtgcagcaagttaggccacccccattcgctcccaacaagcggctgaagacga
ggataaacccgacaactcacatgtatacccactgtgaaattcatccgagtatgcttcttg
gcatctgtgccagtatcattcccttccctgatcataatcaagtacg
>Xylaria_necrophora_DMCC2127
gatcattaaagagtaccaacccatgtgaactaccattgttgcctcggcaatctgtttgat
ctgaactaatagttaaaactttcaacaacggatctcttggttctggcatcgatgaagaac
gcagcgaaatgcgataagtaatgtgaattgcagaattcagtgaatcatcgaatctttgaa
cgcacattgcgcccattagtattctagtgggcatgcctgttcgagcgtcatttcaaccct
taagcccctgttgcttagcgttgggagcctacatagttccttaaagttagtggcggagtc
ggtcacactctagacgtagtaatatctcgcctaagatgagccgtccttgccgtaaaaccg
gtgacctacctccaaaccggccaatgcgtaagagggtaaccaaattggtgctgctttctg
gcagcaaatttctggcgagcacggtctcgatggcagtggcgtgtattagttaccaaggaa
cctctgacctccagcttgagcgtatgagggtctacttcaacgaggtagggttcgggcaac
aagtacgtccctcgtgctgtcctcgttgatttggagcctggtaccatggacgctgtccgt
gctggtcccttcggtcagctcttccgacctgacaata-----------------------
------------------------------------------------------------
------------------------------------------------------------
------------------------------------------------------------
------------------------------------------------------------
------------------------------------------------------------
------------------------------------------------------------
------------------------------------------------------------
------------------------------------------------------------
------------------------------------------------------------
------------------------------------------------------------
------------------------------------------------------------
------------------------------------------tggggtgaccagaaaaag
gccatgagctccacagccggtgtttcgcaggtgttgaatcgatacaccttcgcatctacc
ttatcacatctgcgaagaacgaatacccccgtcggtagagatggcaagcttgccaagccg
cgacagctacacaatacccactgggggcttgtctgtccagctgagactccggaaggacag
gcttgcggcttggtcaaaaacttatcgcttatgtgctccatcagcgtcggtacttcgaca
gaacctattatagattatatgattctgcgcaatatggaagtgctggaagagtatgatcct
ggtaggtatcccaacgccaccaaagtgtttcttaatggtgcatggattggcgtccaccag
gatcctaaggctctcgtgaaggacgtgcaagagctgcgccgaaccaaccagatccctgcc
gaggtatccctaattcgggacattcgcgaccgtgaattcaagatattttctgacgccggt
cgtgtcatgcgtccgctgttcgtagttcatcaagaagatgaccctgaaaagggcgtcgaa
aaaggtacgctggttttaaccaaagatatggtccggcgacttgaggaagatcagagtctt
ccacctggagacgaaaactactttggatggcaaagcttggtcaatgctggtgttattgaa
tatatggacgccgaagaagaggagaccgcaatgatctgcatgactcctgaggatctggaa
agtttccggtgcagcaagttaggccacccccattcgctcccaacaagcggctgaagacga
ggataaacccgacaactcacatgtatacccactgtgaaattcatccgagtatgcttcttg
gcatctgtgccagtatcattcccttccctgatcataatcaagtacg
>Halorosellinia_rhizophorae_MFLU_17-2591
gatcattacagagtaccaacccatgtgaactacctttgttgcctcggcaatctgtttgat
ctgaactgatagttaaaactttcaacaacggatctcttggttctggcatcgatgaagaac
gcagcgaaatgcgataagtaatgtgaattgcagaattcagtgaatcatcgaatctttgaa
cgcacattgcgcccattagtattctagtgggcatgcctgttcgagcgtcatttcaaccct
taagcctctgttgcttagcgttgggggcctatatagctcctaaaagtcagtggcggagtc
ggtcacactctagacgtagtaaaatctcgcctaagatgagccgttcccgccgtaaaatcg
gtgacctacctccaaaccggccaatgcgtaagagggtaaccaaatcggtgctgctttctg
gcagcaaatctctggcgagcacggtctcgatggcagtggcgtgtattagttaccagggaa
cctccgacctccagctcgagcgtatgagggcttacttcaacgaggtagggttcgggcaac
aagtacgtcccccgcgctgtcctcgtcgatttagagcctggtaccatggacgccgtccgt
gctggtccctttggtcagct----------------------------------------
------------------------------------------------------------
------------------------------------------------------------
------------------------------------------------------------
------------------------------------------------------------
------------------------------------------------------------
------------------------------------------------------------
------------------------------------------------------------
------------------------------------------------------------
------------------------------------------------------------
------------------------------------------------------------
------------------------------------------------------------
------------------------------------------------------------
------------------------------------------------------------
------------------------------------------------------------
------------------------------------------------------------
------------------------------------------------------------
------------------------------------------------------------
------------------------------------------------------------
------------------------------------------------------------
------------------------------------------------------------
------------------------------------------------------------
------------------------------------------------------------
------------------------------------------------------------
------------------------------------------------------------
------------------------------------------------------------
------------------------------------------------------------
----------------------------------------------
>Brunneiperidium_gracilentum_MFLUCC:14-0011
gatcattagagagtaccaacccatgtgaactaccctcgttgcctcggcaatctgtttgat
ctgaaacaat-attaaaactttcaacaacggatctcttggttctccgatcgatgaagaac
gcagcgaaatgcgataagtaatgtgaattgcagaattcagtgaatcatcgaatctttgaa
cgcacattgcgcccattagtattctagtaagcatgcctgttcgtcggtcatttcaaccct
taag-ccctgttgcttagcgttgggagcccgctcagcccctcaaagttagtggcggagtt
aggtacactctaggcgtagtaatctcgcttctgggttacgctgcgcctgccgtaaaacct
taggaccacctccagaccggtcaatgcgtaagagggtaaccaaattggtgccgccttctg
gcagccactctccggcgagcatggcctcgacggctccggtgt-------ctacaacggca
cttcggacctccagctcgagcgcatgaacgtctacttcaacgaggtaggcctccaacaac
aagttcgtcccccgcgccgtcctcgtcgatctcgagcccggtaccatggacgccgtccgc
gctggtcctttcggccagctcttccgtcccgacaacttcgtcttcggccagtctggtgct
ggtaacaactgggcaaagggtcattacactgagggtgccgagctggtcgaccaggtcctc
gatgtcgtgcgccgcgaggccgagggctgcgactgcctccagggcttccagatcacccac
tccctcggtggtggtactggtgctggtatgggtacgcttttgatctccaagatccgcgag
gagttccccgaccgcatgatggccacatactccgttgtgccctcgcccaaggtctccgac
accgttgtcgagccttacaacgccacgctctccatccaccagctggttgagaactctgac
gagaccttctgcattgacaacgaggctctctacgacatctgcatgaggaccctcaagctg
aacaacccctcctacggcgacctgaaccacctcgtctccgccgtcatgtcgggtgtcacc
acctgcctgcgattccccggtcagctgaactctgacctgaggaagctggccgtcaacatg
gttcccttccctcgtctccacttcttcatggttggattcgctcctctgaccagccgcgga
gccttctccttccgcgccgtcaccgtccccgagctcacccagcaaatgttcgaccccaag
aacatgatggctgcgtccgacttccgcaacggtcgctacctgacctgctctgcctactt-
------------------------------------------tggggcgaccagaagaag
gccatgagttctactgccggtgtctctcaggtggtgaaccgatacacatttgcatctacc
ctgtcgcatctgcgaaggacgaacaccccagttggccgagacggtaagcttgccaagcca
cggcagcttcacaacacccactggggccttgtttgcccggctgagaccggcgaaggccag
gcctgtggcttagtcaaaaacttatcccttatgtgttccatcagcgtcggtacgtcgaca
gaacctattatagattatatgattctgcgaaatatggaagtattggaagagtacgatcat
catcggtatcctaacgccactaaggtgtgtctcaatggtgcgtggattggcgtccatcag
gatcctacagctctcgtgaaggatgtgcaggaattgcgccgaacgaatcagattccagct
gaagtatccctgattcgagatattcgtgaccgcgaattcacaatctgctctgacgccggc
cgggttatgcggcccttgtacgtggtccaccaggaggacgatcctgataaggggatcgag
aaaggtacactagtcttaagcaaagacatggttcggagacttgagattgaccagaccctg
cctcctggaagcgacgagtacttcggctggcagggtctggtaaatgcccgttacgatgaa
tatatggatgccgaagaagaggagactgcaatgagttgcatgacgcccgaggacctagaa
agttaccgatgcgccaagttaggctatcctttgtcgcccctaacaagcggctcaagacga
agataaatccgacaacacacatgtatactcattgtgaaatccactccagcatgcttctcg
gcatttgtgccagtattatccccttcctcgatcataaccaggcaag
>Xylaria_cantareirensis__HAST_526
gatcattaaagagtaccaacccatgtgaactacttttgttgcctcggcaatctgttttat
ctgaatcaatcgtaaaaactttcaacaacggatctcttggttctggcatcgatgaagaac
gcagcgaaatgcgataagtaatgtgaattgcagaattcagtgaatcatcgaatctttgaa
cgcacattgcgcccattagtattctagtgggcatgcctgttcgagcgtcatttcaaccct
taag-ccttgttgcttagtgttgggggcctatatagcctcttaaagttagtggcggagtt
ggtcacactctagacgtagtaatatctcgcctaagatgagtcgctcttgccgtaaaaccg
gtgacctacctccagaccggccaatgcgtaagagggtaaccaaattggtgctgctttctg
gcagcaaatctctggcgagcacggtcttgatggcagcggcgtgtattagttataacggaa
cctctgagctccagctcgagcgtatgagcgtatacttcaacgaggtagggtgctggcaac
aaatatgtcccccgcgccgtcctggtcgatttggagcccggtaccatggatgctgtccgt
gctggtcccttcggtcagctcttccgacccgacaacttcgtctttggccagtctggtgct
ggaaacaactgggcgaagggccactacaccgagggtgccgagctcgttgacaacgtcctt
gacgttgtccgtcgtgaggccgagggctgcgactgcctccagggtttccagatcactcac
tcgctcggtggtggtactggtgccggtatgggtactctgctgatctccaagatccgcgag
gagttccctgaccgcatgatggccaccttctccgttatgccttctcctaaggtttccgac
accgttgtcgagccttacaatgccactctctccgtccaccagctggtcgagaactccgac
gagaccttctgcattgataacgaggctttgtacgatatctgcatgcgtactttgaagcta
tccaacccttcatacggtgacctgaaccaccttgtctctgccgtcatgtctggcgtgacc
acctgcctgcgtttccccggtcagcttaactccgacctacgcaaattggccgtgaacatg
gtgcccttcccccgtctgcacttcttcatggtgggctttgctcctctcaccagccgtggt
gctcactccttccgtgccgtcacggttcctgagctgactcagcaaatgttcgaccccaag
aacatgatggctgctgctgacttccgtaacggtcgttacctcacatgctctgctatcttg
tagccgtggcaaggtctctatgaaggaggttgaggaccagattggggcgaccagaagaag
gccatgagttctactgccggtgtttctcaggtgttgaaccgatacacatttgcatctacc
ctgtcgcatctgcgaaggacgaacaccccagttggccgagacggtaagcttgccaagcca
cggcagcttcacaacacccactggggccttgtttgcccggctgagacccccgaaggccag
gcctgtggcttagtcaaaaacttatcccttatgtgttccatcagcgtcggtacgtcgaca
gaacctattatagattatatgattctgcgaaatatggaagtattggaagagtacgatcat
catcggtatcctaacgccactaaggtgtttctcaatggtgcgtggattggcgtccatcag
gatcctaaagctctcgtgaaggatgtgcaggaattgcgccgaacgaatcagattccagct
gaagtatccctgattcgagatattcgtgaccgcgaattcaaaatcttctctgacgccggc
cgggttatgcggcccttgtacgtggtccaccaggaggacgatcctgataaggggatcgag
aaaggtacactagtcttaagcaaagacatggttcggagacttgagattgaccagaccctg
cctcctggaagcgacgagtacttcggctggcagggtctggtaaatgcgggcgtgatcgaa
tatatggatgccgaggaagaggagactgcaatgatttgcatgacgcccgaggacctagaa
agttaccgatgcgccaagttaggctatcctttgtcgcccctaacaagcggctcaagacga
agataaatccgacaacacacatgtatactcattgtgaaatccaccccagcatgcttctcg
gcatttgtgccagtattatccccttccccgatcataaccaggcaag
>Xylaria_apoda_HAST_90080804
gatcattaaagagtacc--accctgtgaactacctacgttgcctcggcaatctgtttgat
ctgaattaatagttaaaactttcaacaacggatctcttggttctggcatcgatgaagaac
gcagcgaaatgcgataagtaatgtgaattgcagaattcagtgaatcatcgaatctttgaa
cgcacattgcgcccattagtattctagtgggcatgcctgttcgagcgtcatttcaaccct
taagcctctgttgcttagtgttgggggcctacttagcccctgaaagttagtggcggaggc
cgtcatgctccagacgtagtaatatctcgcctgagctgtgccgtccctgccgtaaaaccg
gtgacctacctccaaaccggccaatgcgtaggagggtaaccaaatcggtgctgctttctg
gcaacaaatctctggcgagcacggtctcgatggcagtggcgtgtactagctacaatggaa
cctctgagctccagctcgagcgcatgagcgtttacttcaacgaggtagggcgccggtaac
aaatatgtcccccgtgccgttctcgtcgatttggagcccggtaccatggatgccgtccgt
gcgggtcccttcggtcagctcttccgacccgacaactttgtcttcggccagtctggtgct
ggcaacaactgggccaagggtcattacactgagggtgctgagctggttgacaacgttctt
gatgttgttcgtcgcgaggctgagggctgcgactgcctccagggcttccagatcacccac
tcgctcggtggtggcaccggtgccggtatgggtactctgttgatctccaagattcgtgag
gagttccctgaccgtatgatggccaccttctccgtcatgccctcgcccaaggtctccgac
actgtcgtcgagccctacaacgccaccctttccgtccaccagctggtcgagaactccgat
gagactttctgcattgacaacgaggctctctacgacatctgcatgcgcaccctgaagcta
tccaacccttcgtacggtgacctgaaccaccttgtctccgctgtcatgtctggtgttacc
acctgcttgcgtttccccggtcagcttaactctgatctgcgcaagttggctgtcaacatg
gtgcccttccctcgtctgcacttcttcatggtcggctttgcgcctctcactagtcgtggt
gctcactctttccgtgctgtcacggttcccgagttgacccagcaaatgttcgaccccaag
aacatgatggccgccgctgacttccgcaacggtcgttacttgacatgctccgctatcttg
tagccgtggcaaggtttccatgaaggaagttgaggaccagattggggcgatcagaagaag
gccatgagctctactgctggtgtttcgcaagtgctgaaccgatacacattcgcatccaca
ttgtcgcatttgcgaaggacaaacaccccagtgggccgagatggcaagcttgcgaagccg
cggcagcttcacaacacccactggggtctcgtctgccctgctgaaacgcccgaaggccag
gcgtgtggcctagttaaaaatctgtctcttatgtgctctgtcagcgtgggtacctcgacg
gaacctattatcgaatacatgatttcccgaaatatggaagtcttggaggagtacgaacct
caaagatacccaaatgccaccaagatttttctcaatggatcatggatcggtgttcatcaa
gatccaaaggctctcgttaaagacgttcaacaactacgccggacgaaccagattccagcg
gaagtatccttaattcgggatattcgtgatcgcgaattcaagatcttctcagacgccggc
cgtgtcatgcggccactatttgtggtcgagcaagatggcgaccccgacaaggatattgag
aagggtacactggttttgacaaaagacatggtccggcgactcgagattgaccagacctta
ccaccgggaagcgacgagtatttcggatggcaaggcctagtcaatgctggtgtcatcgaa
tatatggatgccgaagaagaagaaactgcaatgatttgcatgacgcccgaagacttagaa
gcgtaccgactatccaaattgggccatcatgaaacgaacctaataaacgactgaagacga
agatcaacccgacaactcacacatatacgcattgcgaaattcacccaagtatgcttcttg
gcatttgtgccagtatcatccccttccccgatcataaccaggtaag
>Astrocystis_concavispora_MFLUCC:14-0174
gatcattaacgagtaccaaccc-tgtgaactacctacgatgcctcgctaacctattttat
ctgaactaacagttaaaactttcaacaacggatctcttggttctggcatctatgaagaac
gcagcgaaatgcgataagtaatgtgaattgcagaattcagtgaatcatcgaatctttgaa
cgcacattgcgcccattagtattctagtgggcatgcctgttcgagcgtcatttcaaccct
caagcccctgtcgcttggcgttgggagactacatatctccccaaatacagtggcggggtc
ggtcgcaccctaggcgtagtagtatctcgcctgggccgggccgtccctgccgtgaaaccg
gtgacct-----------------------------------------------------
------------------------------------------------------------
------------------------------------------------------------
---------------------------------------------atggacgctgtccgt
gccggtcccttcggccagctcttccgtcccgacaacttcgtcttcggccagtccggtgcc
ggaaacaactgggccaagggtcactacactgagggtgctgagctggttgaccaggtcctc
gacgttgtccgtcgcgaggccgagggctgcgactgcctccagggtttccagatcacccac
tcgctcggtggcggtaccggtgccggtatgggtacgctgctgatctccaagatccgcgag
gaattccccgaccgtatgatggccacattctccgtcatgccctcgcccaaggtctccgac
accgtcgttgagccctacaacgccaccctctccggctacgagctggtcgagaactccgac
gagaccttctgtattgataacgaggctctgtacgacatctgcatgcgtaccctgaagctg
tccaacccctcgtacggtgacctgaaccacctggtctccgccgtcatgtctggcgttaca
acctgcctgcgtttccccggccagctgaactctgacctgcgcaagttggctgtcaacatg
gtgcccttccctcgtctgcacttcttcatggttggctttgcgcctcttactagtcgtggt
gctcactctttccgtgctgtcacggttcctgagctgactcagcaaatgttcgaccccaag
aacatgatggctgctgcggacttccgtaacggccgttacctcacttgctctgctatc---
------------------------------------------------------------
----tgagctctaccgccggtgtggctcaggtcttgaacagatatactttcgcctccaca
ctatcgcatttacgaagaaccaacacacctgtgggtagagatggcaaacttgccaagccg
cggcagcttctcgcatgcccctggggtctggtctgcccggctgagacgccggaaggtcag
gcttgcggcctagtcaagaatctgtccctcatgtgctccatcagtgtcggcacatcgacc
gagcccatcatagaatacatgatctcgcggaatatggaggttgcggaagagtatgaacct
gcgagatacccgaatgccaccagcataatcctcaatgggtcgtggattggtattcatcaa
gatccaaagtcattggtccgggacgttcaacagttgcggcgcacgaaccagatcccggcc
gaggtttcgctgattagggacatccgtgaccgtgagttcaagatcttctcggatgctggc
cgagtcatgcggcccttgttcgtagtcgagaacgaccccgagcccgacaatggtgtccag
cagggacagctagtcttgacgaaagacatggttcgacgacttgagatcgaccagaccctt
ccaccaggaagcgaagaatatttcggatggcaaggcctggtcaatgccggtgtcatcgaa
tacatggatgccgaggaagaggagacagccatgatctgcatgacacccgaagatctggag
gcattcagattgaccaaattaggccaccccgactggagccgaacaagcgactcaagacac
gtatgaaccccacgacacacacttacacccactgcgaaatccacccaagcatgcttctcg
gtatctgcgccagcattatccctttccccgatcataaccaggtacg
>Xylaria_oxyacanthae_JDR_859
gatcattacagagtaccaacccatgtgaactacttgcgttgcctcggcaatct-tgtgat
ctgaactaatagttaaaactttcaacaacggatctcttggttctggcatcgatgaagaac
gcagcgaaatgcgataagtaatgtgaattgcagaattcagtgaatcatcgaatctttgaa
cgcacattgcgcccattagtattctagtgggcatgcctgttcgagcgtcatttcaaccct
taagcccctgctgcttagtgttgggagcctacatagctcctcgaagttagtggcggagtc
ggacacactctagacgtagtaaagtctcgcctaggttgtgccgtccctgccgtaaaaccg
gtgacctacctccaaaccggccaatgcgtacgagggtaaccaaattggtgctgctttctg
gcaacaaatttccggcgagcacggtctcgacggcaatggcgtgtattagttacaacggaa
cctctgagctccagctcgagcgcatgagcgtctacttcaacgaggtagggtgctggcaac
[truncated: 172,338 more chars]
